# Supplementary material for: An Economic Framework of Microbial Trade
Source: PLoS One. 2015 Jul 29;10(7):e0132907. doi: 10.1371/journal.pone.0132907 (PMC4519184; doi:10.1371/journal.pone.0132907)
Supplement: S1 Script — Mathematica script used in the construction of Fig 5. (NB) [file pone.0132907.s002.nb]

(* Content-type: application/vnd.wolfram.mathematica *)

(*** Wolfram Notebook File ***)
(* http://www.wolfram.com/nb *)

(* CreatedBy='Mathematica 8.0' *)

(*CacheID: 234*)
(* Internal cache information:
NotebookFileLineBreakTest
NotebookFileLineBreakTest
NotebookDataPosition[       157,          7]
NotebookDataLength[    828695,      15294]
NotebookOptionsPosition[    826442,      15217]
NotebookOutlinePosition[    826820,      15234]
CellTagsIndexPosition[    826777,      15231]
WindowFrame->Normal*)

(* Beginning of Notebook Content *)
Notebook[{

Cell[CellGroupData[{
Cell["BiotradeCalculations", "Title",
 CellChangeTimes->{{3.5756832363129377`*^9, 3.5756832663664093`*^9}, {
  3.596841300599154*^9, 3.59684130158904*^9}, {3.596918869854208*^9, 
  3.596918871142749*^9}, {3.5972763219528227`*^9, 3.597276322651175*^9}, {
  3.597809657968566*^9, 3.5978096595345383`*^9}, {3.636915432888661*^9, 
  3.636915435345952*^9}}],

Cell["\<\
This is created on 01-04-2015. This contains script for creating Figure 4 of \
\[OpenCurlyDoubleQuote]An Economic Framework of Microbial Trade\
\[CloseCurlyDoubleQuote].  The script uses explicit closed form solutions for \
2x2 model.  There are 16 cases.  The scripts hard code each of the 16 cases.\
\>", "Text",
 CellChangeTimes->{{3.575683545688397*^9, 3.5756835935422163`*^9}, {
   3.575683675940447*^9, 3.575683680076453*^9}, {3.582029201357877*^9, 
   3.582029209154937*^9}, {3.596841306418798*^9, 3.596841380601811*^9}, {
   3.596916469254846*^9, 3.596916559555272*^9}, 3.596916986753599*^9, 
   3.596917083087129*^9, {3.596917142925476*^9, 3.596917159484515*^9}, {
   3.596917302351687*^9, 3.5969173285267963`*^9}, {3.596917398333263*^9, 
   3.596917400029162*^9}, {3.596918817673123*^9, 3.5969189758909397`*^9}, {
   3.5971727061137123`*^9, 3.597172742845587*^9}, {3.597809664317568*^9, 
   3.5978096679244013`*^9}, {3.6369154568802347`*^9, 
   3.6369155204766073`*^9}, {3.636915720610674*^9, 3.6369158690299177`*^9}}],

Cell[BoxData[
 RowBox[{"Clear", "[", "\"\<Global`*\>\"", "]"}]], "Input"],

Cell[CellGroupData[{

Cell["Run Me 2x2", "Section",
 CellChangeTimes->{{3.5756833056585197`*^9, 3.575683313444984*^9}, {
  3.582030276375655*^9, 3.582030277467939*^9}, {3.582032983628728*^9, 
  3.582032989341992*^9}, {3.582040888121748*^9, 3.582040893986253*^9}, {
  3.5821385889017563`*^9, 3.5821385910210752`*^9}, {3.5821387643715153`*^9, 
  3.582138783980473*^9}, {3.582140568294018*^9, 3.5821405699005136`*^9}, {
  3.5862095750629883`*^9, 3.586209576439047*^9}, {3.587351008780703*^9, 
  3.587351010735721*^9}, {3.596859664016272*^9, 3.5968596651031313`*^9}, {
  3.5975233337321863`*^9, 3.5975233413449163`*^9}, {3.636916094906809*^9, 
  3.6369160959433737`*^9}}],

Cell[BoxData[""], "Input",
 CellChangeTimes->{{3.563207645629072*^9, 3.563207669230472*^9}, {
   3.563207760547401*^9, 3.563207780969226*^9}, {3.5632079854461946`*^9, 
   3.563208024563879*^9}, {3.563208135212626*^9, 3.563208136969713*^9}, {
   3.563228099282257*^9, 3.563228122301124*^9}, {3.5632281892914352`*^9, 
   3.563228490663702*^9}, {3.563229288555787*^9, 3.56322931767461*^9}, {
   3.563229405317589*^9, 3.5632295025231857`*^9}, {3.5632297767310753`*^9, 
   3.5632301203175793`*^9}, {3.5632311870659647`*^9, 
   3.5632311917614307`*^9}, {3.56351126904812*^9, 3.563511275004108*^9}, {
   3.5635485790178213`*^9, 3.5635486401033707`*^9}, {3.563548701163515*^9, 
   3.56354872401597*^9}, {3.563548791423986*^9, 3.563548840159281*^9}, {
   3.5635494229418716`*^9, 3.563549446798007*^9}, {3.5635494906384697`*^9, 
   3.563549539828331*^9}, {3.563549590434804*^9, 3.5635496464554663`*^9}, {
   3.563549712217605*^9, 3.563549723695096*^9}, {3.5635508975972843`*^9, 
   3.5635509722070417`*^9}, {3.563576211070505*^9, 3.563576252367202*^9}, {
   3.5635763237510853`*^9, 3.56357634019781*^9}, {3.563576438152622*^9, 
   3.5635764978104763`*^9}, {3.5635765458472757`*^9, 
   3.5635765484325457`*^9}, {3.563576595484845*^9, 3.5635766807217283`*^9}, {
   3.563576730738974*^9, 3.563576830357514*^9}, {3.563576894899466*^9, 
   3.563576918933346*^9}, {3.56357699521957*^9, 3.563576999769147*^9}, {
   3.563577032787012*^9, 3.563577046048123*^9}, {3.563577098392784*^9, 
   3.563577126164551*^9}, {3.563577307908915*^9, 3.563577471558609*^9}, {
   3.563581570112577*^9, 3.56358165505623*^9}, {3.56359180997171*^9, 
   3.563591861412434*^9}, {3.563594198074451*^9, 3.563594243297776*^9}, 
   3.5635942882881403`*^9, {3.563595006694242*^9, 3.563595008207238*^9}, {
   3.563595110286745*^9, 3.563595173689361*^9}, {3.563595277282711*^9, 
   3.563595278930266*^9}, {3.563595320753209*^9, 3.5635954465301237`*^9}, {
   3.563595511835668*^9, 3.563595541320533*^9}, {3.5635955838231573`*^9, 
   3.563595632490046*^9}, 3.563597755344939*^9, {3.563637041076703*^9, 
   3.563637043030037*^9}, {3.5643680568643703`*^9, 3.564368058181686*^9}, {
   3.564368177483733*^9, 3.5643681789116*^9}, {3.564368231704445*^9, 
   3.5643682598289623`*^9}, {3.5643687073650846`*^9, 3.564368728576007*^9}, 
   3.564369698811482*^9, 3.564370075873839*^9, 3.5643701167886963`*^9, {
   3.5643702300406227`*^9, 3.5643702351112432`*^9}, {3.5643704961686487`*^9, 
   3.5643705018695173`*^9}, {3.5643754987070103`*^9, 3.564375720226017*^9}, {
   3.564375761915427*^9, 3.564375768377695*^9}, 3.564375803834008*^9, {
   3.564376724661936*^9, 3.564376736040826*^9}, {3.564376844661624*^9, 
   3.564376852419713*^9}, {3.5643771771951733`*^9, 3.56437723587834*^9}, {
   3.5643773157755547`*^9, 3.5643773172997847`*^9}, {3.564423506160074*^9, 
   3.564423509132493*^9}, {3.564424120129106*^9, 3.564424142287402*^9}, {
   3.582029809208537*^9, 3.582029866749466*^9}, {3.582030065668825*^9, 
   3.582030067146517*^9}, {3.58203834030165*^9, 3.58203849330628*^9}, {
   3.5820425923600063`*^9, 3.5820426117415524`*^9}, {3.582042901683779*^9, 
   3.582042908400569*^9}, 3.582138712073391*^9, {3.5821405541398*^9, 
   3.5821405558593597`*^9}, {3.5968466239770327`*^9, 3.596846643358247*^9}, 
   3.5968480721230373`*^9, {3.596854102633231*^9, 3.59685412195399*^9}, {
   3.596854166947122*^9, 3.5968541735266848`*^9}, {3.596855243867692*^9, 
   3.5968552955777683`*^9}, {3.596855423277429*^9, 3.596855424509872*^9}, {
   3.596855483068673*^9, 3.596855567034615*^9}, {3.596855624767146*^9, 
   3.596855642640266*^9}, 3.59685572551547*^9, {3.596855767191544*^9, 
   3.5968557782407227`*^9}, 3.596855882565794*^9, {3.5968563138589363`*^9, 
   3.596856343039163*^9}, {3.5968564124094543`*^9, 3.5968564439750423`*^9}, 
   3.596856520851012*^9, {3.596856584378027*^9, 3.5968566131662197`*^9}, {
   3.5968566823110123`*^9, 3.596856687420322*^9}, {3.596857246675156*^9, 
   3.596857257398188*^9}, 3.596857308394635*^9, {3.596859314406907*^9, 
   3.596859358056838*^9}, {3.596859471173771*^9, 3.596859553635314*^9}, {
   3.5968596055358467`*^9, 3.5968596351985817`*^9}, 3.596859771828813*^9, {
   3.5968608192647552`*^9, 3.596860868976556*^9}, {3.596861059875578*^9, 
   3.596861078588592*^9}, {3.597168646759894*^9, 3.597168654894804*^9}, {
   3.597170305055069*^9, 3.5971703065473547`*^9}, {3.597172760275649*^9, 
   3.59717276172922*^9}, {3.597172876936427*^9, 3.5971729388530827`*^9}, 
   3.59717838464888*^9, {3.59717842493681*^9, 3.597178531562312*^9}, {
   3.597178592168604*^9, 3.597178683580841*^9}, {3.597178806119763*^9, 
   3.5971788162672987`*^9}, {3.597178868046392*^9, 3.597179031109366*^9}, {
   3.597179227576869*^9, 3.597179307204999*^9}, {3.597179339137444*^9, 
   3.59717946091146*^9}, 3.5971795152117662`*^9, {3.597179546247096*^9, 
   3.597179623365471*^9}, {3.597181108571813*^9, 3.5971811508528013`*^9}, {
   3.597181522775446*^9, 3.597181540704144*^9}, {3.597181595433517*^9, 
   3.597181603280265*^9}, {3.5971816733943863`*^9, 3.597181709391637*^9}, {
   3.597181740741826*^9, 3.597181762229048*^9}, {3.5971817923273573`*^9, 
   3.5971819092027683`*^9}, {3.597181964894971*^9, 3.597181975078607*^9}, {
   3.597182307947218*^9, 3.597182323342876*^9}, {3.59718235766151*^9, 
   3.597182446144822*^9}, {3.597182877326775*^9, 3.597182887115746*^9}, {
   3.59718682209969*^9, 3.5971868264803457`*^9}, 3.5975239726852407`*^9, 
   3.5977068468125362`*^9}],

Cell[CellGroupData[{

Cell["Equations", "Subsubsection",
 CellChangeTimes->{{3.5972683485229588`*^9, 3.597268350269281*^9}, {
  3.597268552968669*^9, 3.5972685550324993`*^9}, {3.597268788889463*^9, 
  3.597268793232815*^9}, {3.5972690282602997`*^9, 3.59726902958745*^9}, {
  3.59727598625423*^9, 3.5972759879884577`*^9}, {3.5972766563133507`*^9, 
  3.597276658286701*^9}}],

Cell[BoxData[
 RowBox[{"\[IndentingNewLine]", 
  RowBox[{"(*", " ", 
   RowBox[{
    RowBox[{"There", " ", "are", " ", "16", " ", 
     RowBox[{"cases", ".", "  ", "We"}], " ", "set", " ", "up", " ", "each", 
     " ", "equation", " ", "and", " ", "then", " ", "do", " ", "the", " ", 
     RowBox[{"combinatorics", ".", " ", "The"}], " ", "first", " ", "type", 
     " ", "is", " ", "interior", " ", "and", " ", "not", " ", "bounded"}], 
    ",", " ", 
    RowBox[{
    "the", " ", "second", " ", "type", " ", "is", " ", "not", " ", "interior",
      " ", "of", " ", "the", " ", "other", " ", "guy"}], ",", " ", 
    RowBox[{"and", " ", "the", " ", "third", " ", "type", " ", "is", " ", 
     RowBox[{"bounded", "."}]}]}], "*)"}], "\[IndentingNewLine]", 
  RowBox[{
   RowBox[{
    RowBox[{
     RowBox[{"x1Aacq", "[", "1", "]"}], "=", 
     RowBox[{"y1A", 
      RowBox[{"(", 
       RowBox[{
        RowBox[{"(", 
         RowBox[{"1", "-", "t1A"}], ")"}], "+", 
        FractionBox[
         RowBox[{"t1A", 
          RowBox[{"(", 
           RowBox[{"1", "-", "t1A"}], ")"}]}], 
         RowBox[{"1", "-", "t1A", "+", "n"}]]}], ")"}]}]}], ";"}], 
   "\[IndentingNewLine]", 
   RowBox[{
    RowBox[{
     RowBox[{"x1Aacq", "[", "2", "]"}], "=", 
     RowBox[{"y1A", "-", 
      RowBox[{"n", " ", "x1B"}]}]}], ";"}], "\[IndentingNewLine]", 
   RowBox[{
    RowBox[{
     RowBox[{"x1Aacq", "[", "3", "]"}], "=", 
     RowBox[{
      RowBox[{"(", 
       RowBox[{"1", "-", "t1A"}], ")"}], 
      RowBox[{"(", 
       RowBox[{"y1A", "+", "mbar1A"}], ")"}]}]}], ";"}], 
   "\[IndentingNewLine]", 
   RowBox[{
    RowBox[{
     RowBox[{"x1Aacq", "[", "4", "]"}], "=", 
     RowBox[{
      RowBox[{"(", 
       RowBox[{"1", "-", "t1A"}], ")"}], 
      RowBox[{"(", 
       RowBox[{"a1A", "+", "mbar1A"}], ")"}]}]}], ";"}], 
   "\[IndentingNewLine]", 
   RowBox[{
    RowBox[{
     RowBox[{"x2Aacq", "[", "1", "]"}], "=", 
     RowBox[{"y2A", "+", 
      FractionBox[
       RowBox[{"n", " ", "y2B", " ", "t2B"}], 
       RowBox[{"1", "+", 
        RowBox[{
         RowBox[{"(", 
          RowBox[{"1", "-", "t2B"}], ")"}], "n"}]}]]}]}], ";"}], 
   "\[IndentingNewLine]", 
   RowBox[{
    RowBox[{
     RowBox[{"x2Aacq", "[", "2", "]"}], "=", 
     RowBox[{
      FractionBox["b2A", "b1A"], "a1A", 
      RowBox[{"(", 
       RowBox[{
        RowBox[{"(", 
         RowBox[{"1", "-", "t1A"}], ")"}], "+", 
        FractionBox[
         RowBox[{"t1A", 
          RowBox[{"(", 
           RowBox[{"1", "-", "t1A"}], ")"}]}], 
         RowBox[{"1", "-", "t1A", "+", "n"}]]}], ")"}]}]}], ";"}], 
   "\[IndentingNewLine]", 
   RowBox[{
    RowBox[{
     RowBox[{"x2Aacq", "[", "3", "]"}], "=", 
     RowBox[{
      FractionBox["b2A", "b1A"], 
      RowBox[{"(", 
       RowBox[{"1", "-", "t1A"}], ")"}], 
      RowBox[{"(", 
       RowBox[{"y1A", "+", "mbar1A"}], ")"}]}]}], ";"}], 
   "\[IndentingNewLine]", 
   RowBox[{
    RowBox[{
     RowBox[{"x1Bacq", "[", "1", "]"}], "=", 
     RowBox[{"y1B", "+", 
      FractionBox[
       RowBox[{"y1A", " ", "t1A"}], 
       RowBox[{"1", "-", "t1A", "+", "n"}]]}]}], ";"}], "\[IndentingNewLine]", 
   RowBox[{
    RowBox[{
     RowBox[{"x1Bacq", "[", "2", "]"}], "=", 
     RowBox[{
      FractionBox["b1B", "b2B"], "a2B", 
      RowBox[{"(", 
       RowBox[{
        RowBox[{"(", 
         RowBox[{"1", "-", "t2B"}], ")"}], "+", 
        FractionBox[
         RowBox[{"t2B", 
          RowBox[{"(", 
           RowBox[{"1", "-", "t2B"}], ")"}], "n"}], 
         RowBox[{"1", "+", 
          RowBox[{
           RowBox[{"(", 
            RowBox[{"1", "-", "t2B"}], ")"}], "n"}]}]]}], ")"}]}]}], ";"}], 
   "\[IndentingNewLine]", 
   RowBox[{
    RowBox[{
     RowBox[{"x1Bacq", "[", "3", "]"}], "=", 
     RowBox[{
      FractionBox["b1B", "b2B"], 
      RowBox[{"(", 
       RowBox[{"1", "-", "t2B"}], ")"}], " ", 
      RowBox[{"(", 
       RowBox[{"y2B", "+", "mbar2B"}], ")"}]}]}], ";"}], 
   "\[IndentingNewLine]", 
   RowBox[{
    RowBox[{
     RowBox[{"x2Bacq", "[", "1", "]"}], "=", 
     RowBox[{"y2B", 
      RowBox[{"(", 
       RowBox[{
        RowBox[{"(", 
         RowBox[{"1", "-", "t2B"}], ")"}], "+", 
        FractionBox[
         RowBox[{"t2B", 
          RowBox[{"(", 
           RowBox[{"1", "-", "t2B"}], ")"}], "n"}], 
         RowBox[{"1", "+", 
          RowBox[{
           RowBox[{"(", 
            RowBox[{"1", "-", "t2B"}], ")"}], "n"}]}]]}], ")"}]}]}], ";"}], 
   "\[IndentingNewLine]", 
   RowBox[{
    RowBox[{
     RowBox[{"x2Bacq", "[", "2", "]"}], "=", 
     RowBox[{"y2B", "-", 
      RowBox[{
       FractionBox["1", "n"], "x2A"}]}]}], ";"}], "\[IndentingNewLine]", 
   RowBox[{
    RowBox[{
     RowBox[{"x2Bacq", "[", "3", "]"}], "=", 
     RowBox[{
      RowBox[{"(", 
       RowBox[{"1", "-", "t2B"}], ")"}], " ", 
      RowBox[{"(", 
       RowBox[{"y2B", "+", "mbar2B"}], ")"}]}]}], ";"}], 
   "\[IndentingNewLine]", 
   RowBox[{
    RowBox[{
     RowBox[{"x2Bacq", "[", "4", "]"}], "=", 
     RowBox[{
      RowBox[{"(", 
       RowBox[{"1", "-", "t2B"}], ")"}], " ", 
      RowBox[{"(", 
       RowBox[{"a2B", "+", "mbar2B"}], ")"}]}]}], ";"}]}]}]], "Input",
 CellChangeTimes->{{3.597186829040374*^9, 3.597186829417369*^9}, {
   3.5971872251921253`*^9, 3.5971872689651747`*^9}, {3.597187340735364*^9, 
   3.597187437849511*^9}, {3.5971874734404488`*^9, 3.597187516995245*^9}, {
   3.597187570069003*^9, 3.597187635028146*^9}, {3.597187682819068*^9, 
   3.5971877403473873`*^9}, {3.597187793264832*^9, 3.5971879070869493`*^9}, {
   3.59718797001768*^9, 3.597188005600978*^9}, {3.597188039889316*^9, 
   3.597188171393725*^9}, {3.5971894247003117`*^9, 3.5971894542606087`*^9}, {
   3.597189491980818*^9, 3.597189492687757*^9}, {3.597189553539709*^9, 
   3.5971896359495573`*^9}, {3.597189667039115*^9, 3.597189670287229*^9}, {
   3.597189704526231*^9, 3.597189760090661*^9}, {3.5971899306299677`*^9, 
   3.597189972277569*^9}, {3.5971901697101088`*^9, 3.59719019695467*^9}, {
   3.597190276073353*^9, 3.5971903558806467`*^9}, {3.5971905116229687`*^9, 
   3.597190511962669*^9}, {3.597190613740239*^9, 3.59719074696072*^9}, 
   3.597268333652363*^9, 3.597269208205516*^9, {3.597269653557219*^9, 
   3.597269812226837*^9}, {3.597269927201236*^9, 3.597269970370201*^9}, {
   3.5972708459105587`*^9, 3.5972708482771263`*^9}, {3.5972711197898207`*^9, 
   3.597271122781358*^9}, {3.597276661445557*^9, 3.5972766682148943`*^9}, {
   3.5977215480989437`*^9, 3.597721551279111*^9}, {3.5977216418738422`*^9, 
   3.59772167702775*^9}, {3.597721821986848*^9, 3.59772186339853*^9}, {
   3.5977861793417*^9, 3.597786181168372*^9}, {3.597787123428068*^9, 
   3.597787124457982*^9}, {3.5977886423410254`*^9, 3.597788658639687*^9}, {
   3.597789815005831*^9, 3.597789867064526*^9}, {3.5977900515438232`*^9, 
   3.597790060965756*^9}, {3.597794171724597*^9, 3.5977942142162933`*^9}, {
   3.636915880613689*^9, 3.636915906957691*^9}, {3.636915956737838*^9, 
   3.636915960563025*^9}}]
}, Closed]],

Cell[CellGroupData[{

Cell["Cases", "Subsubsection",
 CellChangeTimes->{{3.5972766744235983`*^9, 3.597276675102394*^9}}],

Cell[BoxData[
 RowBox[{
  RowBox[{"(*", " ", 
   RowBox[{
    RowBox[{"Case", " ", "1", " ", "is", " ", "interior"}], ",", " ", 
    RowBox[{
    "case", " ", "2", " ", "A", " ", "is", " ", "corner", " ", "solution", 
     " ", "on", " ", "imports"}], ",", " ", 
    RowBox[{
    "case", " ", "3", " ", "B", " ", "is", " ", "corner", " ", "solution", 
     " ", "on", " ", "imports"}], ",", " ", 
    RowBox[{"case", " ", "4", " ", "both", " ", "are", " ", "corner", " ", 
     RowBox[{"solutions", ".", "  ", "The"}], " ", "next", " ", "four", " ", 
     "have", " ", "A", " ", "wasting", " ", "good", " ", "1"}], ",", " ", 
    RowBox[{
    "the", " ", "next", " ", "four", " ", "B", " ", "are", " ", "wasting", 
     " ", "good", " ", "2"}], ",", " ", 
    RowBox[{
    "and", " ", "in", " ", "the", " ", "final", " ", "four", " ", "both", " ",
      "are", " ", "wasting"}]}], "*)"}], "\[IndentingNewLine]", 
  RowBox[{
   RowBox[{
    RowBox[{
     RowBox[{"case", "[", "1", "]"}], "=", 
     RowBox[{
      RowBox[{"{", 
       RowBox[{
       "x1A", ",", " ", "x2A", ",", " ", "y1A", ",", " ", "y2A", ",", " ", 
        "x1B", ",", " ", "x2B", ",", " ", "y1B", ",", "y2B"}], "}"}], "/.", 
      " ", 
      RowBox[{
       RowBox[{"Solve", "[", 
        RowBox[{
         RowBox[{"{", 
          RowBox[{
           RowBox[{"x1A", "\[Equal]", 
            RowBox[{"x1Aacq", "[", "1", "]"}]}], ",", 
           RowBox[{"(*", " ", 
            RowBox[{"X1", " ", "acquisition"}], " ", "*)"}], 
           "\[IndentingNewLine]", 
           RowBox[{"x2A", "\[Equal]", 
            RowBox[{"x2Aacq", "[", "1", "]"}]}], ",", 
           RowBox[{"(*", " ", 
            RowBox[{"x2", " ", "acquisition"}], " ", "*)"}], 
           "\[IndentingNewLine]", 
           RowBox[{"x2B", "\[Equal]", 
            RowBox[{"x2Bacq", "[", "1", "]"}]}], ",", 
           RowBox[{"(*", " ", 
            RowBox[{"x2", " ", "acquisition"}], " ", "*)"}], 
           "\[IndentingNewLine]", 
           RowBox[{"x1B", "\[Equal]", 
            RowBox[{"x1Bacq", "[", "1", "]"}]}], ",", 
           RowBox[{"(*", " ", 
            RowBox[{"X1", " ", "acquisition"}], " ", "*)"}], 
           "\[IndentingNewLine]", 
           RowBox[{"y2A", "\[Equal]", 
            RowBox[{"a2A", "-", 
             RowBox[{
              FractionBox["a2A", "a1A"], "y1A"}]}]}], " ", ",", 
           RowBox[{"(*", " ", 
            RowBox[{"production", " ", "constraint"}], " ", "*)"}], 
           "\[IndentingNewLine]", 
           RowBox[{"x2A", "\[Equal]", 
            RowBox[{
             FractionBox["b2A", "b1A"], "x1A"}]}], " ", ",", 
           RowBox[{"(*", " ", 
            RowBox[{"utility", " ", "maximization"}], " ", "*)"}], 
           "\[IndentingNewLine]", 
           RowBox[{"y2B", "\[Equal]", 
            RowBox[{"a2B", "-", 
             RowBox[{
              FractionBox["a2B", "a1B"], "y1B"}]}]}], ",", 
           RowBox[{"(*", " ", 
            RowBox[{"utility", " ", "maximization"}], " ", "*)"}], 
           "\[IndentingNewLine]", 
           RowBox[{"x2B", "\[Equal]", 
            RowBox[{
             FractionBox["b2B", "b1B"], "x1B"}]}]}], " ", 
          RowBox[{"(*", " ", 
           RowBox[{"utility", " ", "maximization"}], " ", "*)"}], "}"}], ",", 
         
         RowBox[{"{", 
          RowBox[{
          "x1A", ",", " ", "x2A", ",", " ", "y1A", ",", " ", "y2A", ",", " ", 
           "x1B", ",", " ", "x2B", ",", " ", "y1B", ",", "y2B"}], "}"}]}], 
        "]"}], "[", 
       RowBox[{"[", "1", "]"}], "]"}]}]}], ";"}], "\[IndentingNewLine]", 
   RowBox[{
    RowBox[{
     RowBox[{"case", "[", "2", "]"}], "=", 
     RowBox[{
      RowBox[{"{", 
       RowBox[{
       "x1A", ",", " ", "x2A", ",", " ", "y1A", ",", " ", "y2A", ",", " ", 
        "x1B", ",", " ", "x2B", ",", " ", "y1B", ",", "y2B"}], "}"}], "/.", 
      " ", 
      RowBox[{
       RowBox[{"Solve", "[", 
        RowBox[{
         RowBox[{"{", 
          RowBox[{
           RowBox[{"x1A", "\[Equal]", 
            RowBox[{"x1Aacq", "[", "1", "]"}]}], ",", 
           RowBox[{"(*", " ", 
            RowBox[{"X1", " ", "acquisition"}], " ", "*)"}], 
           "\[IndentingNewLine]", 
           RowBox[{"x2A", "\[Equal]", 
            RowBox[{"x2Aacq", "[", "2", "]"}]}], ",", 
           RowBox[{"(*", " ", 
            RowBox[{"x2", " ", "acquisition"}], " ", "*)"}], 
           "\[IndentingNewLine]", 
           RowBox[{"x2B", "\[Equal]", 
            RowBox[{"x2Bacq", "[", "2", "]"}]}], ",", 
           RowBox[{"(*", " ", 
            RowBox[{"x2", " ", "acquisition"}], " ", "*)"}], 
           "\[IndentingNewLine]", 
           RowBox[{"x1B", "\[Equal]", 
            RowBox[{"x1Bacq", "[", "1", "]"}]}], ",", 
           RowBox[{"(*", " ", 
            RowBox[{"X1", " ", "acquisition"}], " ", "*)"}], 
           "\[IndentingNewLine]", 
           RowBox[{"y2A", "\[Equal]", 
            RowBox[{"a2A", "-", 
             RowBox[{
              FractionBox["a2A", "a1A"], "y1A"}]}]}], " ", ",", 
           RowBox[{"(*", " ", 
            RowBox[{"production", " ", "constraint"}], " ", "*)"}], 
           "\[IndentingNewLine]", 
           RowBox[{"x2A", "\[Equal]", 
            RowBox[{
             FractionBox["b2A", "b1A"], "x1A"}]}], " ", ",", 
           RowBox[{"(*", " ", 
            RowBox[{"utility", " ", "maximization"}], " ", "*)"}], 
           "\[IndentingNewLine]", 
           RowBox[{"y2B", "\[Equal]", 
            RowBox[{"a2B", "-", 
             RowBox[{
              FractionBox["a2B", "a1B"], "y1B"}]}]}], ",", 
           RowBox[{"(*", " ", 
            RowBox[{"utility", " ", "maximization"}], " ", "*)"}], 
           "\[IndentingNewLine]", 
           RowBox[{"x2B", "\[Equal]", 
            RowBox[{
             FractionBox["b2B", "b1B"], "x1B"}]}]}], " ", 
          RowBox[{"(*", " ", 
           RowBox[{"utility", " ", "maximization"}], " ", "*)"}], "}"}], ",", 
         
         RowBox[{"{", 
          RowBox[{
          "x1A", ",", " ", "x2A", ",", " ", "y1A", ",", " ", "y2A", ",", " ", 
           "x1B", ",", " ", "x2B", ",", " ", "y1B", ",", "y2B"}], "}"}]}], 
        "]"}], "[", 
       RowBox[{"[", "1", "]"}], "]"}]}]}], ";"}], "\[IndentingNewLine]", 
   RowBox[{
    RowBox[{
     RowBox[{"case", "[", "3", "]"}], "=", 
     RowBox[{
      RowBox[{"{", 
       RowBox[{
       "x1A", ",", " ", "x2A", ",", " ", "y1A", ",", " ", "y2A", ",", " ", 
        "x1B", ",", " ", "x2B", ",", " ", "y1B", ",", "y2B"}], "}"}], "/.", 
      " ", 
      RowBox[{
       RowBox[{"Solve", "[", 
        RowBox[{
         RowBox[{"{", 
          RowBox[{
           RowBox[{"x1A", "\[Equal]", 
            RowBox[{"x1Aacq", "[", "2", "]"}]}], ",", 
           RowBox[{"(*", " ", 
            RowBox[{"X1", " ", "acquisition"}], " ", "*)"}], 
           "\[IndentingNewLine]", 
           RowBox[{"x2A", "\[Equal]", 
            RowBox[{"x2Aacq", "[", "1", "]"}]}], ",", 
           RowBox[{"(*", " ", 
            RowBox[{"x2", " ", "acquisition"}], " ", "*)"}], 
           "\[IndentingNewLine]", 
           RowBox[{"x2B", "\[Equal]", 
            RowBox[{"x2Bacq", "[", "1", "]"}]}], ",", 
           RowBox[{"(*", " ", 
            RowBox[{"x2", " ", "acquisition"}], " ", "*)"}], 
           "\[IndentingNewLine]", 
           RowBox[{"x1B", "\[Equal]", 
            RowBox[{"x1Bacq", "[", "2", "]"}]}], ",", 
           RowBox[{"(*", " ", 
            RowBox[{"X1", " ", "acquisition"}], " ", "*)"}], 
           "\[IndentingNewLine]", 
           RowBox[{"y2A", "\[Equal]", 
            RowBox[{"a2A", "-", 
             RowBox[{
              FractionBox["a2A", "a1A"], "y1A"}]}]}], " ", ",", 
           RowBox[{"(*", " ", 
            RowBox[{"production", " ", "constraint"}], " ", "*)"}], 
           "\[IndentingNewLine]", 
           RowBox[{"x2A", "\[Equal]", 
            RowBox[{
             FractionBox["b2A", "b1A"], "x1A"}]}], " ", ",", 
           RowBox[{"(*", " ", 
            RowBox[{"utility", " ", "maximization"}], " ", "*)"}], 
           "\[IndentingNewLine]", 
           RowBox[{"y2B", "\[Equal]", 
            RowBox[{"a2B", "-", 
             RowBox[{
              FractionBox["a2B", "a1B"], "y1B"}]}]}], ",", 
           RowBox[{"(*", " ", 
            RowBox[{"utility", " ", "maximization"}], " ", "*)"}], 
           "\[IndentingNewLine]", 
           RowBox[{"x2B", "\[Equal]", 
            RowBox[{
             FractionBox["b2B", "b1B"], "x1B"}]}]}], " ", 
          RowBox[{"(*", " ", 
           RowBox[{"utility", " ", "maximization"}], " ", "*)"}], "}"}], ",", 
         
         RowBox[{"{", 
          RowBox[{
          "x1A", ",", " ", "x2A", ",", " ", "y1A", ",", " ", "y2A", ",", " ", 
           "x1B", ",", " ", "x2B", ",", " ", "y1B", ",", "y2B"}], "}"}]}], 
        "]"}], "[", 
       RowBox[{"[", "1", "]"}], "]"}]}]}], ";"}], "\[IndentingNewLine]", 
   RowBox[{
    RowBox[{
     RowBox[{"case", "[", "4", "]"}], "=", 
     RowBox[{
      RowBox[{"{", 
       RowBox[{
       "x1A", ",", " ", "x2A", ",", " ", "y1A", ",", " ", "y2A", ",", " ", 
        "x1B", ",", " ", "x2B", ",", " ", "y1B", ",", "y2B"}], "}"}], "/.", 
      " ", 
      RowBox[{
       RowBox[{"Solve", "[", 
        RowBox[{
         RowBox[{"{", 
          RowBox[{
           RowBox[{"x1A", "\[Equal]", 
            RowBox[{"x1Aacq", "[", "2", "]"}]}], ",", 
           RowBox[{"(*", " ", 
            RowBox[{"X1", " ", "acquisition"}], " ", "*)"}], 
           "\[IndentingNewLine]", 
           RowBox[{"x2A", "\[Equal]", 
            RowBox[{"x2Aacq", "[", "2", "]"}]}], ",", 
           RowBox[{"(*", " ", 
            RowBox[{"x2", " ", "acquisition"}], " ", "*)"}], 
           "\[IndentingNewLine]", 
           RowBox[{"x2B", "\[Equal]", 
            RowBox[{"x2Bacq", "[", "2", "]"}]}], ",", 
           RowBox[{"(*", " ", 
            RowBox[{"x2", " ", "acquisition"}], " ", "*)"}], 
           "\[IndentingNewLine]", 
           RowBox[{"x1B", "\[Equal]", 
            RowBox[{"x1Bacq", "[", "2", "]"}]}], ",", 
           RowBox[{"(*", " ", 
            RowBox[{"X1", " ", "acquisition"}], " ", "*)"}], 
           "\[IndentingNewLine]", 
           RowBox[{"y2A", "\[Equal]", 
            RowBox[{"a2A", "-", 
             RowBox[{
              FractionBox["a2A", "a1A"], "y1A"}]}]}], " ", ",", 
           RowBox[{"(*", " ", 
            RowBox[{"production", " ", "constraint"}], " ", "*)"}], 
           "\[IndentingNewLine]", 
           RowBox[{"x2A", "\[Equal]", 
            RowBox[{
             FractionBox["b2A", "b1A"], "x1A"}]}], " ", ",", 
           RowBox[{"(*", " ", 
            RowBox[{"utility", " ", "maximization"}], " ", "*)"}], 
           "\[IndentingNewLine]", 
           RowBox[{"y2B", "\[Equal]", 
            RowBox[{"a2B", "-", 
             RowBox[{
              FractionBox["a2B", "a1B"], "y1B"}]}]}], ",", 
           RowBox[{"(*", " ", 
            RowBox[{"utility", " ", "maximization"}], " ", "*)"}], 
           "\[IndentingNewLine]", 
           RowBox[{"x2B", "\[Equal]", 
            RowBox[{
             FractionBox["b2B", "b1B"], "x1B"}]}]}], " ", 
          RowBox[{"(*", " ", 
           RowBox[{"utility", " ", "maximization"}], " ", "*)"}], "}"}], ",", 
         
         RowBox[{"{", 
          RowBox[{
          "x1A", ",", " ", "x2A", ",", " ", "y1A", ",", " ", "y2A", ",", " ", 
           "x1B", ",", " ", "x2B", ",", " ", "y1B", ",", "y2B"}], "}"}]}], 
        "]"}], "[", 
       RowBox[{"[", "1", "]"}], "]"}]}]}], ";"}], "\[IndentingNewLine]", 
   RowBox[{
    RowBox[{
     RowBox[{"case", "[", "5", "]"}], "=", 
     RowBox[{
      RowBox[{"{", 
       RowBox[{
       "x1A", ",", " ", "x2A", ",", " ", "y1A", ",", " ", "y2A", ",", " ", 
        "x1B", ",", " ", "x2B", ",", " ", "y1B", ",", "y2B"}], "}"}], "/.", 
      " ", 
      RowBox[{
       RowBox[{"Solve", "[", 
        RowBox[{
         RowBox[{"{", 
          RowBox[{
           RowBox[{"x1A", "\[Equal]", 
            RowBox[{"x1Aacq", "[", "3", "]"}]}], ",", 
           RowBox[{"(*", " ", 
            RowBox[{"X1", " ", "acquisition"}], " ", "*)"}], 
           "\[IndentingNewLine]", 
           RowBox[{"x2A", "\[Equal]", 
            RowBox[{"x2Aacq", "[", "1", "]"}]}], ",", 
           RowBox[{"(*", " ", 
            RowBox[{"x2", " ", "acquisition"}], " ", "*)"}], 
           "\[IndentingNewLine]", 
           RowBox[{"x2B", "\[Equal]", 
            RowBox[{"x2Bacq", "[", "1", "]"}]}], ",", 
           RowBox[{"(*", " ", 
            RowBox[{"x2", " ", "acquisition"}], " ", "*)"}], 
           "\[IndentingNewLine]", 
           RowBox[{"x1B", "\[Equal]", 
            RowBox[{"x1Bacq", "[", "1", "]"}]}], ",", 
           RowBox[{"(*", " ", 
            RowBox[{"X1", " ", "acquisition"}], " ", "*)"}], 
           "\[IndentingNewLine]", 
           RowBox[{"y2A", "\[Equal]", 
            RowBox[{"a2A", "-", 
             RowBox[{
              FractionBox["a2A", "a1A"], "y1A"}]}]}], " ", ",", 
           RowBox[{"(*", " ", 
            RowBox[{"production", " ", "constraint"}], " ", "*)"}], 
           "\[IndentingNewLine]", 
           RowBox[{"x2A", "\[Equal]", 
            RowBox[{
             FractionBox["b2A", "b1A"], "x1A"}]}], " ", ",", 
           RowBox[{"(*", " ", 
            RowBox[{"utility", " ", "maximization"}], " ", "*)"}], 
           "\[IndentingNewLine]", 
           RowBox[{"y2B", "\[Equal]", 
            RowBox[{"a2B", "-", 
             RowBox[{
              FractionBox["a2B", "a1B"], "y1B"}]}]}], ",", 
           RowBox[{"(*", " ", 
            RowBox[{"utility", " ", "maximization"}], " ", "*)"}], 
           "\[IndentingNewLine]", 
           RowBox[{"x2B", "\[Equal]", 
            RowBox[{
             FractionBox["b2B", "b1B"], "x1B"}]}]}], " ", 
          RowBox[{"(*", " ", 
           RowBox[{"utility", " ", "maximization"}], " ", "*)"}], "}"}], ",", 
         
         RowBox[{"{", 
          RowBox[{
          "x1A", ",", " ", "x2A", ",", " ", "y1A", ",", " ", "y2A", ",", " ", 
           "x1B", ",", " ", "x2B", ",", " ", "y1B", ",", "y2B"}], "}"}]}], 
        "]"}], "[", 
       RowBox[{"[", "1", "]"}], "]"}]}]}], ";"}], "\[IndentingNewLine]", 
   RowBox[{
    RowBox[{
     RowBox[{"case", "[", "6", "]"}], "=", 
     RowBox[{
      RowBox[{"{", 
       RowBox[{
       "x1A", ",", " ", "x2A", ",", " ", "y1A", ",", " ", "y2A", ",", " ", 
        "x1B", ",", " ", "x2B", ",", " ", "y1B", ",", "y2B"}], "}"}], "/.", 
      " ", 
      RowBox[{
       RowBox[{"Solve", "[", 
        RowBox[{
         RowBox[{"{", 
          RowBox[{
           RowBox[{"x1A", "\[Equal]", 
            RowBox[{"x1Aacq", "[", "4", "]"}]}], ",", 
           RowBox[{"(*", " ", 
            RowBox[{"X1", " ", "acquisition"}], " ", "*)"}], 
           "\[IndentingNewLine]", 
           RowBox[{"x2A", "\[Equal]", 
            RowBox[{"x2Aacq", "[", "3", "]"}]}], ",", 
           RowBox[{"(*", " ", 
            RowBox[{"x2", " ", "acquisition"}], " ", "*)"}], 
           "\[IndentingNewLine]", 
           RowBox[{"x2B", "\[Equal]", 
            RowBox[{"x2Bacq", "[", "2", "]"}]}], ",", 
           RowBox[{"(*", " ", 
            RowBox[{"x2", " ", "acquisition"}], " ", "*)"}], 
           "\[IndentingNewLine]", 
           RowBox[{"x1B", "\[Equal]", 
            RowBox[{"x1Bacq", "[", "1", "]"}]}], ",", 
           RowBox[{"(*", " ", 
            RowBox[{"X1", " ", "acquisition"}], " ", "*)"}], 
           "\[IndentingNewLine]", 
           RowBox[{"y2A", "\[Equal]", 
            RowBox[{"a2A", "-", 
             RowBox[{
              FractionBox["a2A", "a1A"], "y1A"}]}]}], " ", ",", 
           RowBox[{"(*", " ", 
            RowBox[{"production", " ", "constraint"}], " ", "*)"}], 
           "\[IndentingNewLine]", 
           RowBox[{"x2A", "\[Equal]", 
            RowBox[{
             FractionBox["b2A", "b1A"], "x1A"}]}], " ", ",", 
           RowBox[{"(*", " ", 
            RowBox[{"utility", " ", "maximization"}], " ", "*)"}], 
           "\[IndentingNewLine]", 
           RowBox[{"y2B", "\[Equal]", 
            RowBox[{"a2B", "-", 
             RowBox[{
              FractionBox["a2B", "a1B"], "y1B"}]}]}], ",", 
           RowBox[{"(*", " ", 
            RowBox[{"utility", " ", "maximization"}], " ", "*)"}], 
           "\[IndentingNewLine]", 
           RowBox[{"x2B", "\[Equal]", 
            RowBox[{
             FractionBox["b2B", "b1B"], "x1B"}]}]}], " ", 
          RowBox[{"(*", " ", 
           RowBox[{"utility", " ", "maximization"}], " ", "*)"}], "}"}], ",", 
         
         RowBox[{"{", 
          RowBox[{
          "x1A", ",", " ", "x2A", ",", " ", "y1A", ",", " ", "y2A", ",", " ", 
           "x1B", ",", " ", "x2B", ",", " ", "y1B", ",", "y2B"}], "}"}]}], 
        "]"}], "[", 
       RowBox[{"[", "1", "]"}], "]"}]}]}], ";"}], "\[IndentingNewLine]", 
   RowBox[{
    RowBox[{
     RowBox[{"case", "[", "7", "]"}], "=", 
     RowBox[{
      RowBox[{"{", 
       RowBox[{
       "x1A", ",", " ", "x2A", ",", " ", "y1A", ",", " ", "y2A", ",", " ", 
        "x1B", ",", " ", "x2B", ",", " ", "y1B", ",", "y2B"}], "}"}], "/.", 
      " ", 
      RowBox[{
       RowBox[{"Solve", "[", 
        RowBox[{
         RowBox[{"{", 
          RowBox[{
           RowBox[{"x1A", "\[Equal]", 
            RowBox[{"x1Aacq", "[", "3", "]"}]}], ",", 
           RowBox[{"(*", " ", 
            RowBox[{"X1", " ", "acquisition"}], " ", "*)"}], 
           "\[IndentingNewLine]", 
           RowBox[{"x2A", "\[Equal]", 
            RowBox[{"x2Aacq", "[", "1", "]"}]}], ",", 
           RowBox[{"(*", " ", 
            RowBox[{"x2", " ", "acquisition"}], " ", "*)"}], 
           "\[IndentingNewLine]", 
           RowBox[{"x2B", "\[Equal]", 
            RowBox[{"x2Bacq", "[", "1", "]"}]}], ",", 
           RowBox[{"(*", " ", 
            RowBox[{"x2", " ", "acquisition"}], " ", "*)"}], 
           "\[IndentingNewLine]", 
           RowBox[{"x1B", "\[Equal]", 
            RowBox[{"x1Bacq", "[", "2", "]"}]}], ",", 
           RowBox[{"(*", " ", 
            RowBox[{"X1", " ", "acquisition"}], " ", "*)"}], 
           "\[IndentingNewLine]", 
           RowBox[{"y2A", "\[Equal]", 
            RowBox[{"a2A", "-", 
             RowBox[{
              FractionBox["a2A", "a1A"], "y1A"}]}]}], " ", ",", 
           RowBox[{"(*", " ", 
            RowBox[{"production", " ", "constraint"}], " ", "*)"}], 
           "\[IndentingNewLine]", 
           RowBox[{"x2A", "\[Equal]", 
            RowBox[{
             FractionBox["b2A", "b1A"], "x1A"}]}], " ", ",", 
           RowBox[{"(*", " ", 
            RowBox[{"utility", " ", "maximization"}], " ", "*)"}], 
           "\[IndentingNewLine]", 
           RowBox[{"y2B", "\[Equal]", 
            RowBox[{"a2B", "-", 
             RowBox[{
              FractionBox["a2B", "a1B"], "y1B"}]}]}], ",", 
           RowBox[{"(*", " ", 
            RowBox[{"utility", " ", "maximization"}], " ", "*)"}], 
           "\[IndentingNewLine]", 
           RowBox[{"x2B", "\[Equal]", 
            RowBox[{
             FractionBox["b2B", "b1B"], "x1B"}]}]}], " ", 
          RowBox[{"(*", " ", 
           RowBox[{"utility", " ", "maximization"}], " ", "*)"}], "}"}], ",", 
         
         RowBox[{"{", 
          RowBox[{
          "x1A", ",", " ", "x2A", ",", " ", "y1A", ",", " ", "y2A", ",", " ", 
           "x1B", ",", " ", "x2B", ",", " ", "y1B", ",", "y2B"}], "}"}]}], 
        "]"}], "[", 
       RowBox[{"[", "1", "]"}], "]"}]}]}], ";"}], "\[IndentingNewLine]", 
   RowBox[{
    RowBox[{
     RowBox[{"case", "[", "8", "]"}], "=", 
     RowBox[{
      RowBox[{"{", 
       RowBox[{
       "x1A", ",", " ", "x2A", ",", " ", "y1A", ",", " ", "y2A", ",", " ", 
        "x1B", ",", " ", "x2B", ",", " ", "y1B", ",", "y2B"}], "}"}], "/.", 
      " ", 
      RowBox[{
       RowBox[{"Solve", "[", 
        RowBox[{
         RowBox[{"{", 
          RowBox[{
           RowBox[{"x1A", "\[Equal]", 
            RowBox[{"x1Aacq", "[", "4", "]"}]}], ",", 
           RowBox[{"(*", " ", 
            RowBox[{"X1", " ", "acquisition"}], " ", "*)"}], 
           "\[IndentingNewLine]", 
           RowBox[{"x2A", "\[Equal]", 
            RowBox[{"x2Aacq", "[", "3", "]"}]}], ",", 
           RowBox[{"(*", " ", 
            RowBox[{"x2", " ", "acquisition"}], " ", "*)"}], 
           "\[IndentingNewLine]", 
           RowBox[{"x2B", "\[Equal]", 
            RowBox[{"x2Bacq", "[", "2", "]"}]}], ",", 
           RowBox[{"(*", " ", 
            RowBox[{"x2", " ", "acquisition"}], " ", "*)"}], 
           "\[IndentingNewLine]", 
           RowBox[{"x1B", "\[Equal]", 
            RowBox[{"x1Bacq", "[", "2", "]"}]}], ",", 
           RowBox[{"(*", " ", 
            RowBox[{"X1", " ", "acquisition"}], " ", "*)"}], 
           "\[IndentingNewLine]", 
           RowBox[{"y2A", "\[Equal]", 
            RowBox[{"a2A", "-", 
             RowBox[{
              FractionBox["a2A", "a1A"], "y1A"}]}]}], " ", ",", 
           RowBox[{"(*", " ", 
            RowBox[{"production", " ", "constraint"}], " ", "*)"}], 
           "\[IndentingNewLine]", 
           RowBox[{"x2A", "\[Equal]", 
            RowBox[{
             FractionBox["b2A", "b1A"], "x1A"}]}], " ", ",", 
           RowBox[{"(*", " ", 
            RowBox[{"utility", " ", "maximization"}], " ", "*)"}], 
           "\[IndentingNewLine]", 
           RowBox[{"y2B", "\[Equal]", 
            RowBox[{"a2B", "-", 
             RowBox[{
              FractionBox["a2B", "a1B"], "y1B"}]}]}], ",", 
           RowBox[{"(*", " ", 
            RowBox[{"utility", " ", "maximization"}], " ", "*)"}], 
           "\[IndentingNewLine]", 
           RowBox[{"x2B", "\[Equal]", 
            RowBox[{
             FractionBox["b2B", "b1B"], "x1B"}]}]}], " ", 
          RowBox[{"(*", " ", 
           RowBox[{"utility", " ", "maximization"}], " ", "*)"}], "}"}], ",", 
         
         RowBox[{"{", 
          RowBox[{
          "x1A", ",", " ", "x2A", ",", " ", "y1A", ",", " ", "y2A", ",", " ", 
           "x1B", ",", " ", "x2B", ",", " ", "y1B", ",", "y2B"}], "}"}]}], 
        "]"}], "[", 
       RowBox[{"[", "1", "]"}], "]"}]}]}], ";"}], "\[IndentingNewLine]", 
   RowBox[{
    RowBox[{
     RowBox[{"case", "[", "9", "]"}], "=", 
     RowBox[{
      RowBox[{"{", 
       RowBox[{
       "x1A", ",", " ", "x2A", ",", " ", "y1A", ",", " ", "y2A", ",", " ", 
        "x1B", ",", " ", "x2B", ",", " ", "y1B", ",", "y2B"}], "}"}], "/.", 
      " ", 
      RowBox[{
       RowBox[{"Solve", "[", 
        RowBox[{
         RowBox[{"{", 
          RowBox[{
           RowBox[{"x1A", "\[Equal]", 
            RowBox[{"x1Aacq", "[", "1", "]"}]}], ",", 
           RowBox[{"(*", " ", 
            RowBox[{"X1", " ", "acquisition"}], " ", "*)"}], 
           "\[IndentingNewLine]", 
           RowBox[{"x2A", "\[Equal]", 
            RowBox[{"x2Aacq", "[", "1", "]"}]}], ",", 
           RowBox[{"(*", " ", 
            RowBox[{"x2", " ", "acquisition"}], " ", "*)"}], 
           "\[IndentingNewLine]", 
           RowBox[{"x2B", "\[Equal]", 
            RowBox[{"x2Bacq", "[", "3", "]"}]}], ",", 
           RowBox[{"(*", " ", 
            RowBox[{"x2", " ", "acquisition"}], " ", "*)"}], 
           "\[IndentingNewLine]", 
           RowBox[{"x1B", "\[Equal]", 
            RowBox[{"x1Bacq", "[", "1", "]"}]}], ",", 
           RowBox[{"(*", " ", 
            RowBox[{"X1", " ", "acquisition"}], " ", "*)"}], 
           "\[IndentingNewLine]", 
           RowBox[{"y2A", "\[Equal]", 
            RowBox[{"a2A", "-", 
             RowBox[{
              FractionBox["a2A", "a1A"], "y1A"}]}]}], " ", ",", 
           RowBox[{"(*", " ", 
            RowBox[{"production", " ", "constraint"}], " ", "*)"}], 
           "\[IndentingNewLine]", 
           RowBox[{"x2A", "\[Equal]", 
            RowBox[{
             FractionBox["b2A", "b1A"], "x1A"}]}], " ", ",", 
           RowBox[{"(*", " ", 
            RowBox[{"utility", " ", "maximization"}], " ", "*)"}], 
           "\[IndentingNewLine]", 
           RowBox[{"y2B", "\[Equal]", 
            RowBox[{"a2B", "-", 
             RowBox[{
              FractionBox["a2B", "a1B"], "y1B"}]}]}], ",", 
           RowBox[{"(*", " ", 
            RowBox[{"utility", " ", "maximization"}], " ", "*)"}], 
           "\[IndentingNewLine]", 
           RowBox[{"x2B", "\[Equal]", 
            RowBox[{
             FractionBox["b2B", "b1B"], "x1B"}]}]}], " ", 
          RowBox[{"(*", " ", 
           RowBox[{"utility", " ", "maximization"}], " ", "*)"}], "}"}], ",", 
         
         RowBox[{"{", 
          RowBox[{
          "x1A", ",", " ", "x2A", ",", " ", "y1A", ",", " ", "y2A", ",", " ", 
           "x1B", ",", " ", "x2B", ",", " ", "y1B", ",", "y2B"}], "}"}]}], 
        "]"}], "[", 
       RowBox[{"[", "1", "]"}], "]"}]}]}], ";"}], "\[IndentingNewLine]", 
   RowBox[{
    RowBox[{
     RowBox[{"case", "[", "10", "]"}], "=", 
     RowBox[{
      RowBox[{"{", 
       RowBox[{
       "x1A", ",", " ", "x2A", ",", " ", "y1A", ",", " ", "y2A", ",", " ", 
        "x1B", ",", " ", "x2B", ",", " ", "y1B", ",", "y2B"}], "}"}], "/.", 
      " ", 
      RowBox[{
       RowBox[{"Solve", "[", 
        RowBox[{
         RowBox[{"{", 
          RowBox[{
           RowBox[{"x1A", "\[Equal]", 
            RowBox[{"x1Aacq", "[", "1", "]"}]}], ",", 
           RowBox[{"(*", " ", 
            RowBox[{"X1", " ", "acquisition"}], " ", "*)"}], 
           "\[IndentingNewLine]", 
           RowBox[{"x2A", "\[Equal]", 
            RowBox[{"x2Aacq", "[", "2", "]"}]}], ",", 
           RowBox[{"(*", " ", 
            RowBox[{"x2", " ", "acquisition"}], " ", "*)"}], 
           "\[IndentingNewLine]", 
           RowBox[{"x2B", "\[Equal]", 
            RowBox[{"x2Bacq", "[", "3", "]"}]}], ",", 
           RowBox[{"(*", " ", 
            RowBox[{"x2", " ", "acquisition"}], " ", "*)"}], 
           "\[IndentingNewLine]", 
           RowBox[{"x1B", "\[Equal]", 
            RowBox[{"x1Bacq", "[", "1", "]"}]}], ",", 
           RowBox[{"(*", " ", 
            RowBox[{"X1", " ", "acquisition"}], " ", "*)"}], 
           "\[IndentingNewLine]", 
           RowBox[{"y2A", "\[Equal]", 
            RowBox[{"a2A", "-", 
             RowBox[{
              FractionBox["a2A", "a1A"], "y1A"}]}]}], " ", ",", 
           RowBox[{"(*", " ", 
            RowBox[{"production", " ", "constraint"}], " ", "*)"}], 
           "\[IndentingNewLine]", 
           RowBox[{"x2A", "\[Equal]", 
            RowBox[{
             FractionBox["b2A", "b1A"], "x1A"}]}], " ", ",", 
           RowBox[{"(*", " ", 
            RowBox[{"utility", " ", "maximization"}], " ", "*)"}], 
           "\[IndentingNewLine]", 
           RowBox[{"y2B", "\[Equal]", 
            RowBox[{"a2B", "-", 
             RowBox[{
              FractionBox["a2B", "a1B"], "y1B"}]}]}], ",", 
           RowBox[{"(*", " ", 
            RowBox[{"utility", " ", "maximization"}], " ", "*)"}], 
           "\[IndentingNewLine]", 
           RowBox[{"x2B", "\[Equal]", 
            RowBox[{
             FractionBox["b2B", "b1B"], "x1B"}]}]}], " ", 
          RowBox[{"(*", " ", 
           RowBox[{"utility", " ", "maximization"}], " ", "*)"}], "}"}], ",", 
         
         RowBox[{"{", 
          RowBox[{
          "x1A", ",", " ", "x2A", ",", " ", "y1A", ",", " ", "y2A", ",", " ", 
           "x1B", ",", " ", "x2B", ",", " ", "y1B", ",", "y2B"}], "}"}]}], 
        "]"}], "[", 
       RowBox[{"[", "1", "]"}], "]"}]}]}], ";"}], "\[IndentingNewLine]", 
   RowBox[{
    RowBox[{
     RowBox[{"case", "[", "11", "]"}], "=", 
     RowBox[{
      RowBox[{"{", 
       RowBox[{
       "x1A", ",", " ", "x2A", ",", " ", "y1A", ",", " ", "y2A", ",", " ", 
        "x1B", ",", " ", "x2B", ",", " ", "y1B", ",", "y2B"}], "}"}], "/.", 
      " ", 
      RowBox[{
       RowBox[{"Solve", "[", 
        RowBox[{
         RowBox[{"{", 
          RowBox[{
           RowBox[{"x1A", "\[Equal]", 
            RowBox[{"x1Aacq", "[", "2", "]"}]}], ",", 
           RowBox[{"(*", " ", 
            RowBox[{"X1", " ", "acquisition"}], " ", "*)"}], 
           "\[IndentingNewLine]", 
           RowBox[{"x2A", "\[Equal]", 
            RowBox[{"x2Aacq", "[", "1", "]"}]}], ",", 
           RowBox[{"(*", " ", 
            RowBox[{"x2", " ", "acquisition"}], " ", "*)"}], 
           "\[IndentingNewLine]", 
           RowBox[{"x2B", "\[Equal]", 
            RowBox[{"x2Bacq", "[", "4", "]"}]}], ",", 
           RowBox[{"(*", " ", 
            RowBox[{"x2", " ", "acquisition"}], " ", "*)"}], 
           "\[IndentingNewLine]", 
           RowBox[{"x1B", "\[Equal]", 
            RowBox[{"x1Bacq", "[", "3", "]"}]}], ",", 
           RowBox[{"(*", " ", 
            RowBox[{"X1", " ", "acquisition"}], " ", "*)"}], 
           "\[IndentingNewLine]", 
           RowBox[{"y2A", "\[Equal]", 
            RowBox[{"a2A", "-", 
             RowBox[{
              FractionBox["a2A", "a1A"], "y1A"}]}]}], " ", ",", 
           RowBox[{"(*", " ", 
            RowBox[{"production", " ", "constraint"}], " ", "*)"}], 
           "\[IndentingNewLine]", 
           RowBox[{"x2A", "\[Equal]", 
            RowBox[{
             FractionBox["b2A", "b1A"], "x1A"}]}], " ", ",", 
           RowBox[{"(*", " ", 
            RowBox[{"utility", " ", "maximization"}], " ", "*)"}], 
           "\[IndentingNewLine]", 
           RowBox[{"y2B", "\[Equal]", 
            RowBox[{"a2B", "-", 
             RowBox[{
              FractionBox["a2B", "a1B"], "y1B"}]}]}], ",", 
           RowBox[{"(*", " ", 
            RowBox[{"utility", " ", "maximization"}], " ", "*)"}], 
           "\[IndentingNewLine]", 
           RowBox[{"x2B", "\[Equal]", 
            RowBox[{
             FractionBox["b2B", "b1B"], "x1B"}]}]}], " ", 
          RowBox[{"(*", " ", 
           RowBox[{"utility", " ", "maximization"}], " ", "*)"}], "}"}], ",", 
         
         RowBox[{"{", 
          RowBox[{
          "x1A", ",", " ", "x2A", ",", " ", "y1A", ",", " ", "y2A", ",", " ", 
           "x1B", ",", " ", "x2B", ",", " ", "y1B", ",", "y2B"}], "}"}]}], 
        "]"}], "[", 
       RowBox[{"[", "1", "]"}], "]"}]}]}], ";"}], "\[IndentingNewLine]", 
   RowBox[{
    RowBox[{
     RowBox[{"case", "[", "12", "]"}], "=", 
     RowBox[{
      RowBox[{"{", 
       RowBox[{
       "x1A", ",", " ", "x2A", ",", " ", "y1A", ",", " ", "y2A", ",", " ", 
        "x1B", ",", " ", "x2B", ",", " ", "y1B", ",", "y2B"}], "}"}], "/.", 
      " ", 
      RowBox[{
       RowBox[{"Solve", "[", 
        RowBox[{
         RowBox[{"{", 
          RowBox[{
           RowBox[{"x1A", "\[Equal]", 
            RowBox[{"x1Aacq", "[", "2", "]"}]}], ",", 
           RowBox[{"(*", " ", 
            RowBox[{"X1", " ", "acquisition"}], " ", "*)"}], 
           "\[IndentingNewLine]", 
           RowBox[{"x2A", "\[Equal]", 
            RowBox[{"x2Aacq", "[", "2", "]"}]}], ",", 
           RowBox[{"(*", " ", 
            RowBox[{"x2", " ", "acquisition"}], " ", "*)"}], 
           "\[IndentingNewLine]", 
           RowBox[{"x2B", "\[Equal]", 
            RowBox[{"x2Bacq", "[", "4", "]"}]}], ",", 
           RowBox[{"(*", " ", 
            RowBox[{"x2", " ", "acquisition"}], " ", "*)"}], 
           "\[IndentingNewLine]", 
           RowBox[{"x1B", "\[Equal]", 
            RowBox[{"x1Bacq", "[", "3", "]"}]}], ",", 
           RowBox[{"(*", " ", 
            RowBox[{"X1", " ", "acquisition"}], " ", "*)"}], 
           "\[IndentingNewLine]", 
           RowBox[{"y2A", "\[Equal]", 
            RowBox[{"a2A", "-", 
             RowBox[{
              FractionBox["a2A", "a1A"], "y1A"}]}]}], " ", ",", 
           RowBox[{"(*", " ", 
            RowBox[{"production", " ", "constraint"}], " ", "*)"}], 
           "\[IndentingNewLine]", 
           RowBox[{"x2A", "\[Equal]", 
            RowBox[{
             FractionBox["b2A", "b1A"], "x1A"}]}], " ", ",", 
           RowBox[{"(*", " ", 
            RowBox[{"utility", " ", "maximization"}], " ", "*)"}], 
           "\[IndentingNewLine]", 
           RowBox[{"y2B", "\[Equal]", 
            RowBox[{"a2B", "-", 
             RowBox[{
              FractionBox["a2B", "a1B"], "y1B"}]}]}], ",", 
           RowBox[{"(*", " ", 
            RowBox[{"utility", " ", "maximization"}], " ", "*)"}], 
           "\[IndentingNewLine]", 
           RowBox[{"x2B", "\[Equal]", 
            RowBox[{
             FractionBox["b2B", "b1B"], "x1B"}]}]}], " ", 
          RowBox[{"(*", " ", 
           RowBox[{"utility", " ", "maximization"}], " ", "*)"}], "}"}], ",", 
         
         RowBox[{"{", 
          RowBox[{
          "x1A", ",", " ", "x2A", ",", " ", "y1A", ",", " ", "y2A", ",", " ", 
           "x1B", ",", " ", "x2B", ",", " ", "y1B", ",", "y2B"}], "}"}]}], 
        "]"}], "[", 
       RowBox[{"[", "1", "]"}], "]"}]}]}], ";"}], "\[IndentingNewLine]", 
   RowBox[{
    RowBox[{
     RowBox[{"case", "[", "13", "]"}], "=", 
     RowBox[{
      RowBox[{"{", 
       RowBox[{
       "x1A", ",", " ", "x2A", ",", " ", "y1A", ",", " ", "y2A", ",", " ", 
        "x1B", ",", " ", "x2B", ",", " ", "y1B", ",", "y2B"}], "}"}], "/.", 
      " ", 
      RowBox[{
       RowBox[{"Solve", "[", 
        RowBox[{
         RowBox[{"{", 
          RowBox[{
           RowBox[{"x1A", "\[Equal]", 
            RowBox[{"x1Aacq", "[", "3", "]"}]}], ",", 
           RowBox[{"(*", " ", 
            RowBox[{"X1", " ", "acquisition"}], " ", "*)"}], 
           "\[IndentingNewLine]", 
           RowBox[{"x2A", "\[Equal]", 
            RowBox[{"x2Aacq", "[", "1", "]"}]}], ",", 
           RowBox[{"(*", " ", 
            RowBox[{"x2", " ", "acquisition"}], " ", "*)"}], 
           "\[IndentingNewLine]", 
           RowBox[{"x2B", "\[Equal]", 
            RowBox[{"x2Bacq", "[", "3", "]"}]}], ",", 
           RowBox[{"(*", " ", 
            RowBox[{"x2", " ", "acquisition"}], " ", "*)"}], 
           "\[IndentingNewLine]", 
           RowBox[{"x1B", "\[Equal]", 
            RowBox[{"x1Bacq", "[", "1", "]"}]}], ",", 
           RowBox[{"(*", " ", 
            RowBox[{"X1", " ", "acquisition"}], " ", "*)"}], 
           "\[IndentingNewLine]", 
           RowBox[{"y2A", "\[Equal]", 
            RowBox[{"a2A", "-", 
             RowBox[{
              FractionBox["a2A", "a1A"], "y1A"}]}]}], " ", ",", 
           RowBox[{"(*", " ", 
            RowBox[{"production", " ", "constraint"}], " ", "*)"}], 
           "\[IndentingNewLine]", 
           RowBox[{"x2A", "\[Equal]", 
            RowBox[{
             FractionBox["b2A", "b1A"], "x1A"}]}], " ", ",", 
           RowBox[{"(*", " ", 
            RowBox[{"utility", " ", "maximization"}], " ", "*)"}], 
           "\[IndentingNewLine]", 
           RowBox[{"y2B", "\[Equal]", 
            RowBox[{"a2B", "-", 
             RowBox[{
              FractionBox["a2B", "a1B"], "y1B"}]}]}], ",", 
           RowBox[{"(*", " ", 
            RowBox[{"utility", " ", "maximization"}], " ", "*)"}], 
           "\[IndentingNewLine]", 
           RowBox[{"x2B", "\[Equal]", 
            RowBox[{
             FractionBox["b2B", "b1B"], "x1B"}]}]}], " ", 
          RowBox[{"(*", " ", 
           RowBox[{"utility", " ", "maximization"}], " ", "*)"}], "}"}], ",", 
         
         RowBox[{"{", 
          RowBox[{
          "x1A", ",", " ", "x2A", ",", " ", "y1A", ",", " ", "y2A", ",", " ", 
           "x1B", ",", " ", "x2B", ",", " ", "y1B", ",", "y2B"}], "}"}]}], 
        "]"}], "[", 
       RowBox[{"[", "1", "]"}], "]"}]}]}], ";"}], "\[IndentingNewLine]", 
   RowBox[{
    RowBox[{
     RowBox[{"case", "[", "14", "]"}], "=", 
     RowBox[{
      RowBox[{"{", 
       RowBox[{
       "x1A", ",", " ", "x2A", ",", " ", "y1A", ",", " ", "y2A", ",", " ", 
        "x1B", ",", " ", "x2B", ",", " ", "y1B", ",", "y2B"}], "}"}], "/.", 
      " ", 
      RowBox[{
       RowBox[{"Solve", "[", 
        RowBox[{
         RowBox[{"{", 
          RowBox[{
           RowBox[{"x1A", "\[Equal]", 
            RowBox[{"x1Aacq", "[", "4", "]"}]}], ",", 
           RowBox[{"(*", " ", 
            RowBox[{"X1", " ", "acquisition"}], " ", "*)"}], 
           "\[IndentingNewLine]", 
           RowBox[{"x2A", "\[Equal]", 
            RowBox[{"x2Aacq", "[", "3", "]"}]}], ",", 
           RowBox[{"(*", " ", 
            RowBox[{"x2", " ", "acquisition"}], " ", "*)"}], 
           "\[IndentingNewLine]", 
           RowBox[{"x2B", "\[Equal]", 
            RowBox[{"x2Bacq", "[", "3", "]"}]}], ",", 
           RowBox[{"(*", " ", 
            RowBox[{"x2", " ", "acquisition"}], " ", "*)"}], 
           "\[IndentingNewLine]", 
           RowBox[{"x1B", "\[Equal]", 
            RowBox[{"x1Bacq", "[", "1", "]"}]}], ",", 
           RowBox[{"(*", " ", 
            RowBox[{"X1", " ", "acquisition"}], " ", "*)"}], 
           "\[IndentingNewLine]", 
           RowBox[{"y2A", "\[Equal]", 
            RowBox[{"a2A", "-", 
             RowBox[{
              FractionBox["a2A", "a1A"], "y1A"}]}]}], " ", ",", 
           RowBox[{"(*", " ", 
            RowBox[{"production", " ", "constraint"}], " ", "*)"}], 
           "\[IndentingNewLine]", 
           RowBox[{"x2A", "\[Equal]", 
            RowBox[{
             FractionBox["b2A", "b1A"], "x1A"}]}], " ", ",", 
           RowBox[{"(*", " ", 
            RowBox[{"utility", " ", "maximization"}], " ", "*)"}], 
           "\[IndentingNewLine]", 
           RowBox[{"y2B", "\[Equal]", 
            RowBox[{"a2B", "-", 
             RowBox[{
              FractionBox["a2B", "a1B"], "y1B"}]}]}], ",", 
           RowBox[{"(*", " ", 
            RowBox[{"utility", " ", "maximization"}], " ", "*)"}], 
           "\[IndentingNewLine]", 
           RowBox[{"x2B", "\[Equal]", 
            RowBox[{
             FractionBox["b2B", "b1B"], "x1B"}]}]}], " ", 
          RowBox[{"(*", " ", 
           RowBox[{"utility", " ", "maximization"}], " ", "*)"}], "}"}], ",", 
         
         RowBox[{"{", 
          RowBox[{
          "x1A", ",", " ", "x2A", ",", " ", "y1A", ",", " ", "y2A", ",", " ", 
           "x1B", ",", " ", "x2B", ",", " ", "y1B", ",", "y2B"}], "}"}]}], 
        "]"}], "[", 
       RowBox[{"[", "1", "]"}], "]"}]}]}], ";"}], "\[IndentingNewLine]", 
   RowBox[{
    RowBox[{
     RowBox[{"case", "[", "15", "]"}], "=", 
     RowBox[{
      RowBox[{"{", 
       RowBox[{
       "x1A", ",", " ", "x2A", ",", " ", "y1A", ",", " ", "y2A", ",", " ", 
        "x1B", ",", " ", "x2B", ",", " ", "y1B", ",", "y2B"}], "}"}], "/.", 
      " ", 
      RowBox[{
       RowBox[{"Solve", "[", 
        RowBox[{
         RowBox[{"{", 
          RowBox[{
           RowBox[{"x1A", "\[Equal]", 
            RowBox[{"x1Aacq", "[", "3", "]"}]}], ",", 
           RowBox[{"(*", " ", 
            RowBox[{"X1", " ", "acquisition"}], " ", "*)"}], 
           "\[IndentingNewLine]", 
           RowBox[{"x2A", "\[Equal]", 
            RowBox[{"x2Aacq", "[", "1", "]"}]}], ",", 
           RowBox[{"(*", " ", 
            RowBox[{"x2", " ", "acquisition"}], " ", "*)"}], 
           "\[IndentingNewLine]", 
           RowBox[{"x2B", "\[Equal]", 
            RowBox[{"x2Bacq", "[", "4", "]"}]}], ",", 
           RowBox[{"(*", " ", 
            RowBox[{"x2", " ", "acquisition"}], " ", "*)"}], 
           "\[IndentingNewLine]", 
           RowBox[{"x1B", "\[Equal]", 
            RowBox[{"x1Bacq", "[", "3", "]"}]}], ",", 
           RowBox[{"(*", " ", 
            RowBox[{"X1", " ", "acquisition"}], " ", "*)"}], 
           "\[IndentingNewLine]", 
           RowBox[{"y2A", "\[Equal]", 
            RowBox[{"a2A", "-", 
             RowBox[{
              FractionBox["a2A", "a1A"], "y1A"}]}]}], " ", ",", 
           RowBox[{"(*", " ", 
            RowBox[{"production", " ", "constraint"}], " ", "*)"}], 
           "\[IndentingNewLine]", 
           RowBox[{"x2A", "\[Equal]", 
            RowBox[{
             FractionBox["b2A", "b1A"], "x1A"}]}], " ", ",", 
           RowBox[{"(*", " ", 
            RowBox[{"utility", " ", "maximization"}], " ", "*)"}], 
           "\[IndentingNewLine]", 
           RowBox[{"y2B", "\[Equal]", 
            RowBox[{"a2B", "-", 
             RowBox[{
              FractionBox["a2B", "a1B"], "y1B"}]}]}], ",", 
           RowBox[{"(*", " ", 
            RowBox[{"utility", " ", "maximization"}], " ", "*)"}], 
           "\[IndentingNewLine]", 
           RowBox[{"x2B", "\[Equal]", 
            RowBox[{
             FractionBox["b2B", "b1B"], "x1B"}]}]}], " ", 
          RowBox[{"(*", " ", 
           RowBox[{"utility", " ", "maximization"}], " ", "*)"}], "}"}], ",", 
         
         RowBox[{"{", 
          RowBox[{
          "x1A", ",", " ", "x2A", ",", " ", "y1A", ",", " ", "y2A", ",", " ", 
           "x1B", ",", " ", "x2B", ",", " ", "y1B", ",", "y2B"}], "}"}]}], 
        "]"}], "[", 
       RowBox[{"[", "1", "]"}], "]"}]}]}], ";"}], "\[IndentingNewLine]", 
   RowBox[{
    RowBox[{
     RowBox[{"case", "[", "16", "]"}], "=", 
     RowBox[{
      RowBox[{"{", 
       RowBox[{
       "x1A", ",", " ", "x2A", ",", " ", "y1A", ",", " ", "y2A", ",", " ", 
        "x1B", ",", " ", "x2B", ",", " ", "y1B", ",", "y2B"}], "}"}], "/.", 
      " ", 
      RowBox[{
       RowBox[{"Solve", "[", 
        RowBox[{
         RowBox[{"{", 
          RowBox[{
           RowBox[{"x1A", "\[Equal]", 
            RowBox[{"x1Aacq", "[", "4", "]"}]}], ",", 
           RowBox[{"(*", " ", 
            RowBox[{"X1", " ", "acquisition"}], " ", "*)"}], 
           "\[IndentingNewLine]", 
           RowBox[{"x2A", "\[Equal]", 
            RowBox[{"x2Aacq", "[", "3", "]"}]}], ",", 
           RowBox[{"(*", " ", 
            RowBox[{"x2", " ", "acquisition"}], " ", "*)"}], 
           "\[IndentingNewLine]", 
           RowBox[{"x2B", "\[Equal]", 
            RowBox[{"x2Bacq", "[", "4", "]"}]}], ",", 
           RowBox[{"(*", " ", 
            RowBox[{"x2", " ", "acquisition"}], " ", "*)"}], 
           "\[IndentingNewLine]", 
           RowBox[{"x1B", "\[Equal]", 
            RowBox[{"x1Bacq", "[", "3", "]"}]}], ",", 
           RowBox[{"(*", " ", 
            RowBox[{"X1", " ", "acquisition"}], " ", "*)"}], 
           "\[IndentingNewLine]", 
           RowBox[{"y2A", "\[Equal]", 
            RowBox[{"a2A", "-", 
             RowBox[{
              FractionBox["a2A", "a1A"], "y1A"}]}]}], " ", ",", 
           RowBox[{"(*", " ", 
            RowBox[{"production", " ", "constraint"}], " ", "*)"}], 
           "\[IndentingNewLine]", 
           RowBox[{"x2A", "\[Equal]", 
            RowBox[{
             FractionBox["b2A", "b1A"], "x1A"}]}], " ", ",", 
           RowBox[{"(*", " ", 
            RowBox[{"utility", " ", "maximization"}], " ", "*)"}], 
           "\[IndentingNewLine]", 
           RowBox[{"y2B", "\[Equal]", 
            RowBox[{"a2B", "-", 
             RowBox[{
              FractionBox["a2B", "a1B"], "y1B"}]}]}], ",", 
           RowBox[{"(*", " ", 
            RowBox[{"utility", " ", "maximization"}], " ", "*)"}], 
           "\[IndentingNewLine]", 
           RowBox[{"x2B", "\[Equal]", 
            RowBox[{
             FractionBox["b2B", "b1B"], "x1B"}]}]}], " ", 
          RowBox[{"(*", " ", 
           RowBox[{"utility", " ", "maximization"}], " ", "*)"}], "}"}], ",", 
         
         RowBox[{"{", 
          RowBox[{
          "x1A", ",", " ", "x2A", ",", " ", "y1A", ",", " ", "y2A", ",", " ", 
           "x1B", ",", " ", "x2B", ",", " ", "y1B", ",", "y2B"}], "}"}]}], 
        "]"}], "[", 
       RowBox[{"[", "1", "]"}], "]"}]}]}], ";"}], 
   "\[IndentingNewLine]"}]}]], "Input",
 CellChangeTimes->{{3.597186829040374*^9, 3.597186829417369*^9}, {
   3.5971872251921253`*^9, 3.5971872689651747`*^9}, {3.597187340735364*^9, 
   3.597187437849511*^9}, {3.5971874734404488`*^9, 3.597187516995245*^9}, {
   3.597187570069003*^9, 3.597187635028146*^9}, {3.597187682819068*^9, 
   3.5971877403473873`*^9}, {3.597187793264832*^9, 3.5971879070869493`*^9}, {
   3.59718797001768*^9, 3.597188005600978*^9}, {3.597188039889316*^9, 
   3.597188171393725*^9}, {3.5971894247003117`*^9, 3.5971894542606087`*^9}, {
   3.597189491980818*^9, 3.597189492687757*^9}, {3.597189553539709*^9, 
   3.5971896359495573`*^9}, {3.597189667039115*^9, 3.597189670287229*^9}, {
   3.597189704526231*^9, 3.597189760090661*^9}, {3.5971899306299677`*^9, 
   3.597189972277569*^9}, {3.5971901697101088`*^9, 3.59719019695467*^9}, {
   3.597190276073353*^9, 3.5971903558806467`*^9}, {3.5971905116229687`*^9, 
   3.597190511962669*^9}, {3.597190613740239*^9, 3.59719074696072*^9}, 
   3.597268333652363*^9, 3.597269208205516*^9, {3.597269653557219*^9, 
   3.597269812226837*^9}, {3.597269927201236*^9, 3.597269970370201*^9}, {
   3.5972708459105587`*^9, 3.5972708482771263`*^9}, {3.5972711197898207`*^9, 
   3.597271122781358*^9}, {3.597276661445557*^9, 3.5972766682148943`*^9}, {
   3.597722155949937*^9, 3.597722234056088*^9}, {3.597794380368869*^9, 
   3.597794438051841*^9}}]
}, Closed]],

Cell[CellGroupData[{

Cell["Conditions", "Subsubsection",
 CellChangeTimes->{{3.597268384708528*^9, 3.597268386191822*^9}}],

Cell[BoxData[
 RowBox[{
  RowBox[{"(*", " ", 
   RowBox[{
   "Now", " ", "we", " ", "need", " ", "to", " ", "check", " ", "cases", " ", 
    "to", " ", "see", " ", "if", " ", "they", " ", "are", " ", 
    RowBox[{"correct", "."}]}], "*)"}], "\[IndentingNewLine]", 
  RowBox[{"(*", 
   RowBox[{"A", " ", "is", " ", "interior"}], "*)"}], "\[IndentingNewLine]", 
  RowBox[{
   RowBox[{
    RowBox[{
     RowBox[{"interiorA", "[", 
      RowBox[{"param_", ",", "i_"}], "]"}], ":=", 
     RowBox[{
      RowBox[{"(", 
       RowBox[{
        RowBox[{
         FractionBox["b1A", "b2A"], 
         RowBox[{"(", 
          RowBox[{
           RowBox[{
            RowBox[{"case", "[", "i", "]"}], "[", 
            RowBox[{"[", "4", "]"}], "]"}], "+", 
           RowBox[{
            FractionBox[
             RowBox[{"n", "  ", "t2B"}], 
             RowBox[{"1", "+", 
              RowBox[{
               RowBox[{"(", 
                RowBox[{"1", "-", "t2B"}], ")"}], "n"}]}]], 
            RowBox[{
             RowBox[{"case", "[", "i", "]"}], "[", 
             RowBox[{"[", "8", "]"}], "]"}]}]}], ")"}]}], "\[LessEqual]", 
        RowBox[{"a1A", 
         RowBox[{"(", 
          RowBox[{
           RowBox[{"(", 
            RowBox[{"1", "-", "t1A"}], ")"}], "+", 
           FractionBox[
            RowBox[{"t1A", 
             RowBox[{"(", 
              RowBox[{"1", "-", "t1A"}], ")"}]}], 
            RowBox[{"1", "-", "t1A", "+", "n"}]]}], ")"}]}]}], ")"}], "/.", 
      "param"}]}], ";"}], "\[IndentingNewLine]", 
   RowBox[{"(*", 
    RowBox[{"B", " ", "is", " ", "interior"}], "*)"}], "\[IndentingNewLine]", 
   
   RowBox[{
    RowBox[{
     RowBox[{"interiorB", "[", 
      RowBox[{"param_", ",", "i_"}], "]"}], ":=", 
     RowBox[{
      RowBox[{"(", 
       RowBox[{
        RowBox[{
         StyleBox[
          FractionBox["b2B", "b1B"],
          FontSize->14], " ", 
         RowBox[{"(", 
          RowBox[{
           RowBox[{
            RowBox[{"case", "[", "i", "]"}], "[", 
            RowBox[{"[", "7", "]"}], "]"}], "+", 
           RowBox[{
            FractionBox[
             RowBox[{" ", "t1A"}], 
             RowBox[{"1", "-", "t1A", "+", "n"}]], 
            RowBox[{
             RowBox[{"case", "[", "i", "]"}], "[", 
             RowBox[{"[", "3", "]"}], "]"}]}]}], ")"}]}], 
        StyleBox["\[LessEqual]",
         FontSize->14], 
        RowBox[{"a2B", 
         StyleBox[
          RowBox[{"(", 
           RowBox[{
            RowBox[{"(", 
             RowBox[{"1", "-", "t2B"}], ")"}], "+", 
            FractionBox[
             RowBox[{"t2B", 
              RowBox[{"(", 
               RowBox[{"1", "-", "t2B"}], ")"}], "n"}], 
             RowBox[{"1", "+", 
              RowBox[{
               RowBox[{"(", 
                RowBox[{"1", "-", "t2B"}], ")"}], "n"}]}]]}], ")"}],
          FontSize->14]}]}], 
       StyleBox[")",
        FontSize->14]}], 
      StyleBox["/.",
       FontSize->14], 
      StyleBox["param",
       FontSize->14]}]}], ";"}], "\[IndentingNewLine]", 
   RowBox[{"(*", 
    RowBox[{
    "A", " ", "does", " ", "not", " ", "waste", " ", "under", " ", "the", " ",
      "assumption", " ", "of", " ", "interior"}], "*)"}], 
   "\[IndentingNewLine]", 
   RowBox[{
    RowBox[{
     RowBox[{"nowasteintA", "[", 
      RowBox[{"param_", ",", "i_"}], "]"}], ":=", 
     RowBox[{
      RowBox[{"(", 
       RowBox[{
        RowBox[{
         FractionBox["b1A", "b2A"], 
         RowBox[{"(", 
          RowBox[{
           RowBox[{
            RowBox[{"case", "[", "i", "]"}], "[", 
            RowBox[{"[", "4", "]"}], "]"}], "+", 
           RowBox[{
            FractionBox[
             RowBox[{"n", "  ", "t2B"}], 
             RowBox[{"1", "+", 
              RowBox[{
               RowBox[{"(", 
                RowBox[{"1", "-", "t2B"}], ")"}], "n"}]}]], 
            RowBox[{
             RowBox[{"case", "[", "i", "]"}], "[", 
             RowBox[{"[", "8", "]"}], "]"}]}]}], ")"}]}], "<", 
        RowBox[{
         RowBox[{"(", 
          RowBox[{"1", "-", "t1A"}], ")"}], 
         RowBox[{"(", 
          RowBox[{
           RowBox[{
            RowBox[{"case", "[", "i", "]"}], "[", 
            RowBox[{"[", "3", "]"}], "]"}], "+", "mbar1A"}], ")"}]}]}], ")"}],
       "/.", "param"}]}], ";"}], "\[IndentingNewLine]", 
   RowBox[{"(*", 
    RowBox[{
    "B", " ", "does", " ", "not", " ", "waste", " ", "under", " ", "the", " ",
      "assumption", " ", "of", " ", "interior"}], "*)"}], 
   "\[IndentingNewLine]", 
   RowBox[{
    RowBox[{
     RowBox[{"nowasteintB", "[", 
      RowBox[{"param_", ",", "i_"}], "]"}], ":=", 
     RowBox[{
      RowBox[{"(", 
       RowBox[{
        RowBox[{
         StyleBox[
          FractionBox["b2B", "b1B"],
          FontSize->14], " ", 
         RowBox[{"(", 
          RowBox[{
           RowBox[{
            RowBox[{"case", "[", "i", "]"}], "[", 
            RowBox[{"[", "7", "]"}], "]"}], "+", 
           RowBox[{
            FractionBox[
             RowBox[{" ", "t1A"}], 
             RowBox[{"1", "-", "t1A", "+", "n"}]], 
            RowBox[{
             RowBox[{"case", "[", "i", "]"}], "[", 
             RowBox[{"[", "3", "]"}], "]"}]}]}], ")"}]}], "<", 
        RowBox[{
         RowBox[{"(", 
          RowBox[{"1", "-", "t2B"}], ")"}], 
         RowBox[{"(", 
          RowBox[{
           RowBox[{
            RowBox[{"case", "[", "i", "]"}], "[", 
            RowBox[{"[", "8", "]"}], "]"}], "+", "mbar2B"}], ")"}]}]}], ")"}],
       "/.", "param"}]}], ";"}], "\[IndentingNewLine]", 
   RowBox[{"(*", 
    RowBox[{
    "A", " ", "does", " ", "not", " ", "waste", " ", "under", " ", "the", " ",
      "assumption", " ", "of", " ", "corner"}], "*)"}], "\[IndentingNewLine]", 
   RowBox[{
    RowBox[{
     RowBox[{"nowastecorA", "[", 
      RowBox[{"param_", ",", "i_"}], "]"}], ":=", 
     RowBox[{
      RowBox[{"(", 
       RowBox[{
        RowBox[{"a1A", 
         RowBox[{"(", 
          RowBox[{
           RowBox[{"(", 
            RowBox[{"1", "-", "t1A"}], ")"}], "+", 
           FractionBox[
            RowBox[{"t1A", 
             RowBox[{"(", 
              RowBox[{"1", "-", "t1A"}], ")"}]}], 
            RowBox[{"1", "-", "t1A", "+", "n"}]]}], ")"}]}], "<", 
        RowBox[{
         RowBox[{"(", 
          RowBox[{"1", "-", "t1A"}], ")"}], 
         RowBox[{"(", 
          RowBox[{
           RowBox[{
            RowBox[{"case", "[", "i", "]"}], "[", 
            RowBox[{"[", "3", "]"}], "]"}], "+", "mbar1A"}], ")"}]}]}], ")"}],
       "/.", "param"}]}], ";"}], "\[IndentingNewLine]", 
   RowBox[{"(*", 
    RowBox[{
    "B", " ", "does", " ", "not", " ", "waste", " ", "under", " ", "the", " ",
      "assumption", " ", "of", " ", "corner"}], "*)"}], "\[IndentingNewLine]", 
   RowBox[{
    RowBox[{
     RowBox[{"nowastecorB", "[", 
      RowBox[{"param_", ",", "i_"}], "]"}], ":=", 
     RowBox[{
      RowBox[{"(", 
       RowBox[{
        RowBox[{"a2B", 
         StyleBox[
          RowBox[{"(", 
           RowBox[{
            RowBox[{"(", 
             RowBox[{"1", "-", "t2B"}], ")"}], "+", 
            FractionBox[
             RowBox[{"t2B", 
              RowBox[{"(", 
               RowBox[{"1", "-", "t2B"}], ")"}], "n"}], 
             RowBox[{"1", "+", 
              RowBox[{
               RowBox[{"(", 
                RowBox[{"1", "-", "t2B"}], ")"}], "n"}]}]]}], ")"}],
          FontSize->14]}], "<", 
        RowBox[{
         RowBox[{"(", 
          RowBox[{"1", "-", "t2B"}], ")"}], 
         RowBox[{"(", 
          RowBox[{
           RowBox[{
            RowBox[{"case", "[", "i", "]"}], "[", 
            RowBox[{"[", "8", "]"}], "]"}], "+", "mbar2B"}], ")"}]}]}], ")"}],
       "/.", "param"}]}], ";"}], "\[IndentingNewLine]", 
   RowBox[{
    RowBox[{
     RowBox[{"wasteintA", "[", 
      RowBox[{"param_", ",", "i_"}], "]"}], ":=", 
     RowBox[{
      RowBox[{"(", 
       RowBox[{
        RowBox[{
         StyleBox[
          FractionBox["b2A", "b1A"],
          FontSize->14], 
         RowBox[{"(", 
          RowBox[{"1", "-", "t1A"}], ")"}], " ", 
         RowBox[{"(", 
          RowBox[{
           RowBox[{
            RowBox[{"case", "[", "i", "]"}], "[", 
            RowBox[{"[", "3", "]"}], "]"}], "+", "mbar1A"}], ")"}]}], "<", 
        RowBox[{
         RowBox[{
          RowBox[{"case", "[", "i", "]"}], "[", 
          RowBox[{"[", "4", "]"}], "]"}], "+", 
         RowBox[{
          FractionBox[
           RowBox[{"n", "  ", "t2B"}], 
           RowBox[{"1", "+", 
            RowBox[{
             RowBox[{"(", 
              RowBox[{"1", "-", "t2B"}], ")"}], "n"}]}]], 
          RowBox[{
           RowBox[{"case", "[", "i", "]"}], "[", 
           RowBox[{"[", "8", "]"}], "]"}]}]}]}], ")"}], "/.", "param"}]}], 
    ";"}], "\[IndentingNewLine]", 
   RowBox[{
    RowBox[{
     RowBox[{"wasteintB", "[", 
      RowBox[{"param_", ",", "i_"}], "]"}], ":=", 
     RowBox[{
      RowBox[{"(", 
       RowBox[{
        RowBox[{
         StyleBox[
          FractionBox["b1B", "b2B"],
          FontSize->14], 
         RowBox[{"(", 
          RowBox[{"1", "-", "t2B"}], ")"}], 
         RowBox[{"(", 
          RowBox[{
           RowBox[{
            RowBox[{"case", "[", "i", "]"}], "[", 
            RowBox[{"[", "8", "]"}], "]"}], "+", "mbar2B"}], ")"}]}], "<", 
        RowBox[{
         RowBox[{
          RowBox[{"case", "[", "i", "]"}], "[", 
          RowBox[{"[", "7", "]"}], "]"}], "+", 
         RowBox[{
          FractionBox[
           RowBox[{" ", "t1A"}], 
           RowBox[{"1", "-", "t1A", "+", "n"}]], 
          RowBox[{
           RowBox[{"case", "[", "i", "]"}], "[", 
           RowBox[{"[", "3", "]"}], "]"}]}]}]}], ")"}], "/.", "param"}]}], 
    ";"}], "\[IndentingNewLine]", 
   RowBox[{
    RowBox[{
     RowBox[{"alltakenA", "[", 
      RowBox[{"param_", ",", "i_"}], "]"}], ":=", 
     RowBox[{
      RowBox[{"(", 
       RowBox[{"0", "<", 
        RowBox[{
         RowBox[{"case", "[", "i", "]"}], "[", 
         RowBox[{"[", "4", "]"}], "]"}]}], ")"}], "/.", "param"}]}], ";"}], 
   "\[IndentingNewLine]", 
   RowBox[{
    RowBox[{
     RowBox[{"alltakenB", "[", 
      RowBox[{"param_", ",", "i_"}], "]"}], ":=", 
     RowBox[{
      RowBox[{"(", 
       RowBox[{"0", "<", 
        RowBox[{
         RowBox[{"case", "[", "i", "]"}], "[", 
         RowBox[{"[", "7", "]"}], "]"}]}], ")"}], "/.", "param"}]}], ";"}], 
   "\[IndentingNewLine]"}]}]], "Input",
 CellChangeTimes->{{3.597191233700235*^9, 3.597191242715295*^9}, {
   3.597191299978612*^9, 3.5971913060092173`*^9}, {3.597191454115961*^9, 
   3.597191470963716*^9}, {3.5971915045906267`*^9, 3.597191534214299*^9}, {
   3.5971915936026*^9, 3.597191623230741*^9}, {3.597191702433745*^9, 
   3.59719190724785*^9}, {3.5971919444876623`*^9, 3.5971919962372723`*^9}, {
   3.597192159697894*^9, 3.597192221376605*^9}, {3.597192575579842*^9, 
   3.597192590838994*^9}, {3.597192721604045*^9, 3.597192956754519*^9}, {
   3.5971989289846067`*^9, 3.5971989412336893`*^9}, {3.597198980184433*^9, 
   3.597199000857692*^9}, {3.59719925122118*^9, 3.597199253934814*^9}, {
   3.5971992840626173`*^9, 3.597199297461276*^9}, {3.5972005507649097`*^9, 
   3.597200559487772*^9}, {3.597200808009885*^9, 3.59720083095654*^9}, 
   3.597200911976169*^9, {3.59726891189047*^9, 3.597268949782934*^9}, {
   3.597275737765252*^9, 3.597275771180573*^9}, {3.597275846843808*^9, 
   3.597275850571206*^9}, {3.59727596336873*^9, 3.597275968334749*^9}, {
   3.59727676693264*^9, 3.597276834004525*^9}, {3.597276887473016*^9, 
   3.597276896908475*^9}, {3.59727695610098*^9, 3.597276962284338*^9}, {
   3.5972770306521463`*^9, 3.597277057859618*^9}, {3.597277090401456*^9, 
   3.597277140919675*^9}, {3.597719268085903*^9, 3.597719281176601*^9}, {
   3.5977661988121157`*^9, 3.597766212224717*^9}, {3.597794791980011*^9, 
   3.5977948521031523`*^9}, {3.597794945099684*^9, 3.597794996648664*^9}, 
   3.5977950566474943`*^9, {3.597795105915247*^9, 3.597795167683639*^9}, 
   3.597795221973507*^9, 3.5977952579982853`*^9, {3.597795299770301*^9, 
   3.59779535290418*^9}, {3.59779539351775*^9, 3.597795432423573*^9}, {
   3.597795467782509*^9, 3.5977955389797277`*^9}, {3.597795621671084*^9, 
   3.5977956796720867`*^9}, {3.597795716761713*^9, 3.597795818676849*^9}}],

Cell[BoxData[{
 RowBox[{
  RowBox[{
   RowBox[{"bool1A", "[", 
    RowBox[{"param_", ",", "i_"}], "]"}], ":=", 
   RowBox[{
    RowBox[{"interiorA", "[", 
     RowBox[{"param", ",", "i"}], "]"}], "&&", 
    RowBox[{"nowasteintA", "[", 
     RowBox[{"param", ",", "i"}], "]"}]}]}], ";"}], "\[IndentingNewLine]", 
 RowBox[{
  RowBox[{
   RowBox[{"bool2A", "[", 
    RowBox[{"param_", ",", "i_"}], "]"}], ":=", 
   RowBox[{
    RowBox[{"!", 
     RowBox[{"interiorA", "[", 
      RowBox[{"param", ",", "i"}], "]"}]}], "&&", 
    RowBox[{"nowastecorA", "[", 
     RowBox[{"param", ",", "i"}], "]"}]}]}], ";"}], "\[IndentingNewLine]", 
 RowBox[{
  RowBox[{
   RowBox[{"bool3A", "[", 
    RowBox[{"param_", ",", "i_"}], "]"}], ":=", 
   RowBox[{
    RowBox[{"!", 
     RowBox[{"nowastecorA", "[", 
      RowBox[{"param", ",", "i"}], "]"}]}], "&&", 
    RowBox[{"wasteintA", "[", 
     RowBox[{"param", ",", "i"}], "]"}], "&&", 
    RowBox[{"alltakenA", "[", 
     RowBox[{"param", ",", "i"}], "]"}]}]}], ";"}], "\[IndentingNewLine]", 
 RowBox[{
  RowBox[{
   RowBox[{"bool4A", "[", 
    RowBox[{"param_", ",", "i_"}], "]"}], ":=", 
   RowBox[{
    RowBox[{"!", 
     RowBox[{"nowastecorA", "[", 
      RowBox[{"param", ",", "i"}], "]"}]}], "&&", 
    RowBox[{"wasteintA", "[", 
     RowBox[{"param", ",", "i"}], "]"}], "&&", 
    RowBox[{"!", 
     RowBox[{"alltakenA", "[", 
      RowBox[{"param", ",", "i"}], "]"}]}]}]}], 
  ";"}], "\[IndentingNewLine]", 
 RowBox[{
  RowBox[{
   RowBox[{"bool1B", "[", 
    RowBox[{"param_", ",", "i_"}], "]"}], ":=", 
   RowBox[{
    RowBox[{"interiorB", "[", 
     RowBox[{"param", ",", "i"}], "]"}], "&&", 
    RowBox[{"nowasteintB", "[", 
     RowBox[{"param", ",", "i"}], "]"}]}]}], ";"}], "\[IndentingNewLine]", 
 RowBox[{
  RowBox[{
   RowBox[{"bool2B", "[", 
    RowBox[{"param_", ",", "i_"}], "]"}], ":=", 
   RowBox[{
    RowBox[{"!", 
     RowBox[{"interiorB", "[", 
      RowBox[{"param", ",", "i"}], "]"}]}], "&&", 
    RowBox[{"nowastecorB", "[", 
     RowBox[{"param", ",", "i"}], "]"}]}]}], ";"}], "\[IndentingNewLine]", 
 RowBox[{
  RowBox[{
   RowBox[{"bool3B", "[", 
    RowBox[{"param_", ",", "i_"}], "]"}], ":=", 
   RowBox[{
    RowBox[{"!", 
     RowBox[{"nowastecorB", "[", 
      RowBox[{"param", ",", "i"}], "]"}]}], "&&", 
    RowBox[{"wasteintB", "[", 
     RowBox[{"param", ",", "i"}], "]"}], "&&", 
    RowBox[{"alltakenB", "[", 
     RowBox[{"param", ",", "i"}], "]"}]}]}], ";"}], "\[IndentingNewLine]", 
 RowBox[{
  RowBox[{
   RowBox[{"bool4B", "[", 
    RowBox[{"param_", ",", "i_"}], "]"}], ":=", 
   RowBox[{
    RowBox[{"!", 
     RowBox[{"nowastecorB", "[", 
      RowBox[{"param", ",", "i"}], "]"}]}], "&&", 
    RowBox[{"wasteintB", "[", 
     RowBox[{"param", ",", "i"}], "]"}], "&&", 
    RowBox[{"!", 
     RowBox[{"alltakenB", "[", 
      RowBox[{"param", ",", "i"}], "]"}]}]}]}], ";"}]}], "Input",
 CellChangeTimes->{{3.597795844806705*^9, 3.597796111740036*^9}, {
  3.5978088943814363`*^9, 3.597808970770553*^9}}],

Cell[BoxData[
 RowBox[{
  RowBox[{
   RowBox[{
    RowBox[{"correctcase", "[", "param_", "]"}], ":=", 
    RowBox[{"Cases", "[", 
     RowBox[{
      RowBox[{"{", "\[IndentingNewLine]", 
       RowBox[{
        RowBox[{"{", 
         RowBox[{
          RowBox[{
           RowBox[{"case", "[", "1", "]"}], "/.", "param"}], ",", 
          "\[IndentingNewLine]", 
          RowBox[{
           RowBox[{"bool1A", "[", 
            RowBox[{"param", ",", "1"}], "]"}], "&&", 
           RowBox[{"bool1B", "[", 
            RowBox[{"param", ",", "1"}], "]"}]}], ",", 
          RowBox[{
           RowBox[{"Total", "[", 
            RowBox[{"Boole", "[", 
             RowBox[{"NonNegative", "[", 
              RowBox[{
               RowBox[{"case", "[", "1", "]"}], "/.", "param"}], "]"}], "]"}],
             "]"}], "\[Equal]", "8"}]}], "}"}], ",", "\[IndentingNewLine]", 
        RowBox[{"{", 
         RowBox[{
          RowBox[{
           RowBox[{"case", "[", "2", "]"}], "/.", "param"}], ",", 
          "\[IndentingNewLine]", 
          RowBox[{
           RowBox[{"bool2A", "[", 
            RowBox[{"param", ",", "2"}], "]"}], "&&", 
           RowBox[{"bool1B", "[", 
            RowBox[{"param", ",", "2"}], "]"}]}], ",", 
          RowBox[{
           RowBox[{"Total", "[", 
            RowBox[{"Boole", "[", 
             RowBox[{"NonNegative", "[", 
              RowBox[{
               RowBox[{"case", "[", "2", "]"}], "/.", "param"}], "]"}], "]"}],
             "]"}], "\[Equal]", "8"}]}], "}"}], ",", "\[IndentingNewLine]", 
        RowBox[{"{", 
         RowBox[{
          RowBox[{
           RowBox[{"case", "[", "3", "]"}], "/.", "param"}], ",", 
          "\[IndentingNewLine]", 
          RowBox[{
           RowBox[{"bool1A", "[", 
            RowBox[{"param", ",", "3"}], "]"}], "&&", 
           RowBox[{"bool2B", "[", 
            RowBox[{"param", ",", "3"}], "]"}]}], ",", 
          RowBox[{
           RowBox[{"Total", "[", 
            RowBox[{"Boole", "[", 
             RowBox[{"NonNegative", "[", 
              RowBox[{
               RowBox[{"case", "[", "3", "]"}], "/.", "param"}], "]"}], "]"}],
             "]"}], "\[Equal]", "8"}]}], "}"}], ",", "\[IndentingNewLine]", 
        RowBox[{"{", 
         RowBox[{
          RowBox[{
           RowBox[{"case", "[", "4", "]"}], "/.", "param"}], ",", 
          "\[IndentingNewLine]", 
          RowBox[{
           RowBox[{"bool2A", "[", 
            RowBox[{"param", ",", "4"}], "]"}], "&&", 
           RowBox[{"bool2B", "[", 
            RowBox[{"param", ",", "4"}], "]"}]}], ",", 
          RowBox[{
           RowBox[{"Total", "[", 
            RowBox[{"Boole", "[", 
             RowBox[{"NonNegative", "[", 
              RowBox[{
               RowBox[{"case", "[", "4", "]"}], "/.", "param"}], "]"}], "]"}],
             "]"}], "\[Equal]", "8"}]}], "}"}], ",", "\[IndentingNewLine]", 
        RowBox[{"{", 
         RowBox[{
          RowBox[{
           RowBox[{"case", "[", "5", "]"}], "/.", "param"}], ",", 
          "\[IndentingNewLine]", 
          RowBox[{
           RowBox[{"bool3A", "[", 
            RowBox[{"param", ",", "5"}], "]"}], "&&", 
           RowBox[{"bool1B", "[", 
            RowBox[{"param", ",", "5"}], "]"}]}], ",", 
          RowBox[{
           RowBox[{"Total", "[", 
            RowBox[{"Boole", "[", 
             RowBox[{"NonNegative", "[", 
              RowBox[{
               RowBox[{"case", "[", "5", "]"}], "/.", "param"}], "]"}], "]"}],
             "]"}], "\[Equal]", "8"}]}], "}"}], ",", "\[IndentingNewLine]", 
        RowBox[{"{", 
         RowBox[{
          RowBox[{
           RowBox[{"case", "[", "6", "]"}], "/.", "param"}], ",", 
          "\[IndentingNewLine]", 
          RowBox[{
           RowBox[{"bool4A", "[", 
            RowBox[{"param", ",", "6"}], "]"}], "&&", 
           RowBox[{"bool1B", "[", 
            RowBox[{"param", ",", "6"}], "]"}]}], ",", 
          RowBox[{
           RowBox[{"Total", "[", 
            RowBox[{"Boole", "[", 
             RowBox[{"NonNegative", "[", 
              RowBox[{
               RowBox[{"case", "[", "6", "]"}], "/.", "param"}], "]"}], "]"}],
             "]"}], "\[Equal]", "8"}]}], "}"}], ",", "\[IndentingNewLine]", 
        RowBox[{"{", 
         RowBox[{
          RowBox[{
           RowBox[{"case", "[", "7", "]"}], "/.", "param"}], ",", 
          "\[IndentingNewLine]", 
          RowBox[{
           RowBox[{"bool3A", "[", 
            RowBox[{"param", ",", "7"}], "]"}], "&&", 
           RowBox[{"bool2B", "[", 
            RowBox[{"param", ",", "7"}], "]"}]}], ",", 
          RowBox[{
           RowBox[{"Total", "[", 
            RowBox[{"Boole", "[", 
             RowBox[{"NonNegative", "[", 
              RowBox[{
               RowBox[{"case", "[", "7", "]"}], "/.", "param"}], "]"}], "]"}],
             "]"}], "\[Equal]", "8"}]}], "}"}], ",", "\[IndentingNewLine]", 
        RowBox[{"{", 
         RowBox[{
          RowBox[{
           RowBox[{"case", "[", "8", "]"}], "/.", "param"}], ",", 
          "\[IndentingNewLine]", 
          RowBox[{
           RowBox[{"bool4A", "[", 
            RowBox[{"param", ",", "8"}], "]"}], "&&", 
           RowBox[{"bool2B", "[", 
            RowBox[{"param", ",", "8"}], "]"}]}], ",", 
          RowBox[{
           RowBox[{"Total", "[", 
            RowBox[{"Boole", "[", 
             RowBox[{"NonNegative", "[", 
              RowBox[{
               RowBox[{"case", "[", "8", "]"}], "/.", "param"}], "]"}], "]"}],
             "]"}], "\[Equal]", "8"}]}], "}"}], ",", "\[IndentingNewLine]", 
        RowBox[{"{", 
         RowBox[{
          RowBox[{
           RowBox[{"case", "[", "9", "]"}], "/.", "param"}], ",", 
          "\[IndentingNewLine]", 
          RowBox[{
           RowBox[{"bool1A", "[", 
            RowBox[{"param", ",", "9"}], "]"}], "&&", 
           RowBox[{"bool3B", "[", 
            RowBox[{"param", ",", "9"}], "]"}]}], ",", 
          RowBox[{
           RowBox[{"Total", "[", 
            RowBox[{"Boole", "[", 
             RowBox[{"NonNegative", "[", 
              RowBox[{
               RowBox[{"case", "[", "9", "]"}], "/.", "param"}], "]"}], "]"}],
             "]"}], "\[Equal]", "8"}]}], "}"}], ",", "\[IndentingNewLine]", 
        RowBox[{"{", 
         RowBox[{
          RowBox[{
           RowBox[{"case", "[", "10", "]"}], "/.", "param"}], ",", 
          "\[IndentingNewLine]", 
          RowBox[{
           RowBox[{"bool2A", "[", 
            RowBox[{"param", ",", "10"}], "]"}], "&&", 
           RowBox[{"bool3B", "[", 
            RowBox[{"param", ",", "10"}], "]"}]}], ",", 
          RowBox[{
           RowBox[{"Total", "[", 
            RowBox[{"Boole", "[", 
             RowBox[{"NonNegative", "[", 
              RowBox[{
               RowBox[{"case", "[", "10", "]"}], "/.", "param"}], "]"}], 
             "]"}], "]"}], "\[Equal]", "8"}]}], "}"}], ",", 
        "\[IndentingNewLine]", 
        RowBox[{"{", 
         RowBox[{
          RowBox[{
           RowBox[{"case", "[", "11", "]"}], "/.", "param"}], ",", 
          "\[IndentingNewLine]", 
          RowBox[{
           RowBox[{"bool1A", "[", 
            RowBox[{"param", ",", "11"}], "]"}], "&&", 
           RowBox[{"bool4B", "[", 
            RowBox[{"param", ",", "11"}], "]"}]}], ",", 
          RowBox[{
           RowBox[{"Total", "[", 
            RowBox[{"Boole", "[", 
             RowBox[{"NonNegative", "[", 
              RowBox[{
               RowBox[{"case", "[", "11", "]"}], "/.", "param"}], "]"}], 
             "]"}], "]"}], "\[Equal]", "8"}]}], "}"}], ",", 
        "\[IndentingNewLine]", 
        RowBox[{"{", 
         RowBox[{
          RowBox[{
           RowBox[{"case", "[", "12", "]"}], "/.", "param"}], ",", 
          "\[IndentingNewLine]", 
          RowBox[{
           RowBox[{"bool2A", "[", 
            RowBox[{"param", ",", "12"}], "]"}], "&&", 
           RowBox[{"bool4B", "[", 
            RowBox[{"param", ",", "12"}], "]"}]}], ",", 
          RowBox[{
           RowBox[{"Total", "[", 
            RowBox[{"Boole", "[", 
             RowBox[{"NonNegative", "[", 
              RowBox[{
               RowBox[{"case", "[", "12", "]"}], "/.", "param"}], "]"}], 
             "]"}], "]"}], "\[Equal]", "8"}]}], "}"}], ",", 
        RowBox[{"{", 
         RowBox[{
          RowBox[{
           RowBox[{"case", "[", "13", "]"}], "/.", "param"}], ",", 
          "\[IndentingNewLine]", 
          RowBox[{
           RowBox[{"bool3A", "[", 
            RowBox[{"param", ",", "13"}], "]"}], "&&", 
           RowBox[{"bool3B", "[", 
            RowBox[{"param", ",", "13"}], "]"}]}], ",", 
          RowBox[{
           RowBox[{"Total", "[", 
            RowBox[{"Boole", "[", 
             RowBox[{"NonNegative", "[", 
              RowBox[{
               RowBox[{"case", "[", "13", "]"}], "/.", "param"}], "]"}], 
             "]"}], "]"}], "\[Equal]", "8"}]}], "}"}], ",", 
        "\[IndentingNewLine]", 
        RowBox[{"{", 
         RowBox[{
          RowBox[{
           RowBox[{"case", "[", "14", "]"}], "/.", "param"}], ",", 
          "\[IndentingNewLine]", 
          RowBox[{
           RowBox[{"bool4A", "[", 
            RowBox[{"param", ",", "14"}], "]"}], "&&", 
           RowBox[{"bool3B", "[", 
            RowBox[{"param", ",", "14"}], "]"}]}], ",", 
          RowBox[{
           RowBox[{"Total", "[", 
            RowBox[{"Boole", "[", 
             RowBox[{"NonNegative", "[", 
              RowBox[{
               RowBox[{"case", "[", "14", "]"}], "/.", "param"}], "]"}], 
             "]"}], "]"}], "\[Equal]", "8"}]}], "}"}], ",", 
        "\[IndentingNewLine]", 
        RowBox[{"{", 
         RowBox[{
          RowBox[{
           RowBox[{"case", "[", "15", "]"}], "/.", "param"}], ",", 
          "\[IndentingNewLine]", 
          RowBox[{
           RowBox[{"bool3A", "[", 
            RowBox[{"param", ",", "15"}], "]"}], "&&", 
           RowBox[{"bool4B", "[", 
            RowBox[{"param", ",", "15"}], "]"}]}], ",", 
          RowBox[{
           RowBox[{"Total", "[", 
            RowBox[{"Boole", "[", 
             RowBox[{"NonNegative", "[", 
              RowBox[{
               RowBox[{"case", "[", "15", "]"}], "/.", "param"}], "]"}], 
             "]"}], "]"}], "\[Equal]", "8"}]}], "}"}], ",", 
        "\[IndentingNewLine]", 
        RowBox[{"{", 
         RowBox[{
          RowBox[{
           RowBox[{"case", "[", "16", "]"}], "/.", "param"}], ",", 
          "\[IndentingNewLine]", 
          RowBox[{
           RowBox[{"bool4A", "[", 
            RowBox[{"param", ",", "16"}], "]"}], "&&", 
           RowBox[{"bool4B", "[", 
            RowBox[{"param", ",", "16"}], "]"}]}], ",", 
          RowBox[{
           RowBox[{"Total", "[", 
            RowBox[{"Boole", "[", 
             RowBox[{"NonNegative", "[", 
              RowBox[{
               RowBox[{"case", "[", "16", "]"}], "/.", "param"}], "]"}], 
             "]"}], "]"}], "\[Equal]", "8"}]}], "}"}]}], 
       "\[IndentingNewLine]", "}"}], ",", 
      RowBox[{
       RowBox[{"{", 
        RowBox[{"a_", ",", "True", ",", "True"}], "}"}], "\[Rule]", "a"}]}], 
     "]"}]}], ";"}], "\[IndentingNewLine]"}]], "Input",
 CellChangeTimes->CompressedData["
1:eJwdxU0oQwEAB/BneaNFPqJsNuVJ1iLmo6iR11hykLjYJqGQ07QVG/lIWWxY
mu+PC9K8SSGUKE1rDljZLptCctA7+LjYysj77/Drl92pa+riEQQh5mARI1NH
plnaobNqMBVvbMPl38HoO6dBA1aUdgzjeYvYjE8Wyqy4f/npGHsnwn4sLbkJ
4KSv+gdstBWSv9z8kDYejzPlqZh97I5uUDdSeDZUlIeNo8395AxLt++9mHBC
DjGFRyoCc/iNTj7HjH74Gu8L+vR87qEQ34gHWhLXJLcs7WMnNrCpyr6Fx1Rb
0RdXUw7wWavsCM98iq/w/XaPFzfWvfuxPZEks7g3uxwC7F7/S8dhaUYmLn6t
k2OCGV+p5m4Q7m5gyvexiT+vNE586HuOUXKnuS4lmPyx5GB5pDcXF1P5GTV3
LG2+iBPhWp6wAE9+KSqxx6NXYiZ2TItFSy6ditttcw7if2K76fM=
  "]],

Cell[BoxData[
 RowBox[{"\[IndentingNewLine]", 
  RowBox[{
   RowBox[{
    RowBox[{
     RowBox[{"whichcase", "[", "param_", "]"}], ":=", "\[IndentingNewLine]", 
     RowBox[{"Cases", "[", 
      RowBox[{
       RowBox[{"{", "\[IndentingNewLine]", 
        RowBox[{
         RowBox[{"{", 
          RowBox[{"1", ",", "\[IndentingNewLine]", 
           RowBox[{
            RowBox[{"bool1A", "[", 
             RowBox[{"param", ",", "1"}], "]"}], "&&", 
            RowBox[{"bool1B", "[", 
             RowBox[{"param", ",", "1"}], "]"}]}], ",", 
           RowBox[{
            RowBox[{"Total", "[", 
             RowBox[{"Boole", "[", 
              RowBox[{"NonNegative", "[", 
               RowBox[{
                RowBox[{"case", "[", "1", "]"}], "/.", "param"}], "]"}], 
              "]"}], "]"}], "\[Equal]", "8"}]}], "}"}], ",", 
         "\[IndentingNewLine]", 
         RowBox[{"{", 
          RowBox[{"2", ",", "\[IndentingNewLine]", 
           RowBox[{
            RowBox[{"bool2A", "[", 
             RowBox[{"param", ",", "2"}], "]"}], "&&", 
            RowBox[{"bool1B", "[", 
             RowBox[{"param", ",", "2"}], "]"}]}], ",", 
           RowBox[{
            RowBox[{"Total", "[", 
             RowBox[{"Boole", "[", 
              RowBox[{"NonNegative", "[", 
               RowBox[{
                RowBox[{"case", "[", "2", "]"}], "/.", "param"}], "]"}], 
              "]"}], "]"}], "\[Equal]", "8"}]}], "}"}], ",", 
         "\[IndentingNewLine]", 
         RowBox[{"{", 
          RowBox[{"3", ",", "\[IndentingNewLine]", 
           RowBox[{
            RowBox[{"bool1A", "[", 
             RowBox[{"param", ",", "3"}], "]"}], "&&", 
            RowBox[{"bool2B", "[", 
             RowBox[{"param", ",", "3"}], "]"}]}], ",", 
           RowBox[{
            RowBox[{"Total", "[", 
             RowBox[{"Boole", "[", 
              RowBox[{"NonNegative", "[", 
               RowBox[{
                RowBox[{"case", "[", "3", "]"}], "/.", "param"}], "]"}], 
              "]"}], "]"}], "\[Equal]", "8"}]}], "}"}], ",", 
         "\[IndentingNewLine]", 
         RowBox[{"{", 
          RowBox[{"4", ",", "\[IndentingNewLine]", 
           RowBox[{
            RowBox[{"bool2A", "[", 
             RowBox[{"param", ",", "4"}], "]"}], "&&", 
            RowBox[{"bool2B", "[", 
             RowBox[{"param", ",", "4"}], "]"}]}], ",", 
           RowBox[{
            RowBox[{"Total", "[", 
             RowBox[{"Boole", "[", 
              RowBox[{"NonNegative", "[", 
               RowBox[{
                RowBox[{"case", "[", "4", "]"}], "/.", "param"}], "]"}], 
              "]"}], "]"}], "\[Equal]", "8"}]}], "}"}], ",", 
         "\[IndentingNewLine]", 
         RowBox[{"{", 
          RowBox[{"5", ",", "\[IndentingNewLine]", 
           RowBox[{
            RowBox[{"bool3A", "[", 
             RowBox[{"param", ",", "5"}], "]"}], "&&", 
            RowBox[{"bool1B", "[", 
             RowBox[{"param", ",", "5"}], "]"}]}], ",", 
           RowBox[{
            RowBox[{"Total", "[", 
             RowBox[{"Boole", "[", 
              RowBox[{"NonNegative", "[", 
               RowBox[{
                RowBox[{"case", "[", "5", "]"}], "/.", "param"}], "]"}], 
              "]"}], "]"}], "\[Equal]", "8"}]}], "}"}], ",", 
         "\[IndentingNewLine]", 
         RowBox[{"{", 
          RowBox[{"6", ",", "\[IndentingNewLine]", 
           RowBox[{
            RowBox[{"bool4A", "[", 
             RowBox[{"param", ",", "6"}], "]"}], "&&", 
            RowBox[{"bool1B", "[", 
             RowBox[{"param", ",", "6"}], "]"}]}], ",", 
           RowBox[{
            RowBox[{"Total", "[", 
             RowBox[{"Boole", "[", 
              RowBox[{"NonNegative", "[", 
               RowBox[{
                RowBox[{"case", "[", "6", "]"}], "/.", "param"}], "]"}], 
              "]"}], "]"}], "\[Equal]", "8"}]}], "}"}], ",", 
         "\[IndentingNewLine]", 
         RowBox[{"{", 
          RowBox[{"7", ",", "\[IndentingNewLine]", 
           RowBox[{
            RowBox[{"bool3A", "[", 
             RowBox[{"param", ",", "7"}], "]"}], "&&", 
            RowBox[{"bool2B", "[", 
             RowBox[{"param", ",", "7"}], "]"}]}], ",", 
           RowBox[{
            RowBox[{"Total", "[", 
             RowBox[{"Boole", "[", 
              RowBox[{"NonNegative", "[", 
               RowBox[{
                RowBox[{"case", "[", "7", "]"}], "/.", "param"}], "]"}], 
              "]"}], "]"}], "\[Equal]", "8"}]}], "}"}], ",", 
         "\[IndentingNewLine]", 
         RowBox[{"{", 
          RowBox[{"8", ",", "\[IndentingNewLine]", 
           RowBox[{
            RowBox[{"bool4A", "[", 
             RowBox[{"param", ",", "8"}], "]"}], "&&", 
            RowBox[{"bool2B", "[", 
             RowBox[{"param", ",", "8"}], "]"}]}], ",", 
           RowBox[{
            RowBox[{"Total", "[", 
             RowBox[{"Boole", "[", 
              RowBox[{"NonNegative", "[", 
               RowBox[{
                RowBox[{"case", "[", "8", "]"}], "/.", "param"}], "]"}], 
              "]"}], "]"}], "\[Equal]", "8"}]}], "}"}], ",", 
         "\[IndentingNewLine]", 
         RowBox[{"{", 
          RowBox[{"9", ",", "\[IndentingNewLine]", 
           RowBox[{
            RowBox[{"bool1A", "[", 
             RowBox[{"param", ",", "9"}], "]"}], "&&", 
            RowBox[{"bool3B", "[", 
             RowBox[{"param", ",", "9"}], "]"}]}], ",", 
           RowBox[{
            RowBox[{"Total", "[", 
             RowBox[{"Boole", "[", 
              RowBox[{"NonNegative", "[", 
               RowBox[{
                RowBox[{"case", "[", "9", "]"}], "/.", "param"}], "]"}], 
              "]"}], "]"}], "\[Equal]", "8"}]}], "}"}], ",", 
         "\[IndentingNewLine]", 
         RowBox[{"{", 
          RowBox[{"10", ",", "\[IndentingNewLine]", 
           RowBox[{
            RowBox[{"bool2A", "[", 
             RowBox[{"param", ",", "10"}], "]"}], "&&", 
            RowBox[{"bool3B", "[", 
             RowBox[{"param", ",", "10"}], "]"}]}], ",", 
           RowBox[{
            RowBox[{"Total", "[", 
             RowBox[{"Boole", "[", 
              RowBox[{"NonNegative", "[", 
               RowBox[{
                RowBox[{"case", "[", "10", "]"}], "/.", "param"}], "]"}], 
              "]"}], "]"}], "\[Equal]", "8"}]}], "}"}], ",", 
         "\[IndentingNewLine]", 
         RowBox[{"{", 
          RowBox[{"11", ",", "\[IndentingNewLine]", 
           RowBox[{
            RowBox[{"bool1A", "[", 
             RowBox[{"param", ",", "11"}], "]"}], "&&", 
            RowBox[{"bool4B", "[", 
             RowBox[{"param", ",", "11"}], "]"}]}], ",", 
           RowBox[{
            RowBox[{"Total", "[", 
             RowBox[{"Boole", "[", 
              RowBox[{"NonNegative", "[", 
               RowBox[{
                RowBox[{"case", "[", "11", "]"}], "/.", "param"}], "]"}], 
              "]"}], "]"}], "\[Equal]", "8"}]}], "}"}], ",", 
         "\[IndentingNewLine]", 
         RowBox[{"{", 
          RowBox[{"12", ",", "\[IndentingNewLine]", 
           RowBox[{
            RowBox[{"bool2A", "[", 
             RowBox[{"param", ",", "12"}], "]"}], "&&", 
            RowBox[{"bool4B", "[", 
             RowBox[{"param", ",", "12"}], "]"}]}], ",", 
           RowBox[{
            RowBox[{"Total", "[", 
             RowBox[{"Boole", "[", 
              RowBox[{"NonNegative", "[", 
               RowBox[{
                RowBox[{"case", "[", "12", "]"}], "/.", "param"}], "]"}], 
              "]"}], "]"}], "\[Equal]", "8"}]}], "}"}], ",", 
         "\[IndentingNewLine]", 
         RowBox[{"{", 
          RowBox[{"13", ",", "\[IndentingNewLine]", 
           RowBox[{
            RowBox[{"bool3A", "[", 
             RowBox[{"param", ",", "13"}], "]"}], "&&", 
            RowBox[{"bool3B", "[", 
             RowBox[{"param", ",", "13"}], "]"}]}], ",", 
           RowBox[{
            RowBox[{"Total", "[", 
             RowBox[{"Boole", "[", 
              RowBox[{"NonNegative", "[", 
               RowBox[{
                RowBox[{"case", "[", "13", "]"}], "/.", "param"}], "]"}], 
              "]"}], "]"}], "\[Equal]", "8"}]}], "}"}], ",", 
         "\[IndentingNewLine]", 
         RowBox[{"{", 
          RowBox[{"14", ",", "\[IndentingNewLine]", 
           RowBox[{
            RowBox[{"bool4A", "[", 
             RowBox[{"param", ",", "14"}], "]"}], "&&", 
            RowBox[{"bool3B", "[", 
             RowBox[{"param", ",", "14"}], "]"}]}], ",", 
           RowBox[{
            RowBox[{"Total", "[", 
             RowBox[{"Boole", "[", 
              RowBox[{"NonNegative", "[", 
               RowBox[{
                RowBox[{"case", "[", "14", "]"}], "/.", "param"}], "]"}], 
              "]"}], "]"}], "\[Equal]", "8"}]}], "}"}], ",", 
         "\[IndentingNewLine]", 
         RowBox[{"{", 
          RowBox[{"15", ",", "\[IndentingNewLine]", 
           RowBox[{
            RowBox[{"bool3A", "[", 
             RowBox[{"param", ",", "15"}], "]"}], "&&", 
            RowBox[{"bool4B", "[", 
             RowBox[{"param", ",", "15"}], "]"}]}], ",", 
           RowBox[{
            RowBox[{"Total", "[", 
             RowBox[{"Boole", "[", 
              RowBox[{"NonNegative", "[", 
               RowBox[{
                RowBox[{"case", "[", "15", "]"}], "/.", "param"}], "]"}], 
              "]"}], "]"}], "\[Equal]", "8"}]}], "}"}], ",", 
         "\[IndentingNewLine]", 
         RowBox[{"{", 
          RowBox[{"16", ",", "\[IndentingNewLine]", 
           RowBox[{
            RowBox[{"bool4A", "[", 
             RowBox[{"param", ",", "16"}], "]"}], "&&", 
            RowBox[{"bool4B", "[", 
             RowBox[{"param", ",", "16"}], "]"}]}], ",", 
           RowBox[{
            RowBox[{"Total", "[", 
             RowBox[{"Boole", "[", 
              RowBox[{"NonNegative", "[", 
               RowBox[{
                RowBox[{"case", "[", "16", "]"}], "/.", "param"}], "]"}], 
              "]"}], "]"}], "\[Equal]", "8"}]}], "}"}]}], 
        "\[IndentingNewLine]", "}"}], ",", 
       RowBox[{
        RowBox[{"{", 
         RowBox[{"a_", ",", "True", ",", "True"}], "}"}], "\[Rule]", "a"}]}], 
      "]"}]}], ";"}], "\[IndentingNewLine]"}]}]], "Input",
 CellChangeTimes->{{3.597203023164029*^9, 3.597203026087113*^9}, {
  3.597203058064251*^9, 3.597203184745883*^9}, {3.5972774960892477`*^9, 
  3.597277518016988*^9}, {3.59727755238308*^9, 3.597277660757593*^9}, {
  3.597804337146349*^9, 3.597804452617386*^9}, {3.597808612424445*^9, 
  3.597808703615233*^9}}]
}, Closed]],

Cell[CellGroupData[{

Cell["Equilibrium", "Subsubsection",
 CellChangeTimes->{{3.597268403072878*^9, 3.5972684097809134`*^9}}],

Cell[BoxData[{
 RowBox[{
  RowBox[{
   RowBox[{"x1Ae", "[", "param_", "]"}], ":=", 
   RowBox[{
    RowBox[{"correctcase", "[", "param", "]"}], "[", 
    RowBox[{"[", 
     RowBox[{"1", ",", "1"}], "]"}], "]"}]}], ";"}], "\[IndentingNewLine]", 
 RowBox[{
  RowBox[{
   RowBox[{"x2Ae", "[", "param_", "]"}], ":=", 
   RowBox[{
    RowBox[{"correctcase", "[", "param", "]"}], "[", 
    RowBox[{"[", 
     RowBox[{"1", ",", "2"}], "]"}], "]"}]}], ";"}], "\[IndentingNewLine]", 
 RowBox[{
  RowBox[{
   RowBox[{"y1Ae", "[", "param_", "]"}], ":=", 
   RowBox[{
    RowBox[{"correctcase", "[", "param", "]"}], "[", 
    RowBox[{"[", 
     RowBox[{"1", ",", "3"}], "]"}], "]"}]}], ";"}], "\[IndentingNewLine]", 
 RowBox[{
  RowBox[{
   RowBox[{"y2Ae", "[", "param_", "]"}], ":=", 
   RowBox[{
    RowBox[{"correctcase", "[", "param", "]"}], "[", 
    RowBox[{"[", 
     RowBox[{"1", ",", "4"}], "]"}], "]"}]}], ";"}], "\[IndentingNewLine]", 
 RowBox[{
  RowBox[{
   RowBox[{"x1Be", "[", "param_", "]"}], ":=", 
   RowBox[{
    RowBox[{"correctcase", "[", "param", "]"}], "[", 
    RowBox[{"[", 
     RowBox[{"1", ",", "5"}], "]"}], "]"}]}], ";"}], "\[IndentingNewLine]", 
 RowBox[{
  RowBox[{
   RowBox[{"x2Be", "[", "param_", "]"}], ":=", 
   RowBox[{
    RowBox[{"correctcase", "[", "param", "]"}], "[", 
    RowBox[{"[", 
     RowBox[{"1", ",", "6"}], "]"}], "]"}]}], ";"}], "\[IndentingNewLine]", 
 RowBox[{
  RowBox[{
   RowBox[{"y1Be", "[", "param_", "]"}], ":=", 
   RowBox[{
    RowBox[{"correctcase", "[", "param", "]"}], "[", 
    RowBox[{"[", 
     RowBox[{"1", ",", "7"}], "]"}], "]"}]}], ";"}], "\[IndentingNewLine]", 
 RowBox[{
  RowBox[{
   RowBox[{"y2Be", "[", "param_", "]"}], ":=", 
   RowBox[{
    RowBox[{"correctcase", "[", "param", "]"}], "[", 
    RowBox[{"[", 
     RowBox[{"1", ",", "8"}], "]"}], "]"}]}], ";"}], "\[IndentingNewLine]", 
 RowBox[{
  RowBox[{
   RowBox[{"uAe", "[", "param_", "]"}], ":=", 
   RowBox[{
    RowBox[{"x1Ae", "[", "param", "]"}], "/", "b1A"}]}], 
  ";"}], "\[IndentingNewLine]", 
 RowBox[{
  RowBox[{
   RowBox[{
    RowBox[{"uBe", "[", "param_", "]"}], ":=", 
    RowBox[{
     RowBox[{"x1Be", "[", "param", "]"}], "/", "b1B"}]}], ";"}], 
  "\[IndentingNewLine]", 
  RowBox[{"(*", 
   RowBox[{"Price", " ", "ratio", " ", "of", " ", 
    RowBox[{"p2", "/", "p1"}]}], " ", "*)"}]}], "\[IndentingNewLine]", 
 RowBox[{
  RowBox[{
   RowBox[{"p2p1", "[", "param_", "]"}], ":=", 
   RowBox[{
    RowBox[{
     RowBox[{"(", 
      RowBox[{
       RowBox[{"y1Ae", "[", "param", "]"}], "-", 
       RowBox[{"x1Ae", "[", "param", "]"}]}], ")"}], "/", 
     RowBox[{"(", 
      RowBox[{
       RowBox[{"n", " ", 
        RowBox[{"y2Be", "[", "param", "]"}]}], "-", 
       RowBox[{"n", " ", 
        RowBox[{"x2Be", "[", "param", "]"}]}]}], ")"}]}], "//.", "param"}]}], 
  ";"}]}], "Input",
 CellChangeTimes->{{3.563230198447063*^9, 3.563230448570759*^9}, {
   3.563230520134859*^9, 3.563230530264577*^9}, {3.563649177266747*^9, 
   3.563649178552636*^9}, {3.565453365095531*^9, 3.5654533840833263`*^9}, {
   3.565453429641926*^9, 3.565453512590114*^9}, {3.596920600182807*^9, 
   3.5969206642281103`*^9}, {3.596920931504665*^9, 3.596921054506115*^9}, {
   3.596921295480891*^9, 3.5969213143389673`*^9}, {3.596921540359067*^9, 
   3.596921547456881*^9}, {3.596924282259674*^9, 3.596924290544379*^9}, {
   3.596925984858382*^9, 3.596926023242515*^9}, 3.597172837575965*^9, {
   3.597180078319378*^9, 3.5971801004290333`*^9}, {3.59727204057482*^9, 
   3.5972720417604218`*^9}, {3.5975237489185343`*^9, 3.597523750289513*^9}}],

Cell[BoxData[{
 RowBox[{
  RowBox[{"Table", "[", 
   RowBox[{
    RowBox[{
     RowBox[{"uAcase", "[", "i", "]"}], "=", 
     RowBox[{
      RowBox[{
       RowBox[{"case", "[", "i", "]"}], "[", 
       RowBox[{"[", "1", "]"}], "]"}], "/", "b1A"}]}], ",", 
    RowBox[{"{", 
     RowBox[{"i", ",", "1", ",", "16"}], "}"}]}], "]"}], 
  ";"}], "\[IndentingNewLine]", 
 RowBox[{
  RowBox[{"Table", "[", 
   RowBox[{
    RowBox[{
     RowBox[{"uBcase", "[", "i", "]"}], "=", 
     RowBox[{
      RowBox[{
       RowBox[{"case", "[", "i", "]"}], "[", 
       RowBox[{"[", "5", "]"}], "]"}], "/", "b1B"}]}], ",", 
    RowBox[{"{", 
     RowBox[{"i", ",", "1", ",", "16"}], "}"}]}], "]"}], 
  ";"}], "\[IndentingNewLine]", 
 RowBox[{
  RowBox[{"Table", "[", 
   RowBox[{
    RowBox[{
     RowBox[{"nscase", "[", "i", "]"}], "=", 
     RowBox[{"n", "/.", 
      RowBox[{"Solve", "[", 
       RowBox[{
        RowBox[{
         RowBox[{"uAcase", "[", "i", "]"}], "\[Equal]", 
         RowBox[{"uBcase", "[", "i", "]"}]}], ",", "n"}], "]"}]}]}], ",", 
    RowBox[{"{", 
     RowBox[{"i", ",", "1", ",", "16"}], "}"}]}], "]"}], 
  ";"}], "\[IndentingNewLine]"}], "Input",
 CellChangeTimes->{{3.5636492388822727`*^9, 3.5636493459835367`*^9}, {
   3.5636494187750473`*^9, 3.563649715031807*^9}, {3.563649770931498*^9, 
   3.563649934596126*^9}, {3.563650097884123*^9, 3.563650102599626*^9}, {
   3.563650352987124*^9, 3.5636504012948313`*^9}, {3.563650541701199*^9, 
   3.5636505827745447`*^9}, {3.5636508287678328`*^9, 3.563650830421739*^9}, 
   3.563652530726048*^9, 3.563653048625329*^9, {3.565213406046528*^9, 
   3.56521354141671*^9}, {3.565566770212661*^9, 3.56556680721277*^9}, {
   3.596923035179201*^9, 3.596923146925248*^9}, {3.5969231771552896`*^9, 
   3.596923256004637*^9}, {3.596923307998534*^9, 3.596923358083735*^9}, {
   3.5969239618834047`*^9, 3.596923963515018*^9}, {3.597171097241538*^9, 
   3.5971710984161167`*^9}, 3.597172827192038*^9, {3.5972034525836487`*^9, 
   3.597203531876914*^9}, 3.597272035119619*^9, {3.597523753095769*^9, 
   3.597523837441752*^9}, {3.59752387161552*^9, 3.597523880013628*^9}}]
}, Closed]],

Cell[CellGroupData[{

Cell["Dynamics", "Subsubsection",
 CellChangeTimes->{{3.5972685339232483`*^9, 3.597268535440627*^9}}],

Cell[BoxData[
 RowBox[{
  RowBox[{"(*", " ", 
   RowBox[{
   "This", " ", "function", " ", "weeds", " ", "out", " ", "negative", " ", 
    "values", " ", "for", " ", "the", " ", "steady", " ", "state", " ", 
    RowBox[{"N", "."}]}], "*)"}], "\[IndentingNewLine]", 
  RowBox[{
   RowBox[{
    RowBox[{"nscandidates", "[", "paramNoN_", "]"}], ":=", 
    "\[IndentingNewLine]", 
    RowBox[{"Select", "[", 
     RowBox[{
      RowBox[{
       RowBox[{"{", 
        RowBox[{
         RowBox[{"{", 
          RowBox[{
           RowBox[{
            RowBox[{"nscase", "[", "1", "]"}], "[", 
            RowBox[{"[", "1", "]"}], "]"}], ",", "1"}], "}"}], ",", 
         RowBox[{"{", 
          RowBox[{
           RowBox[{
            RowBox[{"nscase", "[", "1", "]"}], "[", 
            RowBox[{"[", "2", "]"}], "]"}], ",", "1"}], "}"}], ",", 
         RowBox[{"{", 
          RowBox[{
           RowBox[{
            RowBox[{"nscase", "[", "2", "]"}], "[", 
            RowBox[{"[", "1", "]"}], "]"}], ",", "2"}], "}"}], ",", 
         RowBox[{"{", 
          RowBox[{
           RowBox[{
            RowBox[{"nscase", "[", "2", "]"}], "[", 
            RowBox[{"[", "2", "]"}], "]"}], ",", "2"}], "}"}], ",", 
         RowBox[{"{", 
          RowBox[{
           RowBox[{
            RowBox[{"nscase", "[", "3", "]"}], "[", 
            RowBox[{"[", "1", "]"}], "]"}], ",", "3"}], "}"}], ",", 
         RowBox[{"{", 
          RowBox[{
           RowBox[{
            RowBox[{"nscase", "[", "3", "]"}], "[", 
            RowBox[{"[", "2", "]"}], "]"}], ",", "3"}], "}"}], ",", 
         RowBox[{"{", 
          RowBox[{
           RowBox[{
            RowBox[{"nscase", "[", "4", "]"}], "[", 
            RowBox[{"[", "1", "]"}], "]"}], ",", "4"}], "}"}], ",", 
         RowBox[{"{", 
          RowBox[{
           RowBox[{
            RowBox[{"nscase", "[", "4", "]"}], "[", 
            RowBox[{"[", "2", "]"}], "]"}], ",", "4"}], "}"}], ",", 
         RowBox[{"{", 
          RowBox[{
           RowBox[{
            RowBox[{"nscase", "[", "5", "]"}], "[", 
            RowBox[{"[", "1", "]"}], "]"}], ",", "5"}], "}"}], ",", 
         RowBox[{"{", 
          RowBox[{
           RowBox[{
            RowBox[{"nscase", "[", "5", "]"}], "[", 
            RowBox[{"[", "2", "]"}], "]"}], ",", "5"}], "}"}], ",", 
         RowBox[{"{", 
          RowBox[{
           RowBox[{
            RowBox[{"nscase", "[", "6", "]"}], "[", 
            RowBox[{"[", "1", "]"}], "]"}], ",", "6"}], "}"}], ",", 
         RowBox[{"{", 
          RowBox[{
           RowBox[{
            RowBox[{"nscase", "[", "6", "]"}], "[", 
            RowBox[{"[", "2", "]"}], "]"}], ",", "6"}], "}"}], ",", 
         RowBox[{"{", 
          RowBox[{
           RowBox[{
            RowBox[{"nscase", "[", "7", "]"}], "[", 
            RowBox[{"[", "1", "]"}], "]"}], ",", "7"}], "}"}], ",", 
         RowBox[{"{", 
          RowBox[{
           RowBox[{
            RowBox[{"nscase", "[", "7", "]"}], "[", 
            RowBox[{"[", "2", "]"}], "]"}], ",", "7"}], "}"}], ",", 
         RowBox[{"{", 
          RowBox[{
           RowBox[{
            RowBox[{"nscase", "[", "8", "]"}], "[", 
            RowBox[{"[", "1", "]"}], "]"}], ",", "8"}], "}"}], ",", 
         RowBox[{"{", 
          RowBox[{
           RowBox[{
            RowBox[{"nscase", "[", "8", "]"}], "[", 
            RowBox[{"[", "2", "]"}], "]"}], ",", "8"}], "}"}], ",", 
         RowBox[{"{", 
          RowBox[{
           RowBox[{
            RowBox[{"nscase", "[", "9", "]"}], "[", 
            RowBox[{"[", "1", "]"}], "]"}], ",", "9"}], "}"}], ",", 
         RowBox[{"{", 
          RowBox[{
           RowBox[{
            RowBox[{"nscase", "[", "9", "]"}], "[", 
            RowBox[{"[", "2", "]"}], "]"}], ",", "9"}], "}"}], ",", 
         RowBox[{"{", 
          RowBox[{
           RowBox[{
            RowBox[{"nscase", "[", "10", "]"}], "[", 
            RowBox[{"[", "1", "]"}], "]"}], ",", "10"}], "}"}], ",", 
         RowBox[{"{", 
          RowBox[{
           RowBox[{
            RowBox[{"nscase", "[", "10", "]"}], "[", 
            RowBox[{"[", "2", "]"}], "]"}], ",", "10"}], "}"}], ",", 
         RowBox[{"{", 
          RowBox[{
           RowBox[{
            RowBox[{"nscase", "[", "11", "]"}], "[", 
            RowBox[{"[", "1", "]"}], "]"}], ",", "11"}], "}"}], ",", 
         RowBox[{"{", 
          RowBox[{
           RowBox[{
            RowBox[{"nscase", "[", "11", "]"}], "[", 
            RowBox[{"[", "2", "]"}], "]"}], ",", "11"}], "}"}], ",", 
         RowBox[{"{", 
          RowBox[{
           RowBox[{
            RowBox[{"nscase", "[", "12", "]"}], "[", 
            RowBox[{"[", "1", "]"}], "]"}], ",", "12"}], "}"}], ",", 
         RowBox[{"{", 
          RowBox[{
           RowBox[{
            RowBox[{"nscase", "[", "12", "]"}], "[", 
            RowBox[{"[", "2", "]"}], "]"}], ",", "12"}], "}"}], ",", 
         RowBox[{"{", 
          RowBox[{
           RowBox[{
            RowBox[{"nscase", "[", "13", "]"}], "[", 
            RowBox[{"[", "1", "]"}], "]"}], ",", "13"}], "}"}], ",", 
         RowBox[{"{", 
          RowBox[{
           RowBox[{
            RowBox[{"nscase", "[", "13", "]"}], "[", 
            RowBox[{"[", "2", "]"}], "]"}], ",", "13"}], "}"}], ",", 
         RowBox[{"{", 
          RowBox[{
           RowBox[{
            RowBox[{"nscase", "[", "14", "]"}], "[", 
            RowBox[{"[", "1", "]"}], "]"}], ",", "14"}], "}"}], ",", 
         RowBox[{"{", 
          RowBox[{
           RowBox[{
            RowBox[{"nscase", "[", "14", "]"}], "[", 
            RowBox[{"[", "2", "]"}], "]"}], ",", "14"}], "}"}], ",", 
         RowBox[{"{", 
          RowBox[{
           RowBox[{
            RowBox[{"nscase", "[", "15", "]"}], "[", 
            RowBox[{"[", "1", "]"}], "]"}], ",", "15"}], "}"}], ",", 
         RowBox[{"{", 
          RowBox[{
           RowBox[{
            RowBox[{"nscase", "[", "15", "]"}], "[", 
            RowBox[{"[", "2", "]"}], "]"}], ",", "15"}], "}"}], ",", 
         RowBox[{"{", 
          RowBox[{
           RowBox[{
            RowBox[{"nscase", "[", "16", "]"}], "[", 
            RowBox[{"[", "1", "]"}], "]"}], ",", "16"}], "}"}], ",", 
         RowBox[{"{", 
          RowBox[{
           RowBox[{
            RowBox[{"nscase", "[", "16", "]"}], "[", 
            RowBox[{"[", "2", "]"}], "]"}], ",", "16"}], "}"}]}], 
        "\[IndentingNewLine]", "}"}], "/.", "paramNoN"}], ",", 
      "\[IndentingNewLine]", 
      RowBox[{
       RowBox[{
        RowBox[{"#", "[", 
         RowBox[{"[", "1", "]"}], "]"}], ">", "0"}], "&"}]}], "]"}]}], 
   "\[IndentingNewLine]", "\[IndentingNewLine]", 
   RowBox[{"(*", " ", 
    RowBox[{
    "This", " ", "function", " ", "indicates", " ", "both", " ", "the", " ", 
     "steady", " ", "state", " ", "N", " ", "and", " ", "the", " ", 
     RowBox[{"case", "."}]}], " ", "*)"}], "\[IndentingNewLine]", 
   RowBox[{
    RowBox[{"nscorrect", "[", "paramNoN_", "]"}], ":=", 
    RowBox[{"Quiet", "[", 
     RowBox[{"Select", "[", 
      RowBox[{
       RowBox[{"nscandidates", "[", "paramNoN", "]"}], ",", 
       "\[IndentingNewLine]", 
       RowBox[{
        RowBox[{
         RowBox[{
          RowBox[{"whichcase", "[", "\[IndentingNewLine]", 
           RowBox[{"Append", "[", 
            RowBox[{"paramNoN", ",", 
             RowBox[{"n", "->", 
              RowBox[{"#", "[", 
               RowBox[{"[", "1", "]"}], "]"}]}]}], " ", "]"}], "]"}], "[", 
          RowBox[{"[", "1", "]"}], "]"}], "==", 
         RowBox[{"#", "[", 
          RowBox[{"[", "2", "]"}], "]"}]}], "&"}]}], "]"}], "]"}]}], 
   "\[IndentingNewLine]", "\[IndentingNewLine]", 
   RowBox[{"(*", " ", 
    RowBox[{
    "This", " ", "function", " ", "reports", " ", "only", " ", "the", " ", 
     "steady", " ", "state", " ", "N"}], " ", "*)"}], "\[IndentingNewLine]", 
   RowBox[{
    RowBox[{
     RowBox[{"nsplots", "[", "paramNoN_", "]"}], ":=", 
     RowBox[{"Cases", "[", 
      RowBox[{
       RowBox[{"nscorrect", "[", "paramNoN", "]"}], ",", 
       RowBox[{
        RowBox[{"{", 
         RowBox[{"x_", ",", "_"}], "}"}], "\[Rule]", "x"}]}], "]"}]}], ";"}], 
   "\[IndentingNewLine]", "\[IndentingNewLine]", 
   RowBox[{"(*", " ", 
    RowBox[{
    "This", " ", "selects", " ", "the", " ", "correct", " ", "growth", " ", 
     "rate", " ", "of", " ", "the", " ", "population", " ", 
     RowBox[{"ratio", "."}]}], "*)"}], "\[IndentingNewLine]", 
   RowBox[{
    RowBox[{
     RowBox[{"growthcorrect", "[", "param_", "]"}], ":=", 
     "\[IndentingNewLine]", 
     RowBox[{
      RowBox[{
       RowBox[{"uBcase", "[", 
        RowBox[{
         RowBox[{"whichcase", "[", "param", "]"}], "[", 
         RowBox[{"[", "1", "]"}], "]"}], "]"}], "-", 
       RowBox[{"uAcase", "[", 
        RowBox[{
         RowBox[{"whichcase", "[", "param", "]"}], "[", 
         RowBox[{"[", "1", "]"}], "]"}], "]"}]}], "/.", "param"}]}], ";"}], 
   "\[IndentingNewLine]"}]}]], "Input",
 CellChangeTimes->{{3.597278000170327*^9, 3.597278001572632*^9}, {
   3.597278546285902*^9, 3.5972785470457077`*^9}, {3.597278700881467*^9, 
   3.5972787013701572`*^9}, {3.597523917412713*^9, 3.597523929734337*^9}, {
   3.597718384697757*^9, 3.597718385190483*^9}, {3.597718802569083*^9, 
   3.597718804046483*^9}, {3.597718919225375*^9, 3.59771895129877*^9}, 
   3.5977190726795797`*^9}],

Cell[BoxData[
 RowBox[{
  RowBox[{"(*", " ", 
   RowBox[{"Calculates", " ", "the", " ", "growth", " ", "rate"}], "*)"}], 
  "\[IndentingNewLine]", 
  RowBox[{
   RowBox[{"Table", "[", 
    RowBox[{
     RowBox[{
      RowBox[{"ratdgrowth", "[", "i", "]"}], "=", 
      RowBox[{"D", "[", 
       RowBox[{
        RowBox[{
         RowBox[{"uBcase", "[", "i", "]"}], "-", 
         RowBox[{"uAcase", "[", "i", "]"}]}], ",", "n"}], "]"}]}], ",", 
     RowBox[{"{", 
      RowBox[{"i", ",", "1", ",", "16"}], "}"}]}], "]"}], ";"}]}]], "Input",
 CellChangeTimes->{{3.597278000170327*^9, 3.597278001572632*^9}, {
  3.597278546285902*^9, 3.5972785470457077`*^9}, {3.597278700881467*^9, 
  3.5972787013701572`*^9}, {3.597523917412713*^9, 3.597523959019362*^9}}],

Cell[BoxData[
 RowBox[{
  RowBox[{"(*", " ", 
   RowBox[{
   "Checks", " ", "whether", " ", "the", " ", "SS", " ", "is", " ", 
    "stable"}], "*)"}], "\[IndentingNewLine]", 
  RowBox[{
   RowBox[{
    RowBox[{
     RowBox[{"nsstable", "[", "paramNoN_", "]"}], ":=", 
     RowBox[{"Cases", "[", 
      RowBox[{
       RowBox[{"nscorrect", "[", "paramNoN", "]"}], ",", 
       "\[IndentingNewLine]", 
       RowBox[{
        RowBox[{"{", 
         RowBox[{"z_", ",", "c_"}], "}"}], "/;", 
        RowBox[{
         RowBox[{"Evaluate", "[", 
          RowBox[{
           RowBox[{"ratdgrowth", "[", "c", "]"}], "/.", 
           RowBox[{"Append", "[", 
            RowBox[{"paramNoN", ",", 
             RowBox[{"n", "\[Rule]", "z"}]}], "]"}]}], "]"}], "<", "0"}]}]}], 
      "\[IndentingNewLine]", "]"}]}], ";"}], "\[IndentingNewLine]", 
   RowBox[{
    RowBox[{
     RowBox[{"nsstableplots", "[", "paramNoN_", "]"}], ":=", 
     RowBox[{"Cases", "[", 
      RowBox[{
       RowBox[{"nsstable", "[", "paramNoN", "]"}], ",", 
       RowBox[{
        RowBox[{"{", 
         RowBox[{"x_", ",", "_"}], "}"}], "\[Rule]", "x"}]}], "]"}]}], ";"}], 
   "\[IndentingNewLine]", 
   RowBox[{
    RowBox[{"growthinSSS", "[", 
     RowBox[{"paramNoN_", ",", "y_"}], "]"}], ":=", 
    RowBox[{"Quiet", "[", " ", 
     RowBox[{"(*", " ", 
      RowBox[{
      "y", " ", "indicates", " ", "which", " ", "SSS", " ", "in", " ", "the", 
       " ", "nsstableplots", " ", "list", " ", "since", " ", "there", " ", 
       "may", " ", "be", " ", "multiple", " ", "SSS"}], "*)"}], 
     "\[IndentingNewLine]", 
     RowBox[{"Module", "[", 
      RowBox[{
       RowBox[{"{", 
        RowBox[{"paramlocal", "=", 
         RowBox[{"Append", "[", 
          RowBox[{"paramNoN", ",", 
           RowBox[{"n", "\[Rule]", " ", 
            RowBox[{
             RowBox[{"nsstableplots", "[", "paramNoN", "]"}], "[", 
             RowBox[{"[", "y", "]"}], "]"}]}]}], "]"}]}], "}"}], ",", 
       RowBox[{
        RowBox[{"uAcase", "[", 
         RowBox[{
          RowBox[{"whichcase", "[", "paramlocal", "]"}], "[", 
          RowBox[{"[", "1", "]"}], "]"}], "]"}], "/.", "paramlocal"}]}], 
      "]"}], "]"}]}], "\[IndentingNewLine]", 
   RowBox[{
    RowBox[{
     RowBox[{"priceinSSS", "[", 
      RowBox[{"paramNoN_", ",", "y_"}], "]"}], ":=", 
     RowBox[{"Quiet", "[", " ", 
      RowBox[{"(*", " ", 
       RowBox[{
       "y", " ", "indicates", " ", "which", " ", "SSS", " ", "in", " ", "the",
         " ", "nsstableplots", " ", "list", " ", "since", " ", "there", " ", 
        "may", " ", "be", " ", "multiple", " ", "SSS"}], "*)"}], 
      "\[IndentingNewLine]", 
      RowBox[{"Module", "[", 
       RowBox[{
        RowBox[{"{", 
         RowBox[{"paramlocal", "=", 
          RowBox[{"Append", "[", 
           RowBox[{"paramNoN", ",", 
            RowBox[{"n", "\[Rule]", " ", 
             RowBox[{
              RowBox[{"nsstableplots", "[", "paramNoN", "]"}], "[", 
              RowBox[{"[", "y", "]"}], "]"}]}]}], "]"}]}], "}"}], ",", 
        RowBox[{"p2p1", "[", "paramlocal", "]"}]}], "]"}], "]"}]}], 
    ";"}]}]}]], "Input",
 CellChangeTimes->{{3.597278000170327*^9, 3.597278001572632*^9}, {
  3.597278546285902*^9, 3.5972785470457077`*^9}, {3.597278700881467*^9, 
  3.5972787013701572`*^9}, {3.597523917412713*^9, 3.597523938668013*^9}, {
  3.59781196146802*^9, 3.5978119922216673`*^9}, {3.597874824168872*^9, 
  3.597874824961652*^9}}]
}, Closed]]
}, Open  ]],

Cell[CellGroupData[{

Cell["Figures", "Section",
 CellChangeTimes->{{3.575683456713584*^9, 3.575683465760551*^9}, {
  3.582039938336022*^9, 3.582039942028637*^9}, {3.582140583834236*^9, 
  3.582140585734013*^9}, {3.59787538374361*^9, 3.597875385126391*^9}}],

Cell[BoxData[{
 RowBox[{
  RowBox[{"param1", "=", 
   RowBox[{"{", 
    RowBox[{
     RowBox[{"a1A", "\[Rule]", "100"}], ",", 
     RowBox[{"a2A", "\[Rule]", "1"}], ",", 
     RowBox[{"a1B", "\[Rule]", "1"}], ",", 
     RowBox[{"a2B", "\[Rule]", "100"}], ",", 
     RowBox[{"b1A", "\[Rule]", "1"}], ",", 
     RowBox[{"b2A", "\[Rule]", "1"}], ",", 
     RowBox[{"b1B", "\[Rule]", "1"}], ",", 
     RowBox[{"b2B", "\[Rule]", "1"}], ",", 
     RowBox[{"mbar1A", "\[Rule]", "100"}], ",", 
     RowBox[{"mbar2B", "\[Rule]", "100"}]}], "}"}]}], 
  ";"}], "\[IndentingNewLine]", 
 RowBox[{
  RowBox[{"param2", "=", 
   RowBox[{"{", 
    RowBox[{
     RowBox[{"a1A", "\[Rule]", "10"}], ",", 
     RowBox[{"a2A", "\[Rule]", "1"}], ",", 
     RowBox[{"a1B", "\[Rule]", "1"}], ",", 
     RowBox[{"a2B", "\[Rule]", "10"}], ",", 
     RowBox[{"b1A", "\[Rule]", "1"}], ",", 
     RowBox[{"b2A", "\[Rule]", "1"}], ",", 
     RowBox[{"b1B", "\[Rule]", "1"}], ",", 
     RowBox[{"b2B", "\[Rule]", "1"}], ",", 
     RowBox[{"mbar1A", "\[Rule]", "10"}], ",", 
     RowBox[{"mbar2B", "\[Rule]", "10"}]}], "}"}]}], 
  ";"}], "\[IndentingNewLine]", 
 RowBox[{
  RowBox[{"fullparam2", "=", 
   RowBox[{"{", 
    RowBox[{
     RowBox[{"a1A", "\[Rule]", "10"}], ",", 
     RowBox[{"a2A", "\[Rule]", "1"}], ",", 
     RowBox[{"a1B", "\[Rule]", "1"}], ",", 
     RowBox[{"a2B", "\[Rule]", "10"}], ",", 
     RowBox[{"b1A", "\[Rule]", "1"}], ",", 
     RowBox[{"b2A", "\[Rule]", "1"}], ",", 
     RowBox[{"b1B", "\[Rule]", "1"}], ",", 
     RowBox[{"b2B", "\[Rule]", "1"}], ",", 
     RowBox[{"mbar1A", "\[Rule]", "10"}], ",", 
     RowBox[{"mbar2B", "\[Rule]", "10"}], ",", " ", 
     RowBox[{"t2B", "\[Rule]", "0.5"}]}], "}"}]}], 
  ";"}], "\[IndentingNewLine]", 
 RowBox[{
  RowBox[{"param3", "=", 
   RowBox[{"{", 
    RowBox[{
     RowBox[{"a1A", "\[Rule]", "2"}], ",", 
     RowBox[{"a2A", "\[Rule]", "1"}], ",", 
     RowBox[{"a1B", "\[Rule]", "1"}], ",", 
     RowBox[{"a2B", "\[Rule]", "2"}], ",", 
     RowBox[{"b1A", "\[Rule]", "1"}], ",", 
     RowBox[{"b2A", "\[Rule]", "1"}], ",", 
     RowBox[{"b1B", "\[Rule]", "1"}], ",", 
     RowBox[{"b2B", "\[Rule]", "1"}], ",", 
     RowBox[{"mbar1A", "\[Rule]", "1.3"}], ",", 
     RowBox[{"mbar2B", "\[Rule]", "1.3"}]}], "}"}]}], ";"}]}], "Input",
 CellChangeTimes->{{3.6369173648395367`*^9, 3.636917412208798*^9}, {
  3.637204128329031*^9, 3.637204170663433*^9}}],

Cell[CellGroupData[{

Cell[BoxData[
 RowBox[{
  RowBox[{"(*", " ", 
   RowBox[{"Figure", " ", "4", "a"}], " ", "*)"}], "\[IndentingNewLine]", 
  RowBox[{"plot1", "=", 
   RowBox[{"ContourPlot", "[", 
    RowBox[{
     RowBox[{"Log", "[", 
      RowBox[{"10", ",", 
       RowBox[{
        RowBox[{"nsstableplots", "[", "param1", "]"}], "[", 
        RowBox[{"[", "1", "]"}], "]"}]}], "]"}], ",", 
     RowBox[{"{", 
      RowBox[{"t1A", ",", "0", ",", "1"}], "}"}], ",", 
     RowBox[{"{", 
      RowBox[{"t2B", ",", "0", ",", "1"}], "}"}], ",", 
     RowBox[{"PlotRange", "\[Rule]", 
      RowBox[{"{", 
       RowBox[{
        RowBox[{"-", "2"}], ",", "2"}], "}"}]}], ",", "\[IndentingNewLine]", 
     RowBox[{"AxesLabel", "\[Rule]", "Automatic"}], ",", 
     RowBox[{"PlotLegends", "\[Rule]", "Automatic"}]}], "]"}]}]}]], "Input",
 CellChangeTimes->{{3.636917498114847*^9, 3.636917510626265*^9}, {
  3.636918371075471*^9, 3.636918387590361*^9}}],

Cell[BoxData[
 TemplateBox[{GraphicsBox[{
     GraphicsComplexBox[CompressedData["
1:eJzMvQd4lUXTP0xTimChKlgpFoqKCCLFQaQjHQEpCgioIB0p0kOvktB7C6GE
GiCUAEISAqEZ0ntOes/BAogofOHs+e06c3se3vf//Z/r+7i4uJmze+/Ozs5O
29m9Xxs8uvvQYkWKFOlevUiRR0+Pmu0L/1YnPEfG+Y7sN8uffB/9Z2M/5+8+
4umv4ThHxauiPFTDjuK4SA3Hqh80/ODhoz9JGnZ3PFM0XOPRwyNNw8cdr2do
uK3jP9kabueo3leNo4K/C7zNk+PvL/D3F/j7C/z9Bf7+An9/gb+/wN9f4O9P
MY72cx9DZ4O3fAJ/wMAfMPAHDPwBA3/AwB8w8AcM/AEDf8AjHP/Jfwyf+Fvw
5uXmyecjVMxHqJiPUDEfoWI+QsV8hIr5CBXzEarH85/53N9Cd4k3YPnEeABj
PIAxHsAYD2CMBzDGAxjjAYzx/Od16m/hG0l3iTdg+cR4AGM8gDEewBgPYIwH
MMYDGOP5z3LG38L3km8k3SXegOUT4wGM8QDGeABjPIAxHsAYz3+Wk/6WdSv5
XvKNpLvEG7B8YjyAMR7AGA9gjAcwxvOf5by/Re7IdSv5XvKNpLvEG7B8YjyA
MR7AGA9gjOc/6yl/i9yUckeuW8n3km8k3SXegOUT4wGM8QDGeP6znvW3yH0p
N6XcketW8r3kG0l3iTdg+cR4AGM8rvSs1FtS7ku5KeWOXLeS7yXfSLpLvOUT
+LvSq1IvSbku5aKUK3JdSr6WfCHpKvGUT4XfDv1U+PtpWKEXpOEijj8hGnY8
PMI17LDvasZo+DtHgwmiPFnDavyp/zU81HsFLvFCuSs8+ftWvNV8ZWoY9QGr
dtP1k/eXbmkHvwOWT7wvf1/hwCvH8kR9+Xt1B73yLE/UByzpKOkm6STpIMct
xyHxlHjIJ+Sd5Bf8Dr5xPDb2EPar4Sv+vGrhM85/oRa+Y/1ou8zwIcq5nWP4
EuXcbjB8iXKuhw1fopzrNcOXKAf9eX+ZGgb9+Xh9LOsPdARdJR3l+gRd+Xwa
usr1CzqjPsohpyTd5XrHPOB9lON9wJyfInV7Uj5g3uQ6QHtyXXD7288iTzDP
aA/laE+uK27/+lnkD7cHM3U5YJRjflEOGHzCx5csxmfWNbdf/SxyG3wo5Rpg
bu8ZOYf+UZ/rRSNHuL3p99h+pNyFnuT0Txf0N3KK24N+j6UzYDlObhcaeQ09
DXzwO7cDjJzk9pzfY+dVynnAaF/KXW5PBVnWoat1iXXlat1hnbhaR+B7V+sC
43PFp5KPJR9JPpPzDjq7mgdJNzylnpL2nZQLcl3LdSX5XPKh5IN/nzeJR4FF
rnM57SPksI+Qqz5CLvoIueYj5JKPkAs+mt6AQV/A/228MH/Sn5V2l/QPXeEt
5Sr0otSH/PerFnuC681Ii73A5U6SxR4ALOWilFtSbvCn0c+u8ES5K7z5OrCO
g6/Lx48L9V2NE+Wuxo1yV3RAuYSl/ybHLccpxyXxlnhKvFzhgSfWcRtHuXk+
4suN2yIc/a4ZbHfi56GfCn9vl78rdH3172qdndewegRqWK2jYA2Pcrx+XcOO
f2veFP2EaVh1F6Fhx7Q/jNKwoleshhW94hk+b1VLp1qPwIkrnfTOtIzzvzUu
tc4L/mvjVHikW56q3ww9TowbvwOWeKp1lath8A1g+UT7DnLNainscQ/xhNx8
w0W59Ns9hFz3EHLdQ8h1DyHXPYRcl/05/brSXS3zL/HAunaFl3qGusQT694V
3tzPcz0O6GU5X/gd8yXrAcY8MDwL5+1f13chXRid/oUOctxynHJcSj5l6X6A
L9YP5BZg1AO/Alb0yFZ0/HO/lr9Yl2gX/C1hHr/yd5R3f7dA2G0FQo6bOC/0
O9YTnpDH0O/Q+zLuJ+Mpcl9Q6hXAxxz95+jxcL3jp/kB8ovHZVMF/VNEHDpV
01m1k6p/l/W43snS8wE8gBfwAF6oB1g+wYeSH/9d/8h4n/U99I/fazrluITR
DvgH5eBDCaM++In3H2aBUR9yHuWQ8xJGfch9lEPuSxj11TwlivHZLDDqq/lI
FnRLscCoD75AOfQNYKl3mH7Q+nTHY+eF61fX84J1INc95DPqc/3ret5cyQmp
J+U8c/3tep7xPsoBoxxyWvIF1/+u+QLtoRwwytG+5CPwzeP4CO2hHDDK0b7k
O/DZ4/iOy/Fk4VcnCTmSrPuXMNoDPpKvwceP42uuZ1M1jHK072od8PfM/h1g
qUfQDuQwj1NlCvsrQ8NcPxoYT8hprteyBP1MXAAw5oHrrQKth1zZIRwOsuh5
V3of88j1gol7gq+kXQoY6/Jx68zVOgEs14krvgcs+d4VXwKWfOmKzwBLPnPF
B4AlH7iad24PmHl3Nc+AZfu+Tn3L+UjCKfp3aQfCDgJ90A/qqXXqI+KOvroe
3uP7uKkC3xQN8ziMdZ1KP0rGdzBurA8eV0vR4wZegNEvL08X4093aUfyfXWz
ruUT45RPbtdlanw5X+Tofjie2Vq+QW7iifmQel7qcamHpd6Uek7qJalH/l2O
Z2q5w+OF/oJ/gixxOLSj1rGxCyGnZJwbckqOk8uhHO0Pcrs4RL8v6SLtQKm/
JZ2k/pV043ImR/uTnL+SNJ9IOSvbl3JMyikuh6zzABj8IuMT4Ece78oS69Xs
h3D/JNPylPVl+3z/I1P4KZkW/cjll5WP+LyfF+vISnfAoLOUsxwOsvi73O8L
ccl34DNXcQNph0q+k3zA5brVLpJ2iaQjyiFXFV5Ov97jmJZDkLOPk6toB/MD
PcDXbYpFLmKeAKv16+dsB/tkpzTdIB+4XRLofD/PKdcuCr/aPPk+X6qmG7cX
cjS/Y5x8XIaPJf7Ah+fNmX74ek2x8J+0/wBzPRek+0d/wAt48HVt+Bft4D20
L+MGii9znfL3rEVPAuZxmWzBd0FifzZI15d4c/vc6Es+Hg4/iqMjro4486PX
H8Wdub70F3Co8H8ihX+SJPy/FOHvGTxlnqO0X6QclflyoJuko7QDICfkfiX3
Q+KE/ZqkYW53FYhxFAh5XCDsoAKLH8LzKIL085/x07nedsd8lO6dxPZBHq0z
wJhn7ldkaD4E3VAuYWmHPq5dV+0AT+Ct5nujfqrxebn8HXIHvyt5fknDJxwV
bmhY8X+IhhXdIkR5tIbV+GJE/QQNq/ElCrxsGlb8kazhR+P/9lCmwrPfJv37
/1/GoX6363LAGBcvT9WwGme66nffJgcf/HQe9gfkfKauDxjrDPyEcuhFbsfn
WtYl5zsTV+VxMrtzfNhfLNBPlLv6XcoxRQdj98Mewe9Szsm4PuwRwFIOcn/c
1yIXuX3iK/xxX5dyEzDf5/UWdqvZd5B2nIxfqqeffk/SwdW4MT8oh1wD3VzF
NRQ/h4t4V6QYd6xFTko5jfqu6MjjFgkWuc7t5FTBZ8mi/2SLHoCewrzw+G2K
hnleUoEF5nkvvnoeuV2VLvBLF/ogXYw33aKXOD6ZYr1lCvpkWvQY6CTXrYS5
/Sfzb40eBN/w/ZMwMc4Yl/OIeXE1b67mwdW8uKKrKzq7oqMruoIOrujE9Wqe
/l3C/Nyan5BnZt8A/hP4CusO5Twf11vTl8sBE+fm+bXemh6A1br30fJD4sXl
bYguB154X+4PcDvJV+PJy614Yp1Kex50A19DHqJ9VX5V8KXJi5FyX8ojmX/D
/UQjF9GOzJ9BuZQrch0Df8k3rvhIPeFvHXbQfW9VO8UXtjpxRojQr4nU4RG2
uwzM7YMkAScLfZ8s7INU0X6aqJ+uYYV3hqifpWE1n1mivrE34HfBn5XPaAe+
+aK9PA2jvOij9IIZav0cqGrX5XiCjmpe3TSs5t3YtSiX9QCjHt775/w8iiOg
Hvx4wCjHe4qfLuhy+J2AVb0ADSt2vWgpR3vq9ysC/ysWu5bjc03DsHNlOd5X
+N0U5SGCLqGi/0j9vuK7KEHvWA0rvooT9ZM0/Ii/fT6yqd/T5zrbt4n3k8X7
Tr5+f6HLeXjcvP1P5wntPW7e5DxJf0OWy3l43Ly5midFn3xLfcwb7/9/P2+O
frfMcaz/IZOThLxwytsl8y3+DOYRsMI3RcOqfpqQO5lifWcK+ZYt5Bnil0pf
1ttqfoffATkCOgGW/gnK8ZR+C37nehbzvsOFvPEQ9UzeFOrx/Q7wabCYxyAh
XwwfcD0OP9T4pcyfSXUTetv4qcCL63HFJ73smYrf3TaL8fgLPH3F+rkq+DVQ
0ClItBcq+P26rs/z4dB+mGXcjvfazBV+3kY9bsd49tgden7IuUTBTwnquWWe
Qy79Olf658mCH1PF++mCXzKF/swR+tL4z9z+tQs/QMVz0g7aWZz6EfzPfcVH
8D/P5T6C/xmnewT/M0/sEfzPPDbTnsn34/5RgVi/ph5f9z5C7rjpdSP5BHwh
+Ybrp+uWeed8J+VanJBjSYzvrm+zqX5z5gn/fqNYV67XJdYh5ALw5PwRp9cd
1iHnDyNPuT9rF3FYM6/QY1I+8n0Ou/Dvblrsq3+e7320DrAu+DnfAi2fYQ/y
/X2Tfwj7Hv3KOBI//2LyCfn5qWxtV0Lew+4EzPWxt9bbkKfQ64Cl3JFyBfRB
fehNwIgDcrkeqWGl540e5XlRxt7h79sEftb4Jsph/3A4XeDr9Vg6gJ9h10r7
BPwN/Yhy3v7/OZ3UsjfxVMDAR8ZT4X9yPowT6yNet++Kzngf5YBRzu0Tm2jP
9TwgTs/xM3DNf7V3UoS8TxPyNk3om3Q933x/qUCvRy6Xpb1k6mNdcXpIeypb
l8N/A8ztLbte1/9uZ8U9lu6Po9vj6PQ4Ojxu3K7GyfdDD2u/1tept3g80OTf
yDwXmdfM41BZGi+5Twb85BPxe8g9rBMeN/HS61iuMwmjPo/zbBR5mxs1n0sY
7/N4t5ceJ49vb3Qph2XeAcpdyVWuD6X9JuMfMt5h9uN4HkeGJb4h96Xlvri0
53gegMnL4fGQfLEvc8qpb3Oc4z2h9TSnV4Cef7V+fFza4ar+VRd2i7xXy03k
AfkIPXFetwf+V3jhHHuQJe7G5aiv1u+oz8+T+urf+TNSwzweamDQWe7LA0Y5
7HYJYxycX0M0jHLMG+iGfiQdgDfGi3LuJ8RovkE556MYyzjxO57yd+a36Ge6
KE/X5TzvJ0bQMcFCJ56/lCDyoJJEXDRR2H1JepyS7nIfgJ9DDrLwDbeHYyx0
lfsEcj8HclvyjZx3SUc5bhkHxjrh+SjhFj6S+Vq8v2ShL5ItcWVu38dY+Ibf
N5Qs9Fya1jOu7HR5/hTyC/oC9QDz+4FidX2OB54mrgK5B32h6BeuYfWUdpjV
3nXVDvS4hGGfcjhB2BmJFjy43SHtyWTRXqqwl1LFekzX45FP2Hm8/XRhJ6WL
9jMF/lmifrawa3JE/TxhJ+W5pMv/Wzr8fz0uwLAnoO8U7CfiCUEiDhAi4hXh
Wu+q+mmCX1N1+SP8sq84z21XPi70nq/Gx9Fsob/G8ZN63c+xDt8b4Nw33XNK
4BGk5VFNZj9stNgFrsYJ+qn3Q3T7GDe3C0z8DfrPlZyQcgTtcb/AGseBHIGc
gXzhcjlX6x9ut9k0/pgXbi+naL8ZfIf30A78CfAh5hHzinnAvIBunI7hYv/a
6GHYtXIc3H5M1/zC7R1fy+/gEzlPctzcDjZ4oD3QgcvfNMGPG7WcBYzxynL1
njk/Lfld1gMs/Uyu3wtcrhu5rtAu9JA8j8LvP8jRckPuY8IP5nyTq+ebyxVv
7UdKvcXXja/wey6JfcwwEXeI0eWYJ96+uTeE84+XWJ8X9bgQ3+FyMkzTC+uT
75vEC7/dpukIPuZ6I8WCF6dPmtAjUh+afHyeV5pp8fNlPEOuL2mnSjuWn9uO
1HSQ4/r3OFCq0EcZQl9lCf2UI8adqflEngvicZtUbVfLc9ncHrW+Bxj8Dj4H
n+AJPubwRo2fos8Ol3yNeYA+4v5PoGg3TNMB+gLl4C+U/5/OA+jL8xcyLfIe
9AF/ybgR6kO+yHI5r1xuWdeNXCePWweu+NyVHyH9DPANjy8ZGHzzt+N32IUX
NR15Plq64KcsrYegNyEvQXfAHD8TR5PnFuS9rlwemHlS/V4VdnewpiP4HPip
8eHczWmx7+Mv4tTnNQz+hfwAv4PvUJ/HR4xfDzy5nxok9Li5d1r65Qq/UOGH
Gj8W5fCrazr1MverIy1+Kz9nYeIwGAeeMv6A36WfjvHwfbmr+j2Od5I4P5Cg
xyHjB/K+ahkPAB5oX96XLP17ed+y9N/lfcbc/w4Wcb1gy/3AqM/v1c622Ln8
XjiT/y/5i+vRZD1PnD/8Xf7O42LntXxw1Q/n68M6Lg/6cL/DJvhf2t2+ev3x
PPQESzv8vJSxLwDDflHt2vQ65/Mt9y8NzM+LZIn3MsV7BpbnASHXAGN+4bfI
83Hcvo+x+Dl8vzRG+BOu6QI6gC4YP+aNnSvwOCb2H/00H2AewK/SX5BxX77P
7if8Lw/hhxo/QdoRkKtoFzD4UP18UexjRun6gFFfvR8t7ExzjhwwX0+GzxG/
kHYqh614AuZ2fICGMQ6en39V76Opdq6IPMlg4VeECPtI3kdtypWdctMlnQBz
PokSfka0hY8hrzhf5+v3Acv3wef/HkdE/r6B+f6wzJP20nEqjF/G8+S5Djnv
gPl4DeyKL7CeYK/w84u4d8CsR9DJFR1d0Q2wpJsrOvF5MP4D7DzE0RC/43aU
1S7kdhjs7GxNX9AdfIl5+s986CXsIe/HzJuXxgN6DHoV68eVHpZ6GnoR/jvW
G+YJ88btUHMeFO3gPbTD/TVfYU8fE/7QMaEnUrR+4fORrfUa9+PMPVtcbgZp
+uB3WY55Qj3AkPN8noK0XYR2FL3DdDm3MwMtchb2GMYNOQo7gsvJMMs6hV6R
fhT4H/qRy0XrOBXdUjT/YrzYj0Z9breEaPx5nle6sN99hV10zLKvhfUl54Pv
lwVq/cn5KFXwUaqmF+jD8wrjRR5/puAvs48Hvc753pyz4PabOUcCPQa8+D6m
r5ZfnN+NPQu5yvnCV/DvMa0/oQ/V79eEv5Ki5RrkN19v5hwKP08XpOUH6I9y
0JGfV4oT58xihdww+8SgH9oF/uiP0zFC8H2koJuxc6S9ztffMT1ePEEXfl94
tl4PSs5mi/xiHy2/uV408p3fE+Kj5Tfq8/O83uJ+hKt6fsC/XL6dEvrLV/A1
7vWKE3kTZt7V+2Z8iHMCP87fsHuSNIzxAeZ0OyXk8ylxH42/RQ5jHYFPAHM7
+zDL6zV+nLRX0oS/Ys0jAh9xe8LT2c82/VTthmhY1U/Q40WcEHKBx8NxL1aB
pgM/T2HyBFX74bqcx0+8tJ7l5fIcotmnBCz3KdEuYP5dJ3Pek8cTTZyWf1+o
wJI3Ic8JcHssSNiNMYK/jB2J5//0Pck34F+sHzy53ME+0BInXcM0jKereooO
iDsWWPyYf/cTDB8ruuM++yytd9U6SdHyRI1rh8WOB99Bz+DJ8/K8LHyG+efx
UXPeRPr98j5SmX/H8/j+7/MVj/fudY5jjX7id4Vfov5dtYf2M3V8E/Yonjwe
UKDXraLbFaF/YzXM42iHNT0Uf5n8YvAd3kO7PM4dTty/i7T0y+PaCYIuJr7P
88fN+Wz+vswzkHkFOf/jfv637XJ+MOeHQSfQDXQBzON5Xro/wI97j9/zmyf2
MfOFfQi5lafj/JDjav5wniNcywXHe2+vdNYDX6g48bJhdv076uF31FPrAfOV
oe1O4KnWA+7pgj5DXM38DjkC+vP92Az9nsLfpvUSzyMN1vpd2vUoh/+HckV3
m5avPD82TOx/hGm9D7sAehww/DfEASBnUA57CeXAi+8jxeu4APDn9zdk6HoY
B8bN9YRN+wUo53IjScM83hem6SDHifHLcQKWeEMeYF3zey3MOPi9RIniXLmZ
B+DD7cFkHZ8BDLkM/HgcIULb7er3fKEXTX4X+F+Nw1PLaTWOCyJfIUDE9yK0
XMZ6Af0gh/A+9KyiY4ZeNzIvBvYx7CSFT6i4D8vY0Twea9PrH+OA/QZ5gN9R
D+PE7/yeNMiXE9rOxHyDfmp8R5zjSNPzyvVxkoj7y/0U499Db2I+0C/w4Hn1
ARa+QDtol8f5jL3A5Y/Zz+R4Gf2s6HVazzvmVeF1Sdfj9oW5/4PbiSZejyf/
/bB+D/MNPuF+E/ah0538lKGfap2Z/CiZp45+sH64XZtisXfxnqIf8lGCxboJ
sbQL+0HCkCN4H3aSxMPVe9yeT9Z6hp9PydZ4yX4AY94wj3hP8ddRzSfwQ8F3
iIOgHuQI5Jlcr1ye39Tl6A/yAfEoxW8+4r6NEJHHcFP/zvc7N2p7HHyL8SrY
6jcCVvQy98Wrcdn0++A3wLzd0873ZX6uyUPl/qe5V5Kf3zJ5qaiv5l1+J1J+
PzNd1weeKOfn8EzeKupjvXD8s8T72bq+orf8DmWOlic83pGt1x//PVf0Z/xz
tY7N98K4/CwQ9q15gj9VPbPPBD0BPkM55gX8qN73E/bVKX1fAW/HfOeN6/08
XV/GeXlcw8Ao53k1scKujxPnJm26X/69N2ucQcLQY+AD6S/x+KBdyw3AkDuA
Ff+kahh+HmDoe8A4RwQY9jxgPIGXgk0+JpeTsFcOCH/OQ9gH+M7QCRFPCBDt
Bgo74Youh9zH+5CbKFePaxrm91wA/xsijhEiyiMFPpG6/j/9F+Nnm+8oIb7B
8YkW7Ufr9tT8R+n2wHeoj/05wLC7OH0TBJyk21P92AQ9PfQ8AQ9F1+Mu503O
k5wXzAOn62XLvKBc6Y/rLucJ84L60KNynjAuzMujf22fOO/frBrmYl7smi6A
1fid9vGctQ663x9n1g/0K2DEqfh6zNawWo+5Gub2/yUx3+ECjtawqh+jYa63
1oj42wVBryuCb6+Jdi9p/KCH+XhtYrzJAk4V45dwuqCHhDMFfbIEbOSTkl8S
NvIKcQnoIcStUM7jVxhfgfYfOD2PivnwF3LugoXunG+lfDDrW+GRJMrl+rTr
eoBRj8MpGoa/weE00Z6EM8T8S9jMB+xbDhv+VvpJwvkahh+M+CW/t9rYd4qv
jH3H7wWM1fOI97g9lyLsNWmPSXtL2lMmTsHxM/4U568IgY+Boa95/8mi/1TR
f4awv7I0DH0NGPqa74cd1XYV5LV6eruwy8w9pYBBZ2n3SLtI3vOp5tlf+0uq
vUDhZwXqenhP1nsEtfJw3m9dM07ktSWLeJL5rrj0q/l5eRPn5PEc0w63b9do
f0TN60W9vpHXzNdrkIah97i8viTkboRY/xGivWjRnoHB91w+2UT7zvy9PquE
3fS/x5uPO8LlOHydeozLwWhRHq3lAcYBGOPg8jlFyDujX7C+ubwzMNY7l3cG
xvrn8s7s28h4OM/7sWt5weVhnljvBQK/AoFfgWWdwk9X9Xy0vafoeUzbe4Dl
Oka8ib+fLt4/pe0xnid6TdxTGqbjjWp+QjWMuB7GpdqN0/1iHBJvHh+Gv52m
n/z8kYlDYFxoD3kpgPk4zbgwDowLePM4qln//H6iPPF7nsWPBj3hP3J84ix0
w/4D95+MXIVdAnoCVu3GCn5LFPyVLPg9VfB3unjf6HfEDwBL/1PhI/zB4Nba
71P1xgn98pGOp6IcT0dxod0FmLdj7slDO1yvLdH2Ad6X+6BoH3oR9ZTcOa5h
lKNdtj5Cu+m4Esrhv+L9R3LI81dnPvydPnpfHOUKPqNh5eecE/0HqPE3GqDt
TZTDH+bjvGh5n8tZY/dzO3+chjkdryn8J36t/QSUxzueP2tYtRMi3o8U5ZEW
vYDyR3xVr7EznvrOJEf5gW3OfarwSdpeRn3oDcCPsGsxxJmf/ewUkeek9Gno
CmcexLNTtf/E6ZEk9KCNve8z0nnOd9QSLV/Bj4p/UrR9gHb/I58FdxP+9DjN
V4BlXESWcz9jnOYzNW+fifwZK5/JuAr4zEGPAwOFnQP8gix853iv2lDh/7u5
5DvJZ4/jK8hp1IffoNbzdTXejHF08hHabZz2xgsTlb8/J1LYM5EOukxtYddy
GHwGvvvnvD/iO0f7XlMc+N05a/gMfAd5CL4BDD5xoN9+nfrOhLfxp7g+M/eV
AkbcDzDsjUf/1tur8PZpbu5R5PnbBZpO3J8w9gaPc8o8rh0ahhzl8zJO8Leb
C7kJOe9haYfrhcvivWBRL0TwUYSGFZ9GWPADP0s5zdv11XSSck61Y+KC7L6p
QjkFuQV68vvtzb2WMi4O+whPfg+9eeI96Hs80a78HfoYT+AFuSPHDRjrSI6T
w+a+TMQnOV2jxPwYeQhYlatzO2/5OeXn7KViHoMtfMDHFSfi5mbfgu9PI25j
vnvE+c3IPeAPGPoA6wDxU25f2ES5iVeofg2snkaf8Hxuk4/D8Vyj6cHhCD3/
wBN8xeO85p48Xm5g4MnllbkHgONp7tnj8QqzPwZ5x/ncwNCTXP6Z9rHPyOVV
mi6HvOT7SwZW8yjlqdlf4+fwCvS+NMohf1GO+BePH0n5bPbneHyhQOcr8vky
8SLEz7h/KOW9+U4dz8sr0OeOUc7z9Qp0/I3PV66Q/2a/D/4I6v/oqJfvMq/x
cfes4j3Y8XJduuJzrPt/5/s14jzPGh2XR5wev0v7RsZp5D6Loku04B8Tb+V5
6nbN/3y+DAz+5fQ2/hf4j+uPDLFPL/fnpH9mYH4O3dwn6Grfk983YtfzDZh9
D6xqmN5HUfMn9f5VoQ8uCT8/WMOK3sY/+He/3ZzDxzrj+6pZGoY853roqm5H
vqf6N/KZn2f1FPpbys9UId/ShTyS8kOud6mfQMcgoZ+DhB1i7G4Oy/vbYVeH
Cz0aI9o3eXX8XJA5f6rq+Yp5PCXWi78LPN0s4wKe6mnuQUA7gFGOcaA/8A3w
l/0rO0bmx8n9YHPugY/LxMNefSS1fslz3N/u8YYv+RTWL9c0X/knY07q31EP
v6MeP/eYqfkf6xv8ye8TCRZ5upFiPrBeAjQ/Y12o8d4U8iDUco8G5BM/F2Hi
XIh7AQ/Qg8dRfXScFfwLvQ+6Kzha0DtaxHeixT6biethn0j9fkWci7gi9pGu
6PcQ30K72H8EjP0Vnj93hd1n/whGOeaFy21/3Q/mA3Ie/WAfjuXxNXLe4+zp
zDsuL2Cdj2rOH8Ee4HQbp8cLWMYBgKdjGbXop/1gx++FfjG/RwN6OFbEH819
rvz+fJznuibyBa4KfjHxafAT8OLrzXwfFjC/3zXIsk7kOgLfcjxs3F97mCTy
ljMsegHrBuPk8uiwXoecTuZeDrzP99/CRB5cmOY3yDfoafTHzxdHivttEsR3
o819dRgn6M/vC4nV7cp78NAPv6c2UtwjEGk5Lw57E7/jfbwnn6iH9Qu/G/vS
4HPYleAffg7eR/8u8xIBox20C/tH4e0l8kp26LgT/FXk16A+z7fZoeOHPD5i
7hHg+TeonyDqp4r65vvxyKPg+KQKfEx9yDnUdzVOwKiHcXN7J9zluAFzvz5G
xykg99X7BuZxi2iXdALM208Q9pT57oxqx/jhgFW/ns5+jf2GfBXubxl7jp8r
KdD5J9xfNPf8yf095JvI76zJvFOMQ9qZqA8Y9eU4sK+D+jJPVY4T/MXjKKmi
fqqwY+V3aUx9STd+fsHsu/L66WIe5XduTH05D7CrOT6Zor6xu+U97DJvVs4r
P49r9n15fZNnIb9Tx88RGj6Rdj/HJ0/UN3wkv7Mi82xlXpPif7MvoNaHn4Z9
nXpUqddB4p6C8yLe52fJq0VcHXF2xMERF0ecB+sO/Sr4jEu8sB8AvICnevpq
fYn3AMN+VfiHi/P84XqfB/s+PM6RotcvYE7vVGEfZ2p+gx4GvyEfit/jlKX7
k3nXMo+A3zMQLvbVU1ziDTz5vnmmrs/vncrT+PO8BZMvgPWp6HtU0x/zgXrS
j5Iw7BGun2Vec4LFLlSwnAeDLz83Zc4hAkbeE57SDlH4ubl4egi/eI2ef+gZ
vo/moffR8J762eS18nMZ8vuIHk69e1P4rTcFHqFCz4Xq9xV9zPlr7IegHHEt
Xt/kFwBW73u7HCenwxI9btBJVQvU9RXbBLscN6fLEk0H7EOhHPshko6SDpxO
SzRdgB+PB1m/G6naefx3Ih31Zi/V+xbwf1X7OA8eJ/Sr+U47+gEMfuf6Xn63
53/63UKzjwcY8wo5Czkv9QHopObNGV/NnWCJuyB+BJjP5wXRrtlXUs+r+j30
i3KFV6hYR6GCv8IFXxs8ZB408MQ+Pfbt1fvm+3uA+X0I5vt7gCHXAXM/zy7k
q9nHQx7Yv+dlmv1XX6c+h/zk9B2n5xF0xe/q6S/oava5+X0Yayx8gHnGvPPx
mnj3P78TaPLTTDwbfjTkOfgW+Mr97H9+R9DEv8335SCvAXN/1C7utczVdOD3
DF0Q7Z7V+yA1nfaIQg/7AF4aBr2xT8Dzj24I/ypenD81fgc/h+ftlBMpuj3A
vL0U4R+aeDTi45DfgNE+9hH4fvsOEY/DPuR5jQffH7HSATDqgy6u5gkwv58h
VORrh4r8wDChlyLEPETocfF9f8g383045P2gHDDwh14EnRWeMTovQtFH3h8h
v1tv6uN9rGvwAfpT9DP7vJIvuL1p+IL7hQYGX3C/y9in8HMA83vCzf0p3K/K
Fn5QrqYDxolxu6KLpON/O88dcsWV3OH+nPkuJGDEVUFvzBu/d8+m4048HzRL
t+OqH7TL47cX9LrEOsS6BP3Al9yO9hT3BPprf1PxUYC4vzBAtwO5xeONgTq+
jfXN720Pssg54KHq28Q8Jgp+Shb8lCr0o7lHjtMvU9MP++z8fIWpz/fZsjV/
y/MY/B5zc586YP4dg/9750Z43qm/OAcZKeRZit53RVwU61TxzRE9b7BvHj1a
rYD9ECv8umS9jkF/fr7X+I2Il3I9afxX+V0LeQ8D+AbtuuoX8SPZL8+bNv0C
5nG2LF0f6/CfcZEDi2Id47i/zJwTcdDJw67tfm4vm/gZ8OHxnAwN83VvF/tD
dpE3brfEWWXcVMY5Fb/ZLLBaz04/JB/+w3otb2R8mK/bNXp943ceBzfnSCSe
qv8CSznwRjnwxLgBO5pvZNd4oz7ijKgPGPXVPlmqro+4BOoDRn3HPM5M1/UR
l0F9wKjvmOfgTF0fcT3UB4z6Dj4on6PrI06H+oBR38En/cy9SMzO8XTKw5km
X4/LC3MeEe3hPTUP13Q8Tp57wJPfa5il1yH/zoL5bgf4nuclmXWq2k0R8iVV
rG9rP67alefYJcz1mjxnkiLes8a/eFzNwIp/zX0DPL7ry+fd97jWp4C5nREs
7Ms4l/umgFHO7wkx9gqPb5/SsOrHT48P5Xy/0l/LJ9gZmAfAKOdxALOvy/no
msYLMPenruv4A8q53XhN61XQnfOTuZ8BMMoVvjc1PqAv8OH5FFY6STqCbsCD
fzfM2i9g7A/wvLUCi3xE/AEw7DgOJwi9k6DXt+onUciDJBGfSBLyIUm/r9Z7
kpCvyUK+Juv6jub6Jev6yFNAf1Ivopz1Vz5Fv499IC6fU4X8MvJcnj+Wehfl
eN8hv/ulCfmeLuR7utA3Rh8oemWIeE2GoGcGnw/PDKEfsoR+yBL6KkvMt8nH
k3YDyvG+Y13lm/exb8T1S47Qd0YfyfPW0i5BOd532JWNcnU8CvtIaA8w3gfM
9aepL89zSzuI3cvUyJmfONOUox2UO5opL+8XGSfk6xoRvzXnwgCr9S33oTx1
nFH+ruDT+n3ID17vmPbjAaNf1e5RcT74uIZ5nBT4nRF57877r30G6jwn1Mc+
PWBXcVPAqtx5j9r8cTpOotTF91ovYTxcb2EfPk7Et2JF3CROv8/vH0GegHlf
8WG8sDOTLDDmFXKN27s2YYca+1jxj7GPazrtFt6/+b4mzxvZoeWCY33fWqvz
vnk8bZyY93GW/RHMq6PbFgO0P8757ooTj/nO+mae+bk8zPM1XV/1d1XDqt41
l3zB91+wTqD3zHkqxG3AZ7Bb0R7nW9O+wiNU46P42Jl36DZJnMOz8hlgPq9W
vuP2dJTWx7J9yYeAOZ9Z+dLx/s65mq+4frQJfWj8G/Cdg84F5lwg13cpQr8Z
feqoNtPUV/ilCf1k9KFDnwfDroYeRBzCwNCL4GPAiKtwfZUh9FOG0PemPs4r
cP2SLfR1tq6PuDvXB7lC35r7hTGvrs4tAOZ+gdFDKEc8hcehTH1X5+J4/MfU
43GAfKG/84Wc8ND8KPWNevpoO5zLa3P/HT+fulHvm/PyVCGPs1zkifrreugH
/apnGI8z/MOeRbyJr58Ere/wHm9nifCLtolxmnErfM3+MPIFsM8j82f4vW5n
9TqH3IU+xz41YC4Hd2i5hnLsQwOGXOPtm/rYtwAM/cVh634M8EY9V3hjHuW9
UPA/+T0GAeJe6ABtt6lxBor+zThd0YHL51CBr5UO0Bco5/HPcA2r/kz8U+mL
CN0f/B1XdFXvmXN56in33azn8Hh8Wp6Xk+fV0ixxauxPQH4C5nk3Rr7y/jKE
HMoSfC3Pa+VrOkBe/TveBgYdUB90QLmkA/w8Xj9FyFsTx4de43rXeq6PjytN
1Lee6+P7XGlivNZzfZxOGaK+9Vyf3C9CfVfn+vg+gbxn03quj/ONyRd0da6P
7zvIezat5/rkvh//7mq62K8y8TbYB4DV/F3Wclvxi7HjEJdS6/OwtgtVu+a7
dArG+gV/4J7oJA3z7+rG63ga9IKrPHSZpw79g7iPvE+c5yfgXIY5VwA6qW6D
NMzPBWRqvHl+nzWvXubd83hUjGV/BOOCnON2S6yOm/F5jhDrKFHoJWseMJc3
qYIfzL3igLGf5Sovl/efJdZdjlgnJt+Zr2fXePL9UoM3r+8aL77/Z8VTnruT
eMu8bfkdGoX/Gm2vqXXip9cL8Fd6+oLY1w8Q9pWf8JeCxH2xoeI7UK7PXQBG
OfiK28/w61PEOThj5+E8P8aJeAFg1MN7+J3fA+Dhsh2eF2DuuZdPV/VUv97C
Xjb3frO8YX3PO+6NO6ZhvI+4LOpDn0Aecn/YnIOBXJB8zvcljTyCXMC+E9cT
CbpdV+/xOHmkOB+Tre1+6BPsn+F31OPz5yfyAU4L++m08L9P6fUCOQo7B+sM
+hJ5GoDl989RDn0LvEEfrheNvuL5+6c0jPEgDqvwO6P7AQw8YMfxfSl5776B
IWcA8+/7mPwxwMAHcVW1Dk5b9A73z3EO2qb9MeQxqN/N97OxvlU/5pyb/I4I
2pEw9KPie/OdEeh/wCjn+ZGhmq+4HDDfAQcsz9XhfZ6XEmYZp4SlvpTn4OQ5
ObQPeQo9g3UOOxP8xu8rMPnuoIPqx3wXD/OLduW5Wf69BvNdbJRD/vJ5uKDL
4Q+jX9AffO/r1KPAAzDKMd9Y75DLkMd4uvpdygnezmmXcgP98/IgvV8GucTz
7qzfnYR8Rj4Yl+fmHB/Pw0Tespfge/MdAS7fQoT/GiLyGaO0PkU8UX5Hl8eB
okT8KErc4yzPDSbo/rH/B/wAoxx6QdIR8hf6BHi5wtsVnlyfmHw9/l2KFOH/
ewn6eVp+h3zl+sJ8DwXrHDBfxxe1/QI558rP4Xasa78H/if6A15Yb4CxXlEP
T/yO+li3ePL4m5GzXJ4bucrzzEM1nblcTNdykJ+HxvfOUsV55BDtd3D9EKP1
DPwptA85CjoqOyjK4sdAjgOG3uR+Ir5vG6flP/w9tIdy8C+//zPQksfAvyNi
8hZQn5+jDtDzjv7ld0Hl95Xhd/P7pnP073iiPZ43eU3zKcaB9wGjPvYdUB9+
HsrxOy/PF/eBmvPSWLf83rubel1BDmM9crm8Q88f+AB2DverDIz9SrTH1wXk
gr8uh5zDPPLvnZ7X+g7v8+8de2l5j/b4vdKRIg4VqfvhcfHzul/oM8Cc7ul6
PnhcJU/DfB5dn6sDjLw62O+Aef6jaRf9uMID4+H3HPiJuOQpbb9CjqA9wPyc
Y6jGD/pF1Vsi9KuH3r/2ddoJgFGu+O+6LgeMcvhbKAeMcrbvVlgOGOX4Xcmn
E/p3wChXP5t9dB7vdvXdENff/YCeRDnXmzni/oIcvV4Bw7+DHEE5ly/5wj/J
0XIOcQt+j5jxh1DO4x3Zwv700fYq95dhz3oL+/OwhlGOdsCHqAe5jHqAQRcu
//O1HOR+vrkPGni7wlOOQ+IJWE2XTcRJbCKOYrN8952fJ4pziTfsMNhJ/D5S
1/0ABh1lHj/XVwEWv5vn1QUK/8jk7SP/HOsUsHrvmOYT4AsY/ga3n5KFPWfO
Qah1ZNN8i/kDX2I+0D7fZ/AS9sdeLc9hr3B7JFfLOx5vydB8x9eFNW+crzOT
r452XPUDuQC5gbgs13/hIt86XPtPkHeAVXk8l1vl4eet5+dM9f0fybp9wGgP
T4knl7uIs5p8bdyn4SjW+VYyP1Dm78n8OpNP7ZjnRub7Ytxvyhb+STY/b6Hz
2fJEfoP5boYah6/YJ/TR6xT2JfwY5I+gPbUOkgS+KaJ/k1+h8ttM/oPK/zb5
DSq/2+QvOMbjma/9VK6HDuv5RDnmk9ffqO0pzk/+Yr6vCvl8Ra8rwOhPratr
wk+7pstVPyavRz0jxfuRwq6M1PiArjw/S55fNPe9Yv9PtSP9x2Oi32MaL6nf
OV28NV1c0QGwqjdV50+hfZ5PZaUTYN6/vFdP3ntr1h/0CNafWifmnDhgVT9E
48X34TE/N3WeFfaDH91DN+6AueeR2ws5Qg5nC/siR9eD3uH3mPhq/4/rkRih
v2O0HwO7F3IVMM5D83uWzmv5jbwHxHWBF+xc5MHC/gMMPCG/XdnNPO/3lEs7
GTC/byVU+PGZlnFzP9u0CzopvMK1XAAMPubxSG+9Pwc9CZjzuY/ux1W7gCEv
oQ/4d3oS9NNVPfQDO4SPz1/3A73M9zkj9bxgvgBjfvj3TJEfk2LZJ8M4AWOc
yEMBveBPoT7mBfgB5n5jrrjfwkv05yX626ufrvACzOuH6XWl3rPGcXj+VIi2
V/n3L2O0/wuYx1vidLn8zreib7j2SwFzvzxSl8MuA13lvryMG6F/lKNfrB/M
O5czp/ST849N7I/adJwC6xz5jcj7wHqH3QqYnwc137tGu676hZ0MfFEOfF3F
gQDzOI+5F1E9zT2ZgHm/MeJ+o2jhf0Trevx8S7TL97jeRF5EsF7f+B0w5h/r
BTDWPz93H6D9Ap5nYfaRMG9oh/sbuP8X+31Hxe/m+8b83s2buh3IY6xb2MU1
nfYH2kE59h9Qjt/5PpunsLe9xHrCe/E67sTzXuU5H3POBufjUQ78UA78UM7j
QOa7rijn8XPznVeU8/wa891XlHP+M9+B5fglaX6AvQc68P3OZBFPTtZyQNW3
aX0s33PVDt6T915B3iAez/3nFO0Hoh0ef8vU5ZAvPO5g7r+FvAEfwo4Bn/J7
u2EnZQo7KlO0l6n9AtTj+ZDHRFz1PeEHjtN2qILN/VGw9xV/rtHrBeXq9xCx
P2i+qwq7AO3C30K7HA95f48pB9+gXJ7jwDwDxjxCn/A8dXMuDu2o/s29NTLv
HuXQczLPHuWcX63fweT7UdbvYPI4r/U7mHyfzuSVo5zbZ9bvxIF+3B6X32EL
1XnwWO88XmnsHcD8Xj1zTlTxywXLPS3cvjJxOtCPl2foODPkhNxnkP2o38PF
OcxwvT/A7R6z/wp+5fLZ6Hd5bxE79+B7XPtJPG6Rq/UbYOhHyCmeL5gu4lPm
/gqsd8Tp+H6mTct37qdlCH8tQ7fH93OytT6H/wd9DliN86LFH+R5PjlCvpp7
Onh+nTx3be7lA59Df/B7vYOc+iRK5Psni7hRstZHgCG3sY4ht7Hvq9q9pPU0
YMXPyDO/ZLknBXJHzau5pxYw3le/m3sRoPelHEO547XysIc263YwD6in3rso
2rnochyA8T7GxeWt2XeBX8flfLzQA/Faz8N/AIxxqfGY+CHKsc+NcgfYL1W0
l67LEV9EOdYJyhFvRDn4EuWIP6KcnSsvb+KLKFfjK9DliDcq+ph7vcGviLuq
91KE3Z0i7OsUwaeZQs5nivOxmeKcPOyMOO23QN5ATiGeAliex+f+ocmb43EP
2CEhAn9zPp7PR5KmF+J+KIee5fMhz4enifmQ57kzdDniryhnfkF5E49FOduf
L2/isyhn81XeGq9V8+6m/ResM8BYZ4jz8XVmzr8i7gw9xu3jbZpufP3j+3j+
op1gYXfFCbxMP4gfYh5hN0DO8vu4TF4B5hkwtxPyxX2r4E8Tf0TcV8GBOm6o
6I792ivCXggWev2yuO89R4wvUNxzYvQs4iJYZ/weqmzNl1wfJ4t9VrPPBbzU
egvTdFG/m3xmwDxOFiHstQhhj0To+ly/mzx5vp+RrMsBoz34iVLPoj6/D8Xc
Oynr4XdZD3YVz4cI1u+r+b0k5MQlLf9gN/J5Pia+931M6yVF76POdtIs+ySq
/hlxjtBP7B+GijydM1oOqPfO6P5lXhTkJWD5lHE3GdeAPlR439R6gvORiXtA
Pyq9H6HLASO+hv5l3hWPn4WJ/eMwrR95+7nCfjT6APzF42/JGi/MF+IPfL6i
hP7wFPPiKeRWqog7pQi6pms/BnTgdMT5rUhNB+AB+YB60Jt8vMGaPoiHcD0Q
quml+gnVdqUqHyfsJi9tx2Lcqp7JT+XncQwdeFxf3qNk8pSBP89fzxL5IeZe
csDAC+OBncnjkNnCnjZ5JKgPv4TLkXwtv7n9a7WTAXM7O1qc80nQdhlg4MO/
R5dt2VdQT19tv4FfIYewfiE3AHN7yNzfxM+nmbxE1W64Rc5DXuJ96D3Vn9mn
hT2CPCfAPB9mh+Zb0Es9A0UcJ1Cve8gdyD/AmGeFd4iGoTex38HvFdmh7R70
j/wn9M/zo/z1OlT9XtD8B/oD5vGA89p/RbyB573HaJjbAzY9f9D3Mk9F4eWj
9SrmBTDmhd8rh3sYJQy/IFzbkfzcnznHA74AjPfVPJu8JMg9bj+kCr5KFXlJ
qbo+5Am/j9ac90McADDfv0nT4+Z+SbqwP9KF/WHq87yZfN0fz+9KF3kgmQL/
TIF/psiryxL0zRL0zRLxgmyBT7bAJ1vk0ebo+rBbud2cI+ifK/DJE/jkWew4
wKinxJRN8wXm2RUfqPlK0fVBJ1d0xH2kqM/jQla68LiTGbcrukD+Qc/CDuby
KlzLEZwLhBwBDDnC5baPkNuHhTw135XgfJgo/J5EbZdCDsIPgD0EOQl5xPVo
hj5fwfxabVck6/EChhyEXAWdAENPwc5R8xql9QLozO0gk8/O4h0e18Q8JWk9
z+8LDtQw8MO6Ap1h/6jxHBVxgWM6PolyTuc8EUc298ryvBNzPzLsHhmv5P6Y
iZ/y+ckR+7c5Wt9wvM+L+9qChV1yWdila4T9gf2IBK0n+LkJLy0Pwe88Dp1q
ua+S2y+ZIq6ZKexn0x7/7q6Bud+Xo+kFmH+nN0fbb3gP/fDvwIeLdehab0o5
Bz2N9qDvsB5d6UnYmVxPGL9W+sHgLy73XetF6DXevms9B73G5X66kJ/pQk9k
CXnkWm8hX4nL51zxfp5LPYP7XPC+9PMBQ67w7+iY7+5iHiGH+D2c0eL8cbQ4
B+16XwF8puTsRbF+jL+D+yH5/c1Zgl5Zmr7Sf+P72sGa39V4Lmk85L4JYMgV
/v2uTL2+QRfICUXPaD0ebseaPE0enzD2+7/HDaO0vynPv2O/F/C/25tpgi9T
hd7OEPUzhNzIEvUNzO/zzhd0NPYB+FnKEe63hAs6nBJyxVf4XUlify5R5NX7
aL2O93CfEbcXTPwA/gaPJ/gJe/+UjkvwPPlrWl/xPCJzjy4/D3denIfDOeE4
XQ7+gf4C/wGW+2/cX8oR+7MYr5HXkN8KjTQhp9OFvMwVfGSdd5mXB3w5XTMt
ehkw6uFe9ketPLqn3dH/y/Mcz6k9lb4YMtkZH98yR+sZx3PJfMez3lbxXaX3
Fwo9kejIhw3dZaf0hXfCiobOppWdu98uW7aW5p+y+T9WeD5tFP3+cr9V05r0
pfeKH21cbv8FOvz9a11bHDii5Qnqu0W9NN5jcDYVpKTdffLJg9p+3Ll9YQPf
769Y8qk63Lx/u/eVfNqyotor1z49QpeTzjUp+UQ2PZH+fM2XV6dT6SVv1r03
xJO6TGo+8vCpArrV8MaJgIhwWvN585A2Y7bQF89cvezVLJX+6D567LHCdfN7
j6kJzQvl5U8lYqp02eFJ3yYMuNjOPZ2eDhp+4MjDTZQe0KbViIBCfrm+d/rn
wT/Rp0EdQsKfzCPaMTv7bu1w+qRqjxcu7i6gN1q3+n5UQjgdG+32dNzxAqrU
p3TruXHRFFIm++TvDwuoSIO/3iv71C4a3oeeCajQTNvxVRrW/Z4OT6Gt5XpU
mj/jfercq27qlKe30gPPOo7fUa9x6TuVmnQ5Q7nden71dq+e9O2FquMzYoOo
28oLZysHDqLPro9a3emSuW/zXtPeHr/fH0jPHbLtSC4ZRF2d9b5xvqfmv4Cm
Da0eMWRsJC2euGKde11zbhDt/FC/+5jci2lEp8fO3hJ1gmp4Ltyc6VfIt6MT
Fg169iIdu3zznbJPmP3mfnP2vf9pW3Mv9SjfqAof1jbnDGdFje4zILmASm7u
98pbEyI1Hq+un+s/qv8BbW9WSffuu+WiuSe8e9u958p9Zqf+f9V7f9G8CPIo
751VsaedEi6Nr/sgMoK6Vt7r9XcXO22t273T/a2JlLqm7kvxPezkdWBAgxrP
JFHJmx+9+NyXdlp3e8HBhnuSNdziQnrd2RcNXLvqzRZ9f0nVcGj62z/tejpN
w2c+qho2o0mGhoeUmdztSu8MOvPbb53KDDpEPdO/za/QI0uXd/7qq6E75xj4
ztsXUgu2Gdi2YP/dS9dyNLywR5mJFXIMPG7/7UV5lfI1XHVyj1KNG+TTm4eO
d669NoLcx9f96p3Bhg6gy4/5T9xosSqRLt8p9vWrHezUstbAqSVeSKKK/epM
ye1spyy3iitW70qmXl9c/XtMfzvdavB5x9cuG/iH3QOqny5I1bBbnx0JrZ9L
03DZa17HEj/I0HDF6bmjh/c18JZb9jbFZ2dp2Gv7+8V+3Gngdyt9GPPGlRwN
Nw6avuponoH9P3Qb8WmFfA1fyQl6PbqhgUEPPOPmT19x/NPCZ8aA108ut9Oe
N6oWrzDSTk+3uXC07yg7rVhEOybMj6X2ey/Wapu1lDyOf1v/y2Kx9MW3nqU2
n1pCH7zx18CICfEU9kRmn6yxK2jkjUMTT3rH0+8/jxnzjs8KinmiyYDv0hIp
zOu9P56O8aC6b3UbNmqyjTbWGNl32tzVtLLclekHz6VQhxZNbD8MXkbNE1P+
3v9UOj3hNfPP60NX09GZnh0W98ukYa1ib+R32EddrtnLPCgcT1T8sm7j2pyk
8/3K1+jWr4D2FjkxPLfdTdqX/v3V/YsX0KJzM7s+/0okDZk4vn25IfMoKi1h
+bfNI2jLsJI/rOnpTgeWVvM7+lQ0rXhqeteqPu70WsbQRqu7x9K48aOXzDru
Tp2pc2jQx7HU95Udo34r40Eh0b3LD1seT56nZ01/fro7+f+cmF56azxFD/Rq
MfZXD5ry8YXZxTIK7aFNq2JXVF9Dg/K7+E8fb6Mnx47tE1pxA/38UlZc49tm
vXR18LeNPnaOG3R4K/roT0Of2UGv3X+6Xv0fzfpJcfB7ChV30gV0QvkEB78X
+gF/vNa07df76Paf3yR3GZCpy590PDNpZd0vn7xtK9QnN7c3WVc/W6zvbErc
PHvPM119aWyrG8fr380T6zuXok9PrrT1w0J7pOr7XyYH5FPirBKVUnOvUt6y
F6cNi8yn7cP7dDh89AYFnH+1n710AQ25lBB2rPlNevmnXVHHPyugfoHvtFte
KZ4mTWg28vN37LTNwe82zZ/vOfg7RcOBDn5O17B6ZmpYrcdssf5yLfyu5E+B
c/0V6PKkQZ+PWD3kNap7YaxnhZzFVLvew+a7C/11D89LU31799F2QpPZ05rP
LD+W0n8c3rHv/s6UsmnE1Bt5xyl9R87Zkn8v1HK6RMqFA6v7rdD21rP3a77w
0kZ3HRf5st3k5h1KrdP+KfCTMOIS0XEHX3otfp+2v1AO/x8w5D9gyH/A8Kdg
p35SvlZB8+4mj+KN6EZV3hiPdhNodsCNa0fqm3zF9zZ2n7Z/nMHz9vXcxZd7
m3xFlANvlMOuRDnwRjnsGpRjHCiHXcPLc3U5xgkYdg/qY9woBz2gP/EEPyj9
7UHJZcbOnVRxjqZP9q/FZi/uvoqqVcg6UKdJL/q1Qu2/em05p/kCfPJN1l3v
EQNMHij6Ax0Bg26AQSfAoMv8un5lZgceI4/UJsVP3cum7a8//8HA+P3Uanu3
YQcH5+r6oNOhsRV/q/bCZfpuw57E0V/na3/Uc0vLkXOXG32o4w/vvvfcr5/6
0/uNv3M78a7ZX392855Jge38dZxuRIUVf/Ys/P3gX6dXx7Xz1/UWb74VWryw
PG34Nz27FcK1Prh18ueR5v4p3yEz6/QpfAI//H6thXvV4ELYtudM/+8L4XXR
nzz10z/uH3h6x9VDOz7eSRFdq6T39jDjePbpzh2DfkU8J4rWlkn03v30Su2X
zWp76rvBWRt1HKdPrf7n28/fTqs7FfdMLJJGu+cvCbn/hhctK7ox+fLv6fTZ
g5XL49ruoRfOV27rNjWDms15r0rNYbu1fxrze9T80h0K6fP38UFuhePb2ezl
vCd+uqjjD4iHPv+Cz7Tq9/JpbtMv1hfJC6VmKV2PPlxkzot2pIHpHS4VaL/s
+EH3Dm8UtVN25a6/5o3wo7hiHbZMH5mr/c/IMX/M/WhFDjV+Knd1/JKjYj8h
le6//ErHjWHbKKl18Yj0q//op/2Lma+8YNf9bG218o1O69dq/6vuW1cOVI7b
quOAnZ76a2+3JTst+9qXopae21yIf+iQeydaPoiifc3//GpjZoHe57rUcEPe
mVftul2sL7QLGO0ChhwDjHFJuFr/rlXKDjhKY3fH//FW8RxaWu7AgHuTj1Hz
mQ/v5t3JpqqfLE873P4Y9fxgdNW8Roe1/7s2vOOnfz+fS4Ezc95pMvsUbf7u
nTp1rmaRX6mBAyq6HaY5/atdTNhnpyeOjE1p/0ESVb8bkZe+wU51t3n++Pqa
JP076uF31FuQWq/ln/OSqclr3xTvMHQdvfBwR8jZLskUcK6y2+qDa+m9tjFr
l1VIpW0vRJXotHwzrcy/99X4g5mUPfapCid/2EQDyK2qf6wHlYrvndgjNJHu
nks7FNHMTnmNPac+9Xs8PdHB3mNJSzudL3r6i7kDE+jH3JhSaa9spoTXasTk
+WVSfYd+NPIK8m/VrZDLWz2OU50J7ZfuqGqnF4Z9f7jajBCa7V7uncuF/JB1
3L3NgtkhNO5MQLFvnyls/53btoVLY6i+A187bRjbKSQtOobyz73SZnqNwnmo
mH5mbUIsnS6fVKlJIbxhVNeuZ6Nj6Wjr7Tu8C/3YEvHZ08e0TKSGk8dNemtK
CIXsXTWu2PN2ojOnOr2+MIQ83z2VVKSKnbybhDZsezOSmpUceHeWrUC/h3YW
5106OnjgFXp6V/8fWkbMojadm546Uv8K3fhpRNG7N2fR0l07Phl7/jKVeGfq
wI9LfUttK05tsmbmNTobGXHr9kuzyW3HqK8m379Gk18q2X7Qd5No35s3Tt6s
/jOF5jTJuLxrKu2YGh54+/oNal48duyusbPptYDRfZ/2v0l13q57PyhlFtUL
KkgbsPcmuU1rM2X8+ln01gcf1ls7OYSmXenU+WqtGRRxts7t9/eEUN6LDR/0
rDKTNvSp8ORvMaFUcnabKTdecKPOe76aUiQplFbf/Pjja5Gzqe203wKXFgmn
gxtjflvygRu93nvYy78XDad2pSt+uWeBG90raDojtVsk7Y2yV2hbfzbd+trT
tva7SGq34siA5Sfm0+0/Tj9zoXwEZXWe9lPHOXNp1NPVGv40KIrerPL7pXeu
zCLbbLe+1aZE0aWAQ4dWxc+io1u7fNuDomhU6bKRHpUWknuXgF09tkaT51+9
RywbP4W2Z+5a/vnNaHow+JMVy4cuoj9uN5+yeG40Hbs2N8WtzRQqFljpx9y1
MZR38c/hH740lT5sGPFEy1Ex1Ctm6FuLeiyhj2Jr/N7ZM4lqupfb+8aLi+iT
Z29Xml7PRi0ad95dvMEimlf+qQuXEm3066qDvausnk/fNy1duc1TKVSuXZuq
v5fYQDH0eWbT4ckU+fPAog1qL6Sr3y977X33FCpWvVSz3is20uHLUb23r0yh
L/a81Orsuo10bff6e78Uy6QRlRYfGnd7D43crvgi0Mknbwc6+cLJJ0lOvljk
5JNfYhVfLHbyiYeTL2Y7+WS/ky+8nXzSxMkX25188qKTL6o7+WSCky/AJ32c
fAE+CXTyRaSTT86eXbmvfFI+VW+RfGPl09co80GPCWft+TS9U8sePcKu0Z4v
SkbsGVNoFx++VvbFP2/S5VmKj9Y5+crLyUednHx1xslH4KuTE8dsHbvOjdyb
fPvND8XCabeTj8BX95vmX80tuZA6ta58reqkSEp08tEdJ1+94uQj8NUEJ9+A
j845+SrZyWdr6Z3tk9ZPKfRndsYePx5NpStMfv7lV6ZQo8sDSv32XTQd6fjW
mBVT3OnCiW9m76waQ2MiAiq8F+VOgXXu9U/8Jo52NT3RrE21qfRFw9CPKhTy
WdPU/JSmvZfQtBLP93i7kM8Kxj9bOuCWO3Xfl1etrE8Cve3kM/Bd1LQ/G/Te
WiiH53aqv7BOAp27Xu/L6EK/ocKi/LDx2XFULftuZEjxebTy1q4xz3awUayT
D6c7+XJmiOK751ooPvxo6cNFt+5upz0plYf2X5tGzd4cXMa32zpau6tqnbe8
M6h5xvHQVU8coEvDGj7bbHQuBR+7svfA3lA6V7C/y7jmBg/gBb3b7NlPE0+u
naftkBN3rhwOpkVU8qmWR7/2SaQtFXz8Hxx1o9SmPzau90OitjMRH8xtvGpM
5Kse2n6ekz3omW+jtlDDneR11p5J+S3/LBo8dzN5nQrxn5U1Xsf1ri0ceLFJ
l9k6vqyebtQ/dXtqM1sY/bz9rd1XOrpre8nn1twTrUpDL8fQtvBd/Ro1nEtD
AhLXH/sliWp38Yv6s6s73drf871LK+Jpymd/20busVPV9XWXHfFPpI6jn3+9
jec8Wv9Wrcp5823k16f9c75vraRPL9199/0HadRpzD7bvl2bKGxz/U4+P2XS
kTEFQ8vu30Tvzfil3KsXCv22wE1DN84Koen7/9wTWqinVhR/Ke2n6SE0ZWnI
pq2FcOexz25ZWzySGh//vovPMDu19iy6fV5JG31RYvX21IN2qpRTcuW6j1No
RLPgbY/gcl8udj/c1cC7n+5W6+ziNA1vnRNWI2K9gT9ssOFEcliGhuvvedH3
XoqBr/ZObf/kS9kaDrg2tN3LdQ08YFrd+NrDcjX82S8HY1t+b2D7tu9HdTmU
r+HMSn989/U5A+Pc1JqLyg7HvPRY1X7P7IeLyfvItx/u3mKjy5v2nV+QNo9a
O+m6z0nn65vPL2tQvECcX82nEocO5wctvk4TshuuTpg/X/Ml6Ai6tpj+cvaS
n9xpUsD2foc6FNqhTj4F36528unDMopvMe/gg7WtT0fsz0ynjy7NLN+01y76
Jbx59Y+ezaAFLz/wWBK1i94uP3yzbXMGff+gd6v0Vbup0xcdwm1j8qne4GUv
9vntEm37YFRq8MR8eqV4sVc/rXmZSh8udjr65zxadCDkRplNAfTCrNPeR+YX
0M64Ohc/CgylN4PPNqvR2K7tTth5d6rfqXHp2iFqGb6yVefNWXqfoV2vX9YX
XWXuX0C8P3nSr7cyw8z9qe/Htflm3f11VD0pueD6Nxl6n232prRm27/KoboH
Hw5aWNKXXqvSo/SDH3PoUEJyfMVgX7O/Hd18zbSWJ6lGUHJknVK5er8mzGNR
z4Hnc+hCq+HB0UdP0P1WjUcevpun8x+wj9kic7Jn16QAHTf4a8rJu9+NXUCT
fhmZ2+A9G33/yvSO7YPm0k9VL4a/s99ORUZM2XhschI983JImwU7CujNXnP9
5iSF6X3zya+PamlfNcecf/8zI3Hda4v1fotn2JVnf5uzgzb/HF3hlYA8sn24
u9m5nsfpwvMjGn/zWT4Vm/PhoJKZp+jrETPiH3Q0cWnsc71UasP+GdGXyHY5
qEhi/hzd75Y7+18ZNm2J7veHVdOfD33bgzL9kg9f9U3Q/aBf9IN+q+976Yvd
9ybTybyu9YpN2ELlVk6Ld1vlpvfpfm/+5YPPzubSu5fGZz0556z2u4K9mqy7
d+giFTuSXHROrXy9v4s8hQsfN6s+5G1z79yIerP7bp30E024tunX2YHmPOFX
J0Iz5pbOJ59jMQdmPAikjnuzGpRplUvHH3w67+7Y03S++283zkeZczjwmwMr
Dv7J69sr9Pk3jaO/O5qv97crjh3+TI2b2ZS88XblsuePar/evmztwNgVe6jW
gjuf/zqxQMvr0bER/Ro9CKO9kcuqfO7mRlOdz7HO30+Of77eiKFm3wf7yEXm
Jr7/yjAfanqq/+vdZ9ipVdZTG9K22+nFXt4xnVbYyVZhlm/ESjtF3C5RfWdY
Iq3ZcTjp+kUPSv20z7NVDpu8KcRjcutP/XP5A0/amLr31JrkAsqb/dGRaj8X
2hNfPIqrF2h5VXz7ozijkV/L8lL39VlYyH8nKl5usGAObb778tJJ5xNo1qBL
3oMPFer1vBvjRrRJpGPbdm3weMmDnvxp4Bvj1qVR36BBQ1dlbKfKo6p6DGhU
6M+12dDhyukj1PTEfl+vy/m0oe2aE4tev0oDeqW2CCm6yikn05x8EUlt0/+Y
/ouWn2nUxlkPv6Oe0pMmvg0Y8W2vamUblhgLP9ZOtdN+u3J/uYHL5t4ad6HQ
L29Vqecrg/8Rx/hjSvs6LxXCaVHvlKlcJZ1uXFk1O+vVnfTjyB/++jIpjV6t
/mFeu4U76MMy5397mvIpZ9nIslPHBlHHwK+GJLyeT7N2Ho0tef4i9TyaMemX
6wX0XtdtuWE3IyhmZLOxUwv5LbrmUyVbfByp18G9YbsOJc910/vge7wvtS44
d4pGnGwY+VxznN89TbNCLr735ZZ8uns26/0584OpRou0/kWO5NOYEw86nyy0
l2c4yrOpxLSb3z5Z7ii92L1Fnvv4bPJ6kPD835N89L7yM9VOFG/33TG9H11v
aLussIc76d4v9j+aLE+nmZHfDR/WzZO6ld137NKhTHp5XJuX2gduoiXFoztv
2ldAP09Y0tPr3XCa0S7ik+4HC/VVh7IZjfqG04EpUy8UO2/ylJNqDd4wuUEB
ffX3dXvvOiG0f9b6EtfqFeh9sE+LvlCqZ04mldiR8PnEy/vpkyOrpv48yE47
chodn7e80E9K8x5y7lO7tqOWpA38au8kA39b5tDx2M52mjA9KCF+fiLF7lzu
8WqhH/9+lSkN8yckUsqRU5/W2GinLVWTJ/y9M5HOVjv66t0Jdooqe/FYuRFJ
1L3d29949jbfO+XxWROvPbhp04b+05JFPDZZxGvN/pjaP0sV8do08b6J76r9
tAwRz80Q75v9MbW/ZmDkCfD3TXxY7a8ZGHzG3zf7AWq/zcDQEzyebeKtLzn2
3+wUdKvyJ51qFdpRfaYm3//OruXqwdNznhwYtIBKHPBqM/LNSOpXed2TTw+c
T78kd10wPjSCKt5edPGNM/M033heLfH73o/m6byVwUk76q2vvVjnBz05y/3D
MtmLiC5/dmFt72jy+rp5xztzFtKUxG77v2gbTU2pV0KPZ5ZQqXFrm1yIjyWP
VTMWfB7oTnkhviXmb42llEMPkrpXWqbPsZd8v/Kvcxe70/fVEr8a8jCO1nTr
Vyf9njsdPNE8oE6tBCrpXfqLE8fcaftrx9ynPptANaq2rHaqpDvV7v7stpaj
kmhV1a32hrHumo+OxL30x7iVK6nJx08UvNI0iZ4+nlUkvcciuvx6h3fSnk2i
NUX3Jk58bRENbzrWNqpvEi2Ne7al5/SVOq+izu1Gf457ajXdOfRCSE5bW+F6
LnLxwgB3k58wKnVlWBkDJwyeM7zBN2to6IRPhi66aKNWpXv3j5u0iA6N+7F1
0YM2+njBypt1P1hE42uvmZ020EZHbNlTq3+8mt7021Sy2K/JVO3FJ36+e2A9
7d/cpNW8y8kUPep2mWmNzf2AtgMxGf1PrKCTznnEvE7f0XVDzMd2enl5g8//
qhRGc9qfuD6nEO7l3rV5n1fDaIFz3nT+0XvBz7f+weRTfPDW3peCttgp9+ju
zqcrJNArUQs+XvGenfYvCrp1v1o8Lem555VmjQrXb+DiSbdHxWt+A514vN/A
wxzrw8CKb1IE/5r1+YdjfaSQx+Hc49cC19IvjYeFFf0+gy79XLn9/J/XUrcT
vZPDRmeI/tKEvDDrebFj/aSJ/uT+joFfdKyfTNFetpAXBlbyKFu0lyvkhVm/
Sh7livbMeoZdxeVRgf4d8cifR0/v8kuRZDo3vt6lT86uofjIsvkJD2z0ZfuJ
feqcWEOvH5xZZ+snyVS1aZkVVZeupRoO2E4ndxbZe2FyAn21Kii5Ugc79X/1
iUEvPUgg307NdrUphNt0z6jVqlii2O9MFvS0CXqZcrX/KeFUUT9V0M/Aan9U
wumifrqgp4HV/qmEM0X9TEFfI6/V/qWEc0R9Ayv5b2CVTyHhPFHfwEofGFjl
Wxg42QEbfrjrqF8g5qNAzJedyJY8eGlyEs17tc6QL95dRc8We9j1tzlJ9FvU
gNzc/Svp/f7xSxc/Z6MW3uH1Jv6wioq5jT80+30bzZj4d96shFXUfWGVA4Et
Uwrxa9Lw9PYNtLR50a2fdE6hqWuHt4oI3kDL3+719q+1C9e3PWTXxB/iaE9f
9851C/lybdu2GTnxSdSx4ro/Knxupz/vP7/9rzVJFP1rhy8/+MJOxQKrT5v5
jOGfsw76StjIhzAHvQ081EE/A3dx0FfCaaJ+mqBfmqCvhDNEfQMvctDbwOMd
9M4UcLaob/ipmoP/TfkTjqeEc0V9Ax9w8L+B1zrWh4TzRX0Dk4P/DfyWY33k
09z7np/cbpROHU92adJz9E56t0b9ZgWfpdMHX5aff/DiTnq60pP3V6wvoCOd
P1vYZloYTSnR70yZ4AL6rZTv5EoeEVQ6dkuVXQEFtO3U5gU1ekZQHf/A+n5+
2fr8wMQr9x/0XQx5HUsfJzUP9Fhkp2eGXS/9sGEc5Y0+NHpkYfl3Oyc0y64Y
R96/HblzaK+dfqs+btj+B4k04KPytX/cqPwN28FCvqrp9uf6XQaGHwH/DDD8
swPZvT4vdthGZxom1O5YZA21uvCiu/sZGwX7vNxhb801NNnXffDf25Kp7/PB
E28fWaf1bcfE/Aury6/TeuXLji+V6V5rPU1YMHTvlgbptKDczisbWq2mbeEj
Qlv2TafXa06Z8fHB1fRC/PqsFxekU+f6N3qFbltFPzrtKNhVX/W74Rs7zF3b
UR+daN9zTJNCf2llfJMnzsXTU+63uo0go5+5fjTrReWr2IQ8SBHyIJVev9bu
/avrV9LOXvFza79p5KOSxwZW8lrKW8PfSh5LeWr4V8lbAyt5aeSZkqd5Yn0a
+aXWr/ku2PJNK3q97RtCjSqUnB/2CfzpENpw5ER4lmemyDPPpMrXl2+95O+t
8xs+uv21L9U4QAkvX/6rcQ3Df/5lyHNEtUJ7pkHF+LH9YikkYOXHybmHqcMV
rwl3arel2EP7985L+IRezc+9tKf9AQrY847H0W5Tdfzr7SbPd/D4cRRdGPzH
w909j9CM8T/k7vh2FJ2ruWHCrpzD9GR0rbqBqSPJPiGi5ZL3D9K8piqv8q+X
VJ5ln01jZj4Vdpx2DK2X+seyzjo/f0aXvWF33phKI/wnpVT88Ch92aPI171f
HU20f+iNmd5HqXTVU/dbDBhFb9iaxpefcZy8+z4MSkkYRQmpV+v9+OQFapHz
nr1Htc/pw7K3j5acd572+Nduuu3NsToOs7Pi1xVKzp1BUeP/3Lrp6Bl6Z3Dd
aXtDxtC6K9N8Ht47R0HPRCWM/2sMvb7k3IvFz52jFyI6dAovhJ+Z6vlwd2AA
jSt6bPDZ6AHUeEx8Pb/igTT/Jb/IczfH0p6R96q/c/winXJvGJR2eCAFpN7+
rMvLF6nGziYDL94dSw2LB+9q8cZFSnvS7+8+v42lgEz7/RZvB9P751uXu3d8
ljO+cIlaftBxSe0+s+jGgL/r+Iy8RM8V/8hzebtxdKBimaIXCuEPPp+xaUEh
XKxJdffBiZepICq676Bvv6UTG2querr1NToxLrDh229+Tf07P3EkfuJV+rC2
bW/F4rNpz5VSi2vPu06Lzg4rF/HMZJp1PujYsubXqVaNu2fK1/mG9v8+4fzx
c9fpWMLx8OKfz6YRTXfaar17k/q0a7t5fYtZlLfqHc8xz4XQoSIdI68Pn07t
omJjI6rcpGuLanWLvTGTMn9sv6lUx1CqNnTtxoAibvTRyWq/NvkujAae6Lmk
oKIblZ5f52qjUWE0q27WuzmN3WhWWJc3TxyNpHYjznx1hxbQsiH9jr+yOZz2
uH/nfWfnHKJvL9eslR9JtuVfns4qOpvqVi5WNuxoFI3tMbPVld8m0brWlVt/
+WQUXX3V8/NeuxfQVzvq3/80LZoqvVXw2zWfRfTbr9XSS3eLpvS+F3b3+mUy
nfV+d27PZnE0Jf1WswdDl5M9d+KQzs/E0e+zq49tUHk5vVz9i2LlO8TQ/iup
u2au/oGafVEkevK3MXTv116l7OsX08Mfv/tz/Lo4WlzzRKtdTX6k6vdL1wqK
jqNtB25eLOf9I5XMauB/2DuBmhS8EDtljTtdH1PZM61hArVuVif1QQN37acP
yug5dU3Cerrz6QtTiwxNodh3Ft7qvHEZtT94cdCS71Oo1BM1K3oOWUZvZ9x+
rm1oCqXufnnyEo9NNP52r5rVvxut18nEI15f1t41miqOjKwQO+84LU5+4lhw
txk6/zyx3aKjh5uOpeevf/PL3b0XyMu5DrAuNs1dXeTpp8bS+iYT6s3afl7z
PdZB9Z0NLiw73I++q3Vmy9cL/KmH/cKCoE8GUER1W8CF0QFUu4ri+xHOdXB5
+6FlM++MpZwGcVHD/w6gRd9M90lpNJB61Cn/R//6F2nokRl/dKo1jupMrtL2
kw5BdHqLWhcjnevkWMujZaNHD6VVcVXz1q+/QgsPvbGz9i+z6OSpdzbPHHKV
4gLVOtntXDdNVnxQJ/7qEOp+ok7bIXeDKWpv1y71UmdR5u/Vo28mX6GYaLUu
ijvXyT4n3+91roMmb1d8uvKAaVTpe1tYvdif6YST77EObJHRV4c1nE2+eZVr
jW4ZSq2d6+A757rY5+T7ts51MMbJ5+D7V2PeiEjJnE0/f9o6otSP4bTcyfel
nOugbW616m/dnkV312+/9f7VSHLL2d7kkb5T8jlU8zn4vvFHi859WO0HSi/1
018+xWI0X4PPr/ap9WmF+nZ93qL13L9W1+64jord8PrxhncG/fmVj23wnlBK
qNbV26t5oZ7tk+Bd5qnRtOvK627d3jlKi389+WXl90bTZv/i99/deZRm7PUb
cPuDCOr+VN1aC47PpfRmw46M3RxBi2/3f7H/xHnUyr92k5S/Y6jmqEprRh8x
388tsa/YxBV9l9Lqgx41bu1MpGWJrZtX+GIRTX6mXrmpHROp4sQyaWdqeOj7
QH3bf3i463APSqi1P7r6xGQafeT46smdF5K3f7enmhzKpOlN3y1Wv98meuqD
mZ4bDmfSt78UH97q+030calR3tcKMmnTwf0jX1u1mZquqVFsfPxYyi+VHzAx
1Z9+eLvI4VcP/EDPNbt3ef+Jq+TTY0H4ywn5VPqbroua3rtKp4coOZXtlFvu
MfvXHa1qp8qHytUvNzOEYp1yB3KoSJWZFScW2mdxaSNK7HSLpTlvTG7yZCH8
bkTjncdWxgp/t4Bab765L7K9iQOXp3T/EiMNrOIGJj7V4M7up0fbwvS+ahuv
cpUenRc+/973vd/9xI36td+z8+LWKDo0YeP6vxcvpFo/RFZufCqKOo/96NU/
7YtpcZvYbTmvxdPPfp5zf6i9Qu9jfbH55Mmiq1aQffPwmW362+jg0E133Isu
ovkFQdf2zrLRR5VqfvrB4EX09U/T9s1fKO+rT6E5w3OmfP/aRhq6+quDtXxT
aP4rdwaNnbGMDjXzKbfEL4VqfjCr8TK3pdTeO/6zI2/ZKXru3xcmf2XuqWw1
+0nvXwtiyXv/uz1/fx32nLnPYNfQo309zq6mCn+2jP/81XRK+2H2m7s+W63j
kq/4lJ2ecGkXBcbeW5oWmk6NJnv7x1XdRV59IvziP86gioe2dLk1zIvaLn3i
Y3uhfz85erJvnWphIt4i4zMy/pJOb0/qnFTFbS0FrQyoOXyc8W/+PR9WxkNy
qc2FHr/Z9kdQx4cjnlze0673OVu0Ojb60A0PHcdZ44zrjD/w8PvgsRnU+UzE
oBrr1+r30M69w6/m3fnMTlW8w/5q9FEShQypPbJCd9Mutzdl/DdZ2+Ww07n9
KeO/Jt6g/HUZ7zWw8s9lfNfA6jyEjOeaeEAJx9P4X9hnQ9wOcTzE7RDHQ55z
vT+vrbZHLqdBPxecHfddChUPKzrWc/gSOvpH01GfPdpXGVR9btU34uibPhca
fT05k25vbvD6Ef99VCNoU354j0L7uct0j/rP3KRnhpZ6KmyXuc/qLadeOubU
UyVXnT84vXUQ/XF89LC0F8fpfOWlbwxJ37/TnaKXTF++qHActZfnz1n70ynq
tL3C0qPFj9NHnd2eKXc5jwY589q/cua5+42pl3YlK48mftbx07ljfGlL7/BJ
U37OI/+C/4eu74Dn+vv+bydESVZToiWljBQOKhUqZYSSiIZktWyRiJAiM3tk
lB1CZmRn773H2/stGqj09+l97+v9y/fxfzzej8d9PF/v+7r3nHPXufecc1/W
c3ky76BP7obaszES/Pp8Qy1rZRqceXn/PkVwHJZbeHVGv8+Afv2vqrJC4yDG
cdgt80wGbJfZ3/36wjj8lNGUFnJ4D78GJr3oYByKoz+IPw7PIOrB9SZFXzpZ
qZkGX7PV4nd+p9WL6cD1YjpUUdyDFIqDwHRgunC9mA5cL6ZDHMkBkFym3ahy
qkNyu7Hsfva11HEIfqhw4cf5MsgKpdPNy8f24Pn1W7pJ97NmEpgPLc7SiDKE
z0gPGE2m6gXYL8UI+amko3V6CK3b2O7ZiPxW8DqrgNbdbMETffe8GqFq8Uar
vUL3gVu18VoAXxMsPdk8xbf+AWHHYL45dFU8IxE233j8LEusD56bPHndxRIE
h2cEzjKr9EGP/vGr0fZBcPqJtlCDdx8kcXGssDEMhg+/vEnarn1w9o73Is6j
wVB1ZMAsZmII9Ot8J1WdA8H3gLrfSCYZmDZuZXLpqwd++Mzsumx+PaCI+6jU
NsMNhZ+iQ8sp8GRFLZ/4UDMY8oVumcryhoOrfvt2vesGpjaugqJoH/BaFgUv
Z7rh8/eUhw2MnbBrF6XmvQwFov/G83QviG+gxQ9V/I3XoeHDf+N7ehfEP9Di
iy4zr3n/y6ZvwfsDC+IjBhbEKw0seH9oQfzE0IL4peEF79PiLajxFLT4I2o8
0+iC90kL4ptomBrfRMNsSO+7hPRAbAc8433E3dLBDqqQ3saO9LiG98pdaSr1
4MtWAx9/mkI/0sNEkV526VGGdND8vozjKtuX2Pl9mkj3leDQefx7etlU5jy2
R/umcbSP2uxLrQfX685OLdcxk1pPHNqHbEL7Emx3kzHdvGXIKh5iTUIZxy8N
g66ApYZZYTxsNQi/sdFtGAb2sUgLvU0A6T+byr+5UeCNS0D/yJNWuOP/qKJe
Ga93NPsidT2hrR/4PnmM8fcEMMb3g2BMvReLNr/jexoO99w0THZsgX3rbUqt
GSmgHvn73LWOFji3d3GTwtr/vx3VaukAM7cszW6K7ajYbortqPh8Crcntnti
jPWHf/2Xaf0L2yUxxnZHon92VNyALU/hpuSF520y2A+uG9yTXI2u6b2EIqQn
7EZ6A7arCO6Sa7sQGgOh4TfsiiSGQDqU/8Kj1hho42ByF+QgE/eXsp5WsyhZ
RwYtMYtKedcq+NlOzuJfTgbds6aa7uWVcFtT3n5Uj0zEd38Rdiu7oEOG+AyB
33cdakCg93SHqpMXbE8927axvQuCr6R3p1V6EnY/OmTnw3a/Z8jO9wnZ/RR5
lrRlPXtJ2K+gqzSpkM0ZrHZ8Yrqo2w3rl61VkZB1hte7nPKV73fDcQ+tpZ1H
fAj7VvoCu588svNhu1/p08VLBzmcYY/Gn/zasG4oHp5RqtPyB6OgIxuN6HpB
W4C/RkDCn9gXhxz7EDHI6gcGh3k0rR/2QDnyc+dCfu+9yO6H2z3i6O5M+Ura
OSWgfUMl2kfg/ojbLTdMMCDIKwCKdnkNrv3PL5gUsFI9KAAqM6eEqzx7wUNn
tbTUTTfCPmeN9Fys95qotG7RawwEpb/9l6YvUf2BaPok9hPBGH8X/l/71siC
8TdG6K1Yj8V+p9gPFe/rXILuO7MJUID76fvjy/+0Q/v61jI1UQpclTdd06jU
AY2G5fxC4rRz0+63AmEvxWgY2z2xnRPbPXE/wP0ftyvGWC4YY7vlv/lp8af4
vPjf/EMLxuvQgvwjC8bvyIL8YwvGM228/jt/0e6T+Lf+UijdP73pS+NDIj5t
I/vrU9nFdoQfo+MmFrP9OnbgJbedbm9kA3jMferPq70LgmahWttLGqC06ruO
1PJ7RHwaa1iDsgKPDxieYdBpY8L3JHuD3cgLBS+lh4Q/Xu9WG86lf0ygQdOP
7fHWIrjHfSVYcn6/6j0uEjm1/COsGF7kmqFrR/hbxit8eTezyZ6IkzGrad66
KeI54SfAq/L7/ZSUM9z5edmds7ILvLMCGl0YnUH65YZD1zm6gXJePXBAlhZn
h/eb9FdHjpzq7YB6dO6Ez6GWoHMnfA4lrXyqi46zG27ShWifnZ9v1V5zNAvr
9MLjF7c/n5zHo+Xa+hpx/QS2moj9ZfN1kMBM67+6h0uMEDhETIK7xHGMwAcu
O6aQPo8TGMtJjMnzr9y4kFxUdlPltPsyVW7LdlDliOW0a4wqNyynECQ3HAcX
qbe+KCHdHwIFqe2O+wEJtTvuB09Qu+N+QMLtjNo9FPWDUNQvmpWb7GR20/Yl
tWuFvx44SwKpjrv5aoz5cKlUjotVhUScx1nYcDYzeY+BTpDakw13s4nvDUTJ
Vd3/oZ4NfC69bpWDvTB67Fx2UssrYp+6KNS2fjLpFeGHU3dB42q5xWvQ2cgh
E+UyCDliNp0BKq/BXqPslNITMnF+pPv3fzIIffpsmTJaC+dHt3dx+ZDB+u7J
a+t06yD0XvUMly/tu1aqpUFi3j/JAOmOy89JNcNuJvotfr/IcIROWHnybDNo
RYhbN3X1QbD+umuvZEOg23KgYUVzH5zepMVsKBIC2UVtCt9PD8I3jaTV592j
iH0jfdS0jqJNFJi9aTrQ3tEKQ6Z8DBd5KKDlwuF1tbkVXm0tFF3NQztXwecs
+FwFn7NgOxm2m2E7Gbab6a4voLvW2AXu+VVdI2o0P6pu8g5ueyWanxX2u8J2
NWxns2goeSb4uQvWPo+srwzA+mbvgvmIpm+UhZorrNtPGw9UfbN/wfxEw5eK
CzpFzWnjhRpfP7hAH6Fh8iiDyaUC2niixtuPLNBXaPrMQ2aVpXYMtPGm/Pc5
bb7EflYYswgFvYxUpo3Hwb/6O22+xH5WGEeoDe0oC6SNVzz/Ww3/XpNfEkjo
XzvE69xftweD6/vFzQN5fcT9N7zXnAu5FlMIex91nSSDleuvs0I2zVC25Flk
8MFRULpw1cVY8h2QD94Y/HpulPgexSXVJiVu+lHi/Js6z4/CU1X7b7O/U6E2
SSR3Bc8wsNc3V20LegtmaW3TN3iHQc/3mKlxzFv4yD+5rZ1zXm6k0ePMttUQ
yEvWOchMIebT2PqB7FEGCjisDtPuUWmBlnubTA/M508eO9yve6AVWoqofsM7
YfNfP+JB8mnO/Nc+8P7jn2MJpffgvMd69rIlEWCnnUg/rmYAaqMJf9ODT6jP
8TzgFObi7jFrAzIkHpV3wXlQy7ON/tx+EzjefCzVPi4fTMtuyeVdNIEmdI6t
/pZ6ro39fp8Jab0XH30Ib72PjUlbfYZj345/4v5jSeiV+xyme/XM7Ai9MWyl
QaB47kMga743ZD1VDwaPFymdZLYn7ityunomegPTI+IcREySQYNf1B4EpDc9
sflSB33TThNf75iCJt36Z1nPGiHz29Jtf1jsUDs0wiHZBosVfxwJPywFIS+X
9N12wCamqMUt0QhrT75azpJ0D7TcfC7tnt/X3m69oPH++UPi+xElIlbXVMEF
TlQUbZlw6IKCG0qMD+IfEfqGu0X4ptXzehseTzakU9tHtUNBOTRHYsy5H0Je
M/HKFoaC9o2dmnRq/eAwpNw/pBEKc+Erjw6z94NHf5V2SFkIDN5QKlgu3A/j
N8dfiK4MJcbbREJBnC+LL2Rs2SjYPo+PhqZ3Bk76wO+yiLpjPwdBVMbkUVdz
NMgNDIYHONPsdI93D5r4ze/vLHm8mnLn93ffDJZaWayxgyPu56wDZ8uBbF+e
zL3fjrhH6emzIP+DDHbAYf8zlHNxLTAZMPqsKLaGfAXHfQ1Hq0GB/6H08XAb
wr5rFbx0vdboOPH+e1OWuk18ZIg4xLt04M5nuP+3f5OBm+/5xkv6n6F9rGSl
qSkZlumnqd1fVQvGB3dE7l5tDzqNB0u5X9TC5JGlLns22hPrw3cZ+rW3pCjg
mvcp8ERrLRiO1xzRqXtI+MeJamdp9oyQCeywPiGwvI8M5z7YO+wiNcLjpEy7
c6NkkNiXcJxytgky1vbNqEyRYTZ9wnxfdRPo7KpxdKWQQVBA3fLryyaYRu1q
itqZbp+uAPshZ9DoYL6dbdwF4K+96zuPM/Edo9/fHCRKBZxhEQ8Ds8DpbsiO
Sp97V+gAz3xFHgsIdsO1O2/aVlcZwrepxKhYSIaphBOMF38NA2WtTpz+yiT4
PRC3KWnxCCjqFF1cxU671+hW0EzjAbsk8LpmOJS8YoS4//pQxdbIls+0e4zw
Pc9RerI6QgPlwIHOiWTRuVEmOifyQ+dGBegcvBWdi+O4+zXtOznUm0IBTK0N
XXpp9+xQx8sL4Ffy8Moz74TQT4fXv4AXcMRLgu2/fTAjspNgu4k7sqN4IbsK
3tfjff651gRWxrWkBd//JMGuKlfh6fE8+PCoR+ll8SAcWG0xOLUzGtSs12cr
vSDBeyVxodmTBcDteSN1tyntPvvHCtzWc07j4H1EteBOVglMipACFD+RiPvd
ZEfSU/3m3+eJ7Kq9JlcAX/wktgYmkSD4Th7p2kQBCGj55htbk8FyWlytwbQW
PlZ7a1wivitdQJwr7DhVtiWVFAV96Nwf2wE8KxM2x9GRQMPTjv51Zi5xDm93
LHCX0stYyNxzrTJWlfw/9z1v45ttlVT6AO+vvlWq9afdh4/PPfE5qP7FpTlC
z7F/eB1xrorPWanyGwMt+5rb3R6ZUD74Zpn27TG4KXKdl+5WFlSQZetWqo/B
V13bulfkTKi05a9zbO4HrqWHKl88CIOyv5gM+oteq0+eaSTu+1fcP5Ys++4p
cQ/2nLUzB7OCB2zbWREdk9kL/m56GRuM3eADsvNguw+282C7T0/Ju8RvfBRg
511iUb6ljbjP9lpLE6tKfwqckdsUH7utB34YfGTX5vAhvuNSdnCZaEKADzEP
eaN5CX+/Ll5RXSZB3h8mk63oHOnvgrqRmmLyy3JwR3Z5V2Snx3Z3bIefQHZy
bDe3R3EZOE4jBsVlnENxGpbC44/D9tK+/xt+UzOivrMa5Dautp8wtgWtJzUe
HrdqoNfE9uAKg4fE9359zDV2GM/rH6Us+gKvlpDhqAdTqv6bSiBf/HV+wGsY
xOouc0o0JoD2rovvhl+MQvYtr/0mjWnEfX03Hm2u6RJMgxd2Zxg2jY+C8tTT
SHafDPD+i0kQMFNU+1T+I6SuL6268yIE1vz5NOXV3wcdi405GkWaIdJwXWHz
dzI4mo63CPKOg4GG527N1CKYIMfvde0bg7arsMjCP4ew09CrZwa8V6DZZf7V
J/sW6IsL9cHhBfre6AJ9buH+tgWcT4XpWyynAC/J8lIEeROYKNWamb68A4v6
BSWe3zUh7Iu/u7YL1wvoQsU7m/I+SScYz9OeEk3yIu4TUUR+kcLIT9IW+UVi
P0lu5FeL/WyPJjmVBgz4E/subEdkFnH+bvCkF6yQ3yT2o8T7JouCFO66nRQY
8hxn4aO0EnZD7FeJ/SwxXdNfdKXua1Cgo5DqR/kb+VUqHKT6UeJ4IUwHlk/j
eqrfJP6/8wLVbxJjPF/j/DcOU/0k8f/GVlQ/SYxxvBXOP3uZ6heJ/18SSvWL
xBivPzi/6yOqHyT+36uI6geJMY7/wfk3R1P9HvH/fKNUv0eMcbwYzp9YQfVz
xP9nMFH9HDHGdup/5UNeIB8axves/htP2gsCJdpJCpKBMBNLjUvAcQrc21cf
LOjA98xVwErm0RxVTgfi+3XW9Bmv2wYewlzKhFT4ziZYsWlIclWPE3Ff6GMG
67Hfzx6CCx+PirFFC3Ck9Nx5Tcb++y0gi+IicJxECPLLmUN+OlHILwf76Qy5
cK4ONB2E41n8BlxlPtDCmrltdWY1IYeo0q2HLNfOzzd05VyJ58mwqCRFxnJ+
n/BD46CtCzsFivOWW7G6N4BO9xJJ+k+0uCLRzkNnVn0gQ7h4w6z1SCPwqzQ3
35tf57PPBXinNTVB80e3Wy/m9aBFn9PikhWDibjrnU+sKrNsI4m4uOaZmi2X
noXDqy2/878dGoD7G0033toX8T/fxXb6FmY4EzYEoyZnlebqY2FXAOWqzIMh
OBDqxZnIFAhzG6Iuy+QNwUeNd4KhfXWQH5D+1CyEZudsEdq30z6cFpeH4/Tw
uhydKM8qxU+GDRBgt1+pAJa5ZKU82keGVLuHzS1CMUS/91t1bfmRnTHgPHzk
bhHxXchaGPzxQCfZgAyH10rObS+ohQH/oyURj8ngxl7R8f54ASTZSe+j7KP5
MZLYdAQcY+xo37ceU+6/w2YP+w/bz1JU7Ih9zUuB24OF3bR9DR0zy63okTdw
wO+8B8etMejcLqQvG1MLEX4mkSkSFMgpSCd7bGsD4+Pfdom8oID25ogn6Ya9
sDc83v6e6VMIsVq938C3CbZF3Ax59ekBFJ8aP3T7sQ9MMDbs1b0zCCPPzr9U
29EGMoauA6rz76fq7s5lPloA174M5wTO0/9Q9Ey+eQQF3IKNhIGxE7hipXta
pJqgauCCRIrEA9ibe5RZqc4Usnhqe0IPze+7CpbyUFbdh+iQu6PBZo1wtbzi
3NNTvuAxPlB2KW4QqkYdo5/Pr/8dsXqx9LauMDGgEiHKWQcJLw951x+lwFaj
/ley+k/hR7rqOyWDXojbPRnf7tIKF26qNix1p4DY/pN63TPdULvF9M2zHkci
xc8xnZjuo7X/NcA2+LOdmubN1bgYvdUBXSOGuM6ZbSCQCNf4NphC6fvKQt9Y
Hvh1hW3lyy4LEFjm0X7+4naQIZ9KKjYugETz07UhdheBfXHHV0HtAoh9nDte
d/0ijK8zPhR4rgAinwuuWnnmIpRaui1eoqcB0jNTRd1F+RDUnGvo9EwDFClC
Sqld+XBHeLKNMVMDLg/c63aayUfjknYvFF4vrsA7aHBMIZ57oRTr1WBX4H0p
sBB81VnmvlYNEvr84buRzp8ie4h+ivtxP+Po6EWfcsizOr58F9cI8T9eP5Zs
muAKvVIHFJ+s1s69tO+C4/m8WaFtKZtOLTyoMhrjESgl6MTryebqJ3IyEU1g
88XJNOEs7bvgmK6sVzu2RAh2EPS4sL8jGae2Q6Ldx8XJV/IIOpwv6thzdCYt
uP8zGfzLeDdzfuyH26bVWzb9zltwf2sBvJo0+C7rPwJRwgp8/d6lC77L3Q8T
WpHrqqJHwOD5cu1Nk6PE//i8COOtnkcFV14YW3C/Vjno9TFkZOSNQZh+amHl
g8YF9423gWeXu23dEO29kI4l1S69NFzmFuLZkkzD3yQkL+x8NAaRqtuv7Jvf
j+Dyhs9elBG3p2H+v/TTsJFM6QrVMBpOObJoRCd5fMF3RxrBPTWFIv7x/5ST
t5vh5AwNF8ZdfJ0/QsPqPq5Hj7TS8IT9h67UMhp2NCRbCmSNw+q4xqhqm37o
PmgQceVtEtx4w+z2LTSfSJ+kvlPc2zQM62/eCtWIr4EOlI8RvceFnj9F+V7+
bb8wZE8NAzeeC8JB67Jgr/z9TpXfYaBgtvnR2JfPULi8MKh2TRjslj/y7Ouy
ajhabsjxkDsMrFf757RHdcDGdzqc+0rn95+Bu/I4Cjtgdn3KnNhQKOxE5Xig
cgtQObhcaVQOLpcHlWODyl3ERi1HEpV753O9XHU+GZZ/3dTxlb6HwE/373m3
T5KGfTiuG3Eq9xF4k8rdE8pOffA21vY846sB2MNIfhJbM0D8v0sicbFkIA0n
mH9oMaum4SztGU+dwSECSwetMAjkHAaz/pb7jStGIVo3463p01H4Pq2cF8c7
CrsVJXQDDUbh7urqVXbHRuHNkQKuktOjxPunHWX4nPbRcF3B2bl8nVFobflq
QneRBPoZ+5qcS0mw8tRSvSxDEkic4u5vfEcCoYy1aob2JFjTyvKFJ4xEvN8V
+zQjzoyG9YZ8PQbjSFA+RZXTIfS8CMkJY00kJ4wvIDlhTBGnygXjESQXjO2Q
XDC2RHLBeB3iE+PVhVQ+MY5EdGMcjOjG+M6C9OY5yzbjDDIscTnyQn+ODOuV
oyz5c+b1S6c1k/HTZMhXrdkwXEiGWIeBc1OTZLit/isrvJQMc3aZSaLjZOC8
tOOS1mcynLd9ttZqaF4el8//4mqY18usdE3yeshgqm39qrGVDLPmYjXL2udx
OXMse1QWFEbN9GwqU4JV3UlmZp1ZUN3FvrpqWglCviqdaGHLhk4OkUM2O5SJ
+wDdPzNeN7ysQ2CZ4bhJXoo+gS0f8uaSc03AqXi2Wm1LJpG2ov/bUYrXiTed
Nq47YyOB99HP5weuV8PxWFtPUvV7Yr8y1DN8ZllQBHALr1px8W0n0Clut8jw
TAftg5luD5b1AFt8XpqrYTZU50s0RowOwZlo210eHNlwH9GB6RJfQKfrAj6E
HpyvnloXRMzLsogOTFdOUVef1mkSGE4K/9YgVcE3+urZcSsSXLRyUErbXQ1m
T1P2ul4LJubtFYhOTLfE6I6bAqYkEPV72r/mR8f8vnxt1pY02r2e7IgPzBfr
0SLOJc+H4cBZrX0ent2waIPpUoY82vdSMcbr0IzYGvWfbOPwcvSQ2K4DA8T/
eF08i+SC5XQQlbsO1YPf38FsX37acoh4n/i+JcJ4nTFBcsBywXLAcsF8Yr6/
DVHp8hOn1oPL+3d9KQbfdrsU0YlEYj/exxF32IcuCfzQc5wPP8f5cH+67eTZ
WfX0AwyP61i8lqoh2hen+Pmi5W5dDHdo/WwHSefK8sMZhLxweWZhU0q50yRC
7ph+LHeMCb0eYSw3jC8JK+49Or9PNGq2XPvVswEe1d3oqLpIAeHoR8dWZjaA
0gojq4/s40SaxrT1PrmDNL+v3LVR5NY4dH9sn3hIIcEbLYPQcPVxoLf0u7Vu
8TjYxyTwrT05DsKCqoORLONwYWoyzkZkHLSGWLQPbR+HvRIigqT5dJadJUDw
VQOkft9hc02HVi+mg07Nf4pnzp1I3dD5qg9KBdSK1M6GxMGh69OuKvEvYB9K
d6PnhTlnh5dJ5cFdgfKzv096wIEHjZpPVHIhdYnsOlfJZ7CM/oHMd/gIvpt4
wrPavOBMDu/WSYUaeFRicOyM4zM4prBqbOm3agh+skvbOsQd3n3xO8t2uw52
1zI2bIAXoDuk6ihlWAe/NqT1OUu9gG+HYrZzTTTA2t+Gi9d0vIR1vawHSesG
QGYPKA9pesF9RAemKwbRIYjo8kJ0YLqCEB2YrreIjuOIrs2IjlRE1ySiQw/R
xYjowHRJIzowXdhPGqfZTrwT5rvIoJtvIPT5Bhn2cuyMvbCfDFP79S2+aM+v
F9G7dYVF59ehkOt56y6SYY3Y3s3rJOfTNXorRJTJYF+6r3niGBmCbHUU1E6T
if2tTk7AT9I1nX8xmzFsfnD5U8fgNtjdZ76MW9kNNF2v8vDd3A47l9vrCuQ8
g1ehN2wNx3jBc93x3k2sz4n9rXQMt5f8F0/ivL3s6F7fA/wFIGyTurhx+Vlg
f35C7v7ONHhsMJd+TussKDzm4dysmwb1GicNKzPOgp35n6Gi4DToKJm9bJR/
i7jvyfMtc/2iPm0CRxTdfj8l+5wYd2KoXkwHXif//d7JGLBsoc4j+DwPY5wP
Y3kkBywX+QVywnQELKBrHNGN9wOsJ/bUrjJ6AaVIDlguG88EPp3Z9B6qLBqu
6PEOgTa9iqTwuxo4rOpaJdVOgj18pGKNqlH4ICesbjs/viXelUU9HKbhQ1dX
dJX/d16ZL5OiljYCYV2TETWZw0A6pjp+3n0EMvpLBFQdhmHJg/EHw/P7jWTp
diej4jGQy+Ex8xAjwRaZ8Z2328eg4wNL0wseErjKzJXqT46B8YfFIi9Xk0Ag
czjsqUAskXYjvhsX8M92oOKQ/I9gUKpcKsfekAcedpdT1DmjIcL2YfNlzo/Q
1p7KcOXcW8J/RF96KU9zSAiId0htHU1pAJWiD0b8qnFw37l9rjijAZ7JSp3X
uBwH3ov7KvmfN8HWWBUDxf54Ir6i/ImIaF11CNB5zRnmP+0BH6kRClt2NCiN
Ms1R6nrgdgmp4farGHC6zpDn+qkXyjgNTxbHvYHR1f6Hu6d7gTPzAnvXsbfg
iuhURnSfjJOw4MuJon1nRWBjwQ7ZtyAaNzjKv/EjNE4GTQiOhBP2D9xOuN1O
yWlNZCrHQdtqlYmseb7oEkT/xGvGwfVXEjfb5/kK6aita+cIJOJ2njqyC24S
IcOrK2+UDxq1wmUHF6bkPWTY01/uAkytYHYwdJvYNTIo7+ldulWtHZTjNBQb
BMOJc27cv6ndqRvckRxWIrlgOWC5nPFxIvMHvYGEzzEq10p6gQ3JAcsFl5eG
/GAwxvPP4kjhF/6hA8S5Of4f24mmA3wynmkNwTLdGyeMQ4Yhu+boXIclDeP8
OJ4D43+/A9MFGkHXOyPrSVAVt3X6pF43THxN3vjiB4mQE5YblhOWG5YTlhuW
U3Xu2sLOYNr3v/D4xvaAf8f/IIGxPQBjbA/AuBKN2y1oHF/Yw/bz+/w4C/1w
+JhzZS+ByzdZ7To/0kv4r1WJ7NBy+z4M8SifLsqXg/JhHMP1+db9V6OQmze0
WI9rDJ7dPB82kD4KLSa65d/m5vdTGQ3NynWj8HVbj5dj3yisQuMcpyOTu3e4
GI8ApVAmlf/3CLh+JGeZe46AwqTNFonWERDwTla8Od8OsVuzXE6nj8A2NI7x
uMbj4BQaF7jfd6FxgPuxH+rXWN6LKickA7aFgyEa53jcF6Bxi8cx19L+qnVL
ooj+i9sZt/u//aVnQX/pWzC/DxJp3+RcfXbZENSuqLxRO98fsTx7rzGdCbCk
Yfw+buf6ynjHux4fiXuX8f+43bEe6ayg3NnbRvsfryOYD9w/8DjCGI8jjPG4
wRiPC4yxPviZe91dres9kHukZ6r92zDRj36X++6rthmBttH6uEFyD1y6ZW5n
HE37Dv3sE5Yn7BcGifmfL8/2leARGg44Tr+TL2oYhDZK9bNr58KzVaelMmwL
4dyekijbn7R+9OB8xEDhvBwxltggWhMzL8ftwZ/qMl59grWfLaOeOA7Aiq3l
clf1Yol1D6+TE5kUkeifBaArTpdR/D12gb0qDtYKfPTca9ILNSKyY8HGwwu+
JzgMEnqWnqRjI+B+Qy7wbXgBIadkj+mjjLwjBI4dPXFFV46G8b7qiJWtl6ci
GcrDHzRHbGoj1vlk0YPddLeawSVjul/jRhEc/iFXWa/UArXh7vHDVsXgiJ4n
onz4Oc53u9peZzycAnfnHnu23+kC95PUdTn1+SfrkpgeAm/njdIkF9KwbNqa
NeOTfQROO0WhsKym7ceOVgiFuc23E8YdVpr2WaqDcBC10yvUbvj/hglroWQH
GjYKjWLtDh4myv/FQ9UjMDZIp+oRfZ5UOrE+8W0blU6M72VQ6cTY6QSVToz7
qqh04v2KpAWVToz9FocLiTweJvLHedixXgqmYfLmZCnnk10gO5p/9VAcTY5Y
ro3IntmNUpF41fFTML/f22rUKbPbBziEYvexi5bAeraNl3+n+sHKntgsvtRP
sDH3YwaJyQ/Y3DNUy8yaYXZ57e/SBj9g/z6i/COqGaKHJhvqtvmDnqnj0GxO
CxjwXTeLpwQQ5eJ62FC5uB5WVO4KVM8fVC6uJxaVi+u5g8rF9cxL7vks1yA4
Bsy0dQcMIfmPEPL4t3+MIfmPEf/v26IhWXCHDOx3yuirE8kgs51rlNWCDMsM
6bWsY8mguqv15fWHZJi4IZeyO4IMNwX8pTMdydBx1WVlcyAZrA9qjDO6kaH0
ctnFxz5k+IrGJR6H9IHO292TKsF2VPgU3WAacX5bYbmWddG7t7D7Fle6REED
kb/v59pnxVPtkBHWzmim8g6eeAVdVjvSBYtXDatwXMyANWhc4/z6cYOVUiqD
0CtCaXlqkQbcHQeL4wUG4cgBQdXclWlgh+pdhegw//Vgacc6EtiPNGpdv14J
vJwFDvH7x2FjzAFdG5U6yGkRW/9f3Fv5cd87YWF1xLiuQOP8PaKrF9E5R0el
ywnRGVWvuy7ViUz4a+P5TVu39NvkfD/HOCBAhH71/xmveP7FeO7v+Oolxh+2
Nw4gPjHf0ohPzDfO//NvOkBgbJ/E2O2y+tiWK0MExveM3EB04vncC9GJ8b/z
0QjxPl7fsFyxnLFcsZyxXLGcsZyw3LAccP/cy0eVA8ZYDhj7i1P5xPMD5hPj
c0Y2Y+HzfOL8mE+MMd0Lxwv+XgmO6wqd+bTUmP49sQ+8L7Wcq9M4Bg5KysEv
/k5Cv8H0m75LLs1xeA2arLujxbuTCX/1YFQOLvc2KgeXi+1B8ruqbbQ0WoF+
TJTiJJpM6EW4HlyvPqrn3+/MD8FafnZ/Mf5MYt1L71e8qDKVBxlNUiKU6VTi
fLG5eE/M7kKaHegh14cKs0zad39wfW+fv7/Hc38QmFG5uB77dlfW9+vqCH3F
Q0M4cpV19f98PwiXi59jectLbAzLi6QAvb9EJatsJ0jvpD/8NZcEO1LeHBz6
ToLVBnvyrpWS4KLR07d3x0nQkqAg21JLgmd79Hcs6ScR7+Fy8l4EabYspUDN
81gh+eMUSPP3Me2no0Cbc9IWKSkKvAnzcKKspsCAXQa98BEKhMU6v5ploQDF
PPfbLhEK+CbbJy3noMCMSXH3ZkEKuGdaFq/ZRIGl+pXl6/gp8KjgbtuGbRRY
rVOfRreDAj4s/hf75BMhZcsX/XX1trDEm21NuVQCCM3IRob62kC++Mb8QoYk
qC/81fha0ge+7+e6JvUmAniuPgnq5LgDi6LKE+/ciYZGxzUqnLUPIASV44vK
5UflLEblRqL3VghSy9nuRH3veyS1nCJUTxGq9/EKIUsm/VR4InakY8blEYR0
3jN9tS8TUh5ZP4vquQPDZauO/mLIBLcRU+27Ds5QHHbSt+d6KpxT9GJUYX8F
XdzPA8YoqVDCeTNdqv8VmH24kct4NR/U+hgvzRZYQcN4o0ZCRx6EZXZojL2z
hMdSn5xK2rLB39+3iKvnPuwXmxwyv5cDS263P9SONoNtL0lu4icKgYHF8O6f
AltYyj8jQXlWCFy1z28G8T6EsIMPDnTmFcHx0KOy09F28OSnrVpcXBEAX5sk
j7cdtAbazk25lwHH+0SVDVGOML1fRFbUqAzouBotFIJegTMlOLZYoAy2a6Vz
REm9gicSZIGokU8wK68Xnh//CHITdu1u3V8BpMzaQ6xXnkDjjyPdrQaf4UHx
uZ0/tJ7CLEO6/uSmCtgbciLWYE0wSPLaij4VqYQGef33fSdCQHCw9Pk342ao
2UN35y6vOXy76V384UATuAxPu/Hm+ECSqwfdQfo28IzK/c6gEQQciwsucqe1
QsHDZW5WBYGgZ66vKOfZAvZDr276sVrCAzarX63ZbaB89s26lSHBMLTdwmSz
execH2xUYld1hBcvn6o2inRDTv8bu5R2Rzh0UNvvW3s3LI+fMGt65gjXUbs6
o3YWeDiU67P5FXxuvDO25loqFMZvPWK2KhA2r7S1EptJhUbU7kGoH1xD7d6H
+sF51K64nXG74naORu3qiNp5MWpX3M7rUbvidt6M2nUJamch1K7hqJ35Ubs6
oXb+xOjWXbDVEdZf3fsgyLEMJlG7OaN2nOGktvN31O7sqJ1dULsfRu02jdqx
FbWbFGpHF9TOTajdQ1G7/UDt2GilKe8dag5Bs+rC6ZnNEIjaMRm1K25H3K7H
UbuZoXZURe2G23H9LY4LksEUSO7/oXFpRweIbrHPtmN5DJe/1l18f7YbZt9S
21EItesSiQEx/f1P4BGTQ+05gx44RfdFWf7bALzwXx/UwTkEK6uara59HwD4
KF+xR4D2vedzX+7aVfxwh/OSJn8aLO2IdQT7CSbcnzHv0EsBTpQPv4fXpYm1
cSKZG2jfo9CwnxJYtsoR0rxuqscdsSH2XwcOf3lXe86RWBdaux+qZNY7E/tx
gwamZCNJB7Azv/By70wXBGlt19KOpsD1OMebF/M64bhnZ5Fy6GOYYXoj3/K4
G37/+aHueLwXDLnsN/fH/xd3LE2Kde8nMPcpF5vPTYMETrldt+br1hECH3+x
MZxDf4zATWl6whIp4wTG940e+uccKg2EER943duB7G6YjxbEF97via715+mZ
71dWMeLytcHdwMs2LBI99BiGkdywHNWQ3LAczVR+nPlebg+8Itmbt33qBPIf
jddrWd/Db60xIfttQ0Antcv7Z2YNLA5hLbfuIBFywnKj83fYaJA3Qugpv1A8
JcZf9Cz7PIH2XWu8T3XK0Vg5LUnD5KbpPWo/aftY5S/eihnptHIMLaX3FZfS
ymnw8T/xzY2GJVKntLafHwXHasewz+qjxPkFVb40nJcfGFVQRsOCZonuzP/5
S6Lz5E8/C0tW/aKdJ1P1Tdp5snx+p+e+qznwO/SpfpF9JKyv3nLIoz0fhnVL
TPWyYuCShPBV5i81cOzyMH3VqkhIOXUw70NFLbw67b+YrBcFYr+8w+UGaiFg
Zk7R0TUKri1L+hVVXA8l7Q+4SspikL9jExRMhwdmrvOD3dyfXyvv6gYJ0SPM
Rp0RcIpSaTGh1Q2nCtwFEgwjIXvX1Nw3tR4IAgcbyx3R8JJP9f4w9ML2JomN
31pi4Q+iUw7RPYDoxHTjcZbn5RnxeH0eKEsy11Q1+hP9pQ3tQ/UOTGwUjSiF
44gvzGc44isV8RmK+MJ8/lzN4aEqnzTfvomly3Vb4BD9VzNVwWSY7ZhiEDza
Ch7bxOOvnCdDa7LSun0P2+AI4hPzrYD4xHx7KDAycyaTIeWDdqLq2y5oX8e+
en0MGW5w69JvkeoCbyQHLJeNSA5YLhXBLyW3ScfQ/KSVD+5h5xok9EVMB6YL
14PrxfXgejv3XlQKntfvCXvD93HJxwdoGO+nHr+9yCUeMkzgXGSn+Gadkf/p
0DCcZTVwKhuj/Y/1Yoxj/5Y7QrTTwvnxFGq366idcLtRp5MGSJ9gv89zMY7g
uxrJIQf1M9zvplnGXSixg5CpQd5js3+YiJc9yzm9OnJ+nIVfsMlks/8I+3d+
/MF+fBQK0LyN53E8X3V26R8+/dIJpKoqda2tS4j5HtOL9x1437AS7SOwfXgb
sjMnIL0ez4u+2tKhXc2dED016vsjq5I4h8Pncr1bTj29lNUNFf1plrdqq+F8
wU2rA3TDEP9djUmk6zNhp8b2M7wvwPuEa2RH3Y/CfcDYqsUisKQBhDmYyms4
RqFVmy6FPFlP7AdxOsNS/X3YZgD28UyKPPBqIez+Ax+0ln82bIE9S9kGS9XH
CPt7DKIb84HpxHT7um2XKfMegkN5t0dknTuJ/aAG0+7+Mf8uqDBnKauNo8BU
nmXDzWtdBJ2Ybrw/xOeN99cnJvJAEWGH34/onEZ04/0x/h/LCcsN04Hpwvlx
O+Hz8o0JRp/CiocJOWG5YfvG28ebLsxsHyb4wHzh/ljAYuqToU7br+P+j+WG
5YjnbWP4fiFPhYYVvgxa3d1KwzvDm0J3jtHO/3C7PDwq3Xt3oIKwv+Dxoc5q
Yx3tOw4rhjLWhhW1wsfNJ6Xy88dASshOPcJ5jMiP438w9rUn2bH00zA/a6Oh
TNc4fB7b9fzDVjKcW50gHTk4DnGTijkanGS4v+IJKx15HBxnHoz9WEsG/z9X
hvS/jYPOomCOl/RkyJ0Wy6z8NQ4SK4uPH1hKhk1H1A1IDXVQ5rVWmZ4/Gp5M
H2lmka6HWcEss2X90fC661zBr6ZuqHSVMbwcEQXFKN9m9N4XlM8Jvff11uLn
knfJMNq0ZJv1cDssy2Y/+cSaDI5vOJewnumAA00bODNfkuGt1CXLFYqdUIXK
xfUstM8vnpM+L3J1AFKM/HRFzQYI/7qaqbUPVAQGiXpwvY9RPbheXA+ud1hE
uFiRw4+YL/A8ZnSpt+rZnxTCP2VTiUpEabkLYZ+wSH3y+am2PWx2sG5lKSkm
5iN8blHMPNh/Z3M+LONWtPY92bfA37cPNKdeX2/2LQBO6+QNO0tIsKiq5fc9
/neon6ch//A0WITqxXRIFB+TMtGYHz/sBttyc97DVUQHpgvTIfgPXQUgY7In
OiuhgaAL09l498EQn2curPGSf/nwfB20VXwwFt/jQ5xLqqF+ivst7qe43+4/
lX2D3mUYBP+m3QRfmM9hh6652ek8sHLl+SEQ2Ivyd4MAeq+t2Fu2l20IflEa
vepVhwk5YLlgPjHfk1dWc29Sbwe2uwWLvTeSCLl0opQZ8VGN+ML1DiE68Hu4
HJcHrM7HGqxg6651X26aBoJ52PJWY7WH8ESvIbXG+BXwr7IzAll7mAj1MRMz
CgD1Io/3DnvsQdJpLWXwcgCIz/jb7L1fR/gb4HiEFcb95kGcnmD/69AHP4nn
RJw0PXqO8+HnD1A+ToND9qKqtPO3s3/P62jn04PonLftn7QO9rMVclffeQ2T
7afXvuCoI9brcaQHzSG9CI8jVk1m1uzDKYSeTejdUWzt47fIC74XRgK+jDnV
Bp9O4Nbptc8IIhH6PAsqB5cru2JWb23FvF4j45sjOj8/s1XFnFnu20mUg9/D
5cwhvf872gfoS8uSFV52E3ap0CRJoUanKCJNR3y9QymWQy1KM9BzzD+1XcKA
PvXaL4m9mSDZc8mN0TWU+N4YtsNhu9xbu5kTMadGCT0EyxXLGZdLQXLG9790
P95ze6XlMGyt2n7dyy4f+l+PK91XHSHkiOWqX6ypVKs2QqxDmE/M95/fcpsK
/EZg+4kOaQb+XmiEh1erPtL0u4Koz+7Jx4bhF2n0nLznB0jZRak3kBuG88mO
an5vPsAk9ntH575Yn5tCdkqM9yI7JcZ4ff33PH6IWE+XIL88vP8zQ3EB2eNv
XcwjW4j5B/v9Y70M6y3HO7g0qvdWQO306GqXA93EeS/x3fYU7VoVqxrYLhF4
4dB0LzE/4Xkke5AnbPxWA1HPB1Qvpuf/ly7Un8IYyQKr5AaIdR7LKfFxkeIz
5laCTpw/IOxUzFnjz4QcMN2YDwu+z2wN0kNEfqznWSu9H9CP6oHfffT3gh7U
EHziuAusL+F5FsdhZCE+Md84zgLrS5huzAfmE8dhYD4wXzjuArcvphPTvSP7
l7evTi2h/7w+36W7mKUEXn0gUdZuHSP053q9t76sF8YIeid/0T9qezevb63+
oL68vo3QRx6Z/Oi89AHbFcYh3GhETq+Chgv/vk/Dfbcqt90fpeEl+rnuNjM0
jP0QlpgH7xsMTwT1mUp29YIP4OOf6MFn1ANSWqQvZzfkgsNZcyOTuh5YjvLh
9/Ly814f+5YIaoznflvu7oe9i3fXzTypI/TIZrRu4HUE6/0ZKN1hNvtiFdM4
HL2a3VoT3U3odx5/0x5Czh8pY6MVGoNgobbnHcPgAHEPA5a7nsiXEGbtYSh/
vPkxY8EgcW9b1HqGMVeLQUI/xe8dD/piLMg2DD3Hwlt3TwwR96LgfHg+uI3o
+v2ASmeuHJUuvF682PXGTdF6APRSgl5Yrk+FmMjck71nBsA/l/tZREAKjHPE
qf1O6Sb4x/4VW037l9cwZYEfkrMekjuWszSSO+7Hqw/3LEnXzIMDyr2MB9h6
CfniOBncT3E/+YP6Da63N/yh8vrUbpglk4aP0NPoWIrmbTyP43lbHM3jp80S
KHpZRWDjumm6YTwBbp4YT9yY1gzrZ24JnnmWCLz9p+SWWjfDnCf3TXaVRPix
r2/lb+gDel42VuVT8ZB7+IDeobQ+uLmc9xjH8kQon8g/0JfeB9Oxajsl6RKJ
cnE9ekHN1cu+hxFxfoaKFWvfbIiHYanXmvyCTbDP9Yeh18tE2M+vKBWf3gwX
nLvWW19IhKprXF03rZqhcw3j4Udj+D6CJvg0tPLWhZ75/ceQ5nK6uCY4p2X5
49J8v7d1CRB+5tkM36N+t47OjQOrj1vrZo9meBuYk6O/gQxMIWITyx+2EHIx
eOdOH8fTCTve7E9NuxdG3Du4HPE5jfiWHzMaHV6WCEs7byhKzvM9i/jEfA+o
jUcrHekGbTHREMkREkEnphvTienGdGK6MZ2Ybkwnpnsb88GfPvXYLjcCNiLH
NT6Te0Dj4U67IZsR8EP8YL5wnBfWY/F5XfqZyaCYkAJinsLzFt53XVE6vGSP
VykoGBz1bbhAm8fwfk1yhrNbo6UYHlSIDPoHj4HelVOJfFFlBN9YDquZ1CRe
H8Tz5hCk+W8puTX/Hi4Hv4fLkVvFkm9ROfg/5zED6NwG4zh0boMxR23Emysj
g1D9BJ4Fb+6HNl6voTL2j8BYuH/+R0uxXoJTPK/lo3nO6czSq3+4eqHfNYW+
PWCE8I+j5u8lUuyfJY32BVi+WM8PE2CQNTo3L2/kt4/XNTyu58y4lX6v7yXe
w/scj6NhavYP8gm/rDByTtveR8nEPXp4Plyy4NxJXkTmoGYaDUekhm/MeDaC
/GFo9lGqvwsNO7AyjyTO69+XnC1K2dtzYcA+IuYTM5lYJ/E6cuCSTPpJ32ao
k1rRkXqCBJ/LgjqTuTsgspMp0uMkCbZs9uPJ5O0g3sPl4PdwOctLD/z8VVxE
fC8Er9NlNel6j5cmwEDN5Yi2lD7if5zi94pRPvwe/h+/h+3Dhck7rEXEs6AA
pfi5xfbR972/82Bj2j2O6HXPYQdKrdBz5aEnWnuFmqDiUcvW1IPxRPuLzRzw
2RvSC4Ie3l9PbKsmxheexzKPJGfwLgoHRpUH7i95Oon/8TxCT97NVmkWBkk2
wwqLvEZBcPnlirmEIjiAUvz8NYobwv2lE8UJYf0J66dYn5GzneU5PjJA9Au8
LjbxpQSZ/Rwm9GPcX7a0iN7yej9MzB94/PzrjzYC1v6tday/adhK7suSueYR
gg4c54PXL+wPiOnCGNO10F8QYzzfYMy1R21kxYU4YBW/e9/h/gtgRulG9Byf
/x5gCF1R5TQEVyRmjAIFx+D8/l7Z6pgx4J21FeCTGwO3OxefnHg+BqNpK8bj
dcagJK2+NMdsDK7OXSovtaDtB5n+xrfR7DlRf+PbaPjWGcWvnU5lYPLt0ZV6
1lR4I/H+vFNsKahbmkYyqaTAm9A7on372kDOXHDbHakUgn8XFJeL9zHcaF+j
GWpr360YTqzbpqhcXI8GLhfVg+NSsd6ogOrB9WJ71M7T44tNeTuJ+COsL2OM
xws1/wChd+F7BIS6/pjaWdHiq/D/GGO9CWNsx8H1Yjpwvf/6j/Yt8B8dWODf
PLTAv5nmv4zrw/tfLDddJEcD9VV/ZMe7iX0lTm+j5/g9HJ+JMY7PxBjHZy6V
PLksKZxE3PtLtd/RcLMZb9PyMhrWv+qsVjaf4nPphKRj/APjNDz1lz8aPnQm
q46LZZzAVq/uvxbeTsO4XPUTZssO/h/sa3L1qNdaGm4KOGP/bY5Gx/pisXxV
Eo0fLL+jdSe+sAWTgJeOGn/l2cc7GlxFw/YnSlRE5T1B4rJH6wj9AFTcT3SK
a2mAmLvV5G+6FJBEzx1QPvwc51t1Lj2ipmYAOKZbbR/kDcIdE55IteoB2NU1
d7E4bpDQV/F4S+J7FFlqNwwZqQdL1gqPwOKAJQ6WzMOQTtd5eGR0GN6Vvztf
PT8/zIXy6gbOz0dsulLmVaIjELgqQCI4fIToL8nXJ3J+G2XDs8OKz2/u74ZL
vWOK+qPv4VUu5yJ3m24I0I9J7/icCf5NxxlZuNtB494H80Ury8D/tpPA2Fgn
iLUxaTY2VYKK85/pzIZBUD/ZUWvnUA6mhQmiIXM98HnQ8sTezloYeHvyadfm
EVAdX8Tkojy/L414dNdhWyHk780p+mDYCO/7s7a4XekHZ5EneQOS83qe5baf
F2ZG4U2fyYM9H5tgkHz53j6Z+XlnyUrrR5XNoI7pQHQt3G97M8pcGvEYBHbz
EI/cJe0AiM5ARPe7R73vkgvm299Fq4M/uAsSa+lPLYsiQc3Dij99S2hxCXie
xv2jtpbHRoOlm+AL8/lozf11IVwfgY/pxLHRTf1gd8xht8yPAmi0sZKW9Osj
+MJ8ShXmDoxwpoL3ypOFBfPzxb1DCq53X6fAx6+6Jy8pDhByxHLFfGC+sByx
XNMcD3C0QA+0BLJZyK8agWN/FMRNr/cQ6wS+x5nMzvwzb+cIIdcOJGcsVyzn
sgkjc4sVDeDzl75xuMsmYnRCqwHIZvcN1z4d/5/zcMYwV42Kmy+gL1XKj/l4
AVrPCsATpbgcXC4uB5fLZiz06fXbPPCRYnNwv9sLh6adN+YMDcK6hB8/7qoM
E+cFhcpVnBVXSdCQI3XtYWotfPHmTvQ4nwMXUb/F/TgQ9Vvcj10s0vcNmteD
ENP3LqXPnrCyT7tcjqkelqtcP1mz1xN2o+dPUb4V6DnOh/nCfGK9G4/H5yR6
aMpNh3a+UbtzD0OAwdd1ttQtAzj2c37z3BAKxxjuK2+ZTILTbxQqdgX2E3ZX
rE/gfpiG+mU16ocJqF9iPRbn96sfWbbqAk1/3uD3JUnXgYY7EB0eiC5MB6aL
H9kxvZBdE/cb3I+wvhaF6sGYGdWD4y8wPVg/2jJmeG7nnxyQElt5473CMPFd
OKwfYb7P3Hlh/f1bPUhWn+wunV/PDbUoW0PGimGb/pVzFl2jhD6E+cHrYb+6
m2BwTzYMohQ/3xI3amGpRyL6Cb6fb6PNbOatnR2wSchhb/UKWtxGE0emvOjb
AeAdOp5acn4Qfr3zEinSGYQXhqkXtQaHiHz/vvcRPjs6hM1wxBP70akqRVu/
pASIfcks9WJ3M6FH4/bSvLd99uCXN8R7uJwn2iQlN69wiN09sZ/3ZzU4frjJ
wLI5HGQupdUNvqmGSVQurgeX+wbVE5OhmUfaTybsyNuOZtReXRkOfc6VVZGF
nfDamfOCiHUYHBTsK4s620nQgenC7+Fy/CXyTXu8e4BzP9cx12MjoH5OvjPG
ogeK+ZcoPBbE60UPyP+KeSHkMr9fzruy5DhjL3Hfegzi4yniC/Nhh/jCdGE6
hRBdSYhOPtTu1qgfRJU8WGFbmQ1bQxydDnypgbThLwGbrQqg5vFS9ekrfbCu
2THpwa9kaG4TH9jBNL9/5Y/pXOOXDJGG16VuDfQT5+TyQ+kDQmW5wJZoZ/tl
J4k4B9+Cyo1G9eD7TxXibO/vlE4CxTVcw5Pz6yk+Z7VuCxZg8xkGz9urhKe5
aojnOB+1vgBkFwkAbzLLxv6ObojXunp1ZWrUgng7WrzTDEPvNoZv3Qvi63oW
xOP1Lbjvo29BvFTfgvcHFtz/MbAgnmpgwftDC+7/GFoQbzW84H1aPBX1PpDR
BfFVoyi+hBbvsLJDPWytOG2+/Ne/fWxBfbT7PKj3g5AWxGfRMNaXMb729x4N
Mmyv+3hkeP75u77o4KrWebr3tRt/+e8+bsfn+kX1ZGh2nYqcDSLD4t0WwtlV
ZEgeoW9bGkkGvkqdRSklZHCV3bZm9Xw5Csby5TEFZLgeLnacLYkMJuuEvEOy
58uV2/pOzrwAzmxeq7j5bSzwNgSNfGOogdMFqprHGbLgTS7UXjjbO78vXdZu
Tx8H0TJGVRVjaYQfG1umKqyZSYMgu69Jb4oq4c/uP8FLLmbAJW7Dp8JSn0EO
lYPL7bBi2v9sM4l4v5ike0NXjgTdCgaXDRurYNUU98lFpjS/eBwHhfUh/B4u
B5874HMIfO6AzyGkTw99/1jbAVeiOF98upUGNS3rxCIFae2pFuG5c2wXBcoj
5n5q3qDA2IU1TM4CFBD7YseWd5UC1gxuU3wHKfBaYrngNi0KrMld1fJRlAKs
Lk/kHTQoEGbqmKMjTgH7RoZrgyoUEOZbGrFImgKUbc8enjxHgU8tts5Bxymg
acQSEKtAIeY//SP99JK1LyHyvkBv015v4rn5UaWre0a9wHXCwscqAc+zqfB7
3N9D4vcj4rw2i8Xw7qN6Z8jaeNes3jADflRXsK/74QT68TMMr4zSQWj3kSM+
o9j/sBAuytZlT3d6QuMOlUiVmEK4/sahh4vPi7gvupGb1emRuBMIiczp+DGU
wQ36accmbkdY8TL8cJdyKZgoisVOnX6M5vFPcMY38JLVegfi3uGp7d+vZXK7
EPewpTPl/+4sdwW6GYns/epVYGW0VfyrgQsorbS91yBSBeTecqaiky7EeYnJ
6vSbcfCMuB+a7i5Fa0LVG5Rt3eqkVzeCidlSG8WV3sR9emqf3j1WK/SCbZG3
Nl8NbALVWve4SVNfeHS31vN7QxNs/ePFsbXSFyqQ3LAcc2bfilX+eAQjfTZi
m0tSQfHEoXCfpsdw2fmDcvDNNEhEcsVyNnAzaX5A70XIERDfWA6thrugv/cR
RCyrmg3gLIHQhjur91IcQHTIJF9wtgTOvj/83X2bMxjr1JR1/amA4xt+JToY
OMOSN+W3Io9VQhCSE5abPpIDlgtrSbW0wV534FeJZjAuqoYbzVpMVzq9CTlh
uWA5JXm4KnB74u+dNMHRoqcTjw5/AtPZ0dXL7/nCCV6r8+cS6qFgcND4NacX
3LXO8mBe1AC1Jq0cis+9YNKOfcORDS1wL+nV7NFmfxAYPxq2k78FLOnMTp37
6g+jfWuEei89h8v+Y15cMvmQH+t87dwJJzCL38VUv6kchDPd5h5pOoHIogO1
v3LKwQDVi+n4dz6kzXfd6Jzltq1ZvvnFJDixbY8vQ7oPaG5LFY5KT4a3ufmn
E1P8QHHIKqXgTAHYHh4KWH//BRxft3FvknQhSEk3Ljsf4wlXEF1diE7qfJEP
iXLXmrjqn8PpG7+K5bwaYbOlmIdSljfkxV870fusER584u7/k+oNKzUT6P9w
NEFJvkBQqJcPcR6F54unt/q42oO6QeZE6TlJligwcqQIBEjj9bCV4Of63/mb
th5S04XrJS1enXof1sL1kba+Ue/DWrge0tY36v1XC9c/2vpGvf9q4XpHW3+o
91nR9oV4feJH55xYf3X9yz8ZeneKlZ0o6FxQf88C+noW1N+3gL6+BfUPLqCP
hqn3Yw0v6D80bPI3pa3f1PuzaHjpX/mOE/jHX/mTICvejG6/0BtifE/5rlx7
ejCOONcPefjwoqJ223z/+28dpLUzbnd8vq30Ltr8rkIxhGwxH5/pb4K+VSGn
VEo+AnOclfnXaApsOPBCPq+tk+bP1vqfHtFL+C3geDLq+tSzQN+gxadR7QlF
8+tGwfqWn95w6+Mwr/CiIqiY+/XKIeMlOEQMff0IRdDYVqDWvNgbwp0vDHWr
FgN4n9FSPOUDLL1hOrJMpbBL+MrrC1n+xDx2rSo3JNPID4Z6my0fOTYA5c3O
xPAzL4Gy43PC6NkG+GUz+St2zgvKN1utZdjWDBvK4gqXn/YjvtNw19D11/FF
/oTe9rGbzyzQ2xu+dHOyepsPQHLL/oFVFl4gvvNdEoOjN8GHJKIL03kY0cWK
6LyK6MJ0Di/p9udifUmsA18QnZjulbZUOjHdyWiek0XzXjWa5/C8Z4HmOTzv
4XPvhfF6zxdp/j0nxv0kFfUbrIf73FisG/gjFZR047qj2tvAvBVe9y9LBXGO
NeW+69ph7/C56YGjqcDF3jdw264DjC65+qQvTyP62STqdyt+x5q3jwxA75XD
F/SOvoOLyv7NLELjxD6gJ4VDxfPCOIwvj2U8wV8P0yMXA9Pn+yUD/8kijytt
cBeVuxHVs/B8Q15z75GbWmm0ewdQPbheXC6u5994bxKB9f+E/bUb4XVSPf7M
iVdM1XAf8Y3lsBvxLYHk8HVCV3H6cCIscu+m9+OWheGe0pCJe4lg+OPBo9UW
stBeK/BlODER2q8w/7KrlSX0IlbH54Xms9oEXlbooRNrbwiG9UOpfNpvQCPf
6/jNUW1YMqnt7q38FlLtdz2tFTKC272P+TwYE6Bzxx9RET0daP3IcHorZzx4
rzCQ51Ezgoyc6rJBqzcgQW8RU8phRZwXi0X3L5a5ZQ7bVTtHOa/HQub4QYvb
33Xg9rczs1ZXYqg4yhj2tTEsXsoYC8W3Hp2LdTCH21X6r+l7X0N3kFr5qsc6
wLNv1uf1cDSctmAWGwgwhtzLHWfaNE0g6szFDtmDSeDqckeFSc0EXolrnWlj
SQKmi+ZHxq/agc4eo9fW/MnwBPHx5wuVr2OIz9uIb1dEdzzio/rWoqdRq0zA
WfQV2+eBt5B83jarts+ZsD9RU3vY+DRDtj8kAMbnPL10U8Rh9MuU53bbSFAp
GOZcoSQBLUVjX8WnIiH7sUTw60kJKPHrU1G5HgUcSC5YTjY7266mWT+FLNJ9
mVPuESBnmpi48sVTWDTdq64ZEAFhSE7GSG5hSI58SK5CSC5bkZyKkdxuITnu
N6DKVRzJeQ/SC64hPUG3kdzoo50CfMvy60OjTYC0JvjuF8sUuG5/nm7PCxPw
TL5Eb3ElGZxT39SYudtB5G62P+x304CyyrlfiUsHvIYUTxQwpsFLu3Hb9fsN
oNJwM2NM/DvIZj6ekt1lQvRvtbnSmHUcOgTe1CyXv+TELQJ/adYjTR82hf23
N6xgNM8EkkmbuCXZGaSOMbNaS6aDYVour2OCNpRxHTVxDU2HF60aSyw0bkFO
1sSYfX4GcJWuM0yV1QGhgWz3O5czIPx256ljEbdAt36XWPCPPODuWu8+80cN
RB3ou/1+5UFj79149lXqQC805ui1OB+eDtZVCbOow+KW3DOHG/Mg4ZyA39zL
q2DiJsJQ/T4PooXtLJ8l6kOv9NtPeoF5UM04KuAxYAySZ98EnTiTB7radGdV
Si1gHatgS3ppFuy3X7Uu6JAOyJt8bczgzQbH05Fyj8P1wb4qvf69XTYYum6V
FnEyAetd8h1rz2XDsi1ZK/wu3QfN39cilU7nAnnzEstH181h+Lrl9juPCoGy
/fuokpYmfONwvr3PrxCMDYVvVDhpwpIy77Sx+EL4kn534FiiJjG/HjjRmb+j
0oTAT5rORPsqWMGI9cXbyX4F0Kvi/fE+jy7obV10e1VKAQx/zXkrYq4PPQUR
BlcqCuBH6R15y+vGoLpn8OuS44XgYtwQPpGuC9XBl5nObiwEzTufPe7U64M8
a9OOgKkC4Mjql7Q0M4Zj4g/vfDMrgL7zCb/5fW3g5WxpN73FR4g48lFFqugh
nM9xGj37shDcSEpjZm66UFIUOjOcXQhXb1VscbDVB8nKLDr7/kLYdO//lXUl
YDV1X9+Y8aVSZjJLppBEtFAyhaQkeWmSVNKkVNKABhWNxuZZkoqS5nkSDZqj
eb7de5EhY9993b3O+Xc/j+c5z697zt777LPX3muv9dtrLYkpkjIGyz2FJxhR
+aB+ZtKR0Wx7sCJ68nOiN1/TXZMi8L4QdBJOROloO1L7qX8u68gUiZlRWMeR
WbDogTWF/5VPW5ExzgF+6gbtm5tRBieZTrv6ws5B1fVYQ0ZPGewbPi78reIc
PAp96Zku+BokBVb2jftzDnxuzPRjFb0CPv7aNcEDznCqaObyy0bl0Bb3bmeo
pht4zvBKkJOpAOG6i58SS9yhxC1pYr1KBcQH/IhePs4D+pYIDU7n6MctnqMY
elU2ELLDwb8lug6KfOyms9ssqX3HAc2tr/iXcPZjRK5QzrqJ3KEc7j0WVraQ
ZQIGAmk2xU+T4MfxY9JOx+0puXK38X8dc9uUwslzXhe//2kC/7xcVZ1xJBW8
nrcqTwcDUErxq+V/mgrJm1fO1nbSgjsvRjdoT0sDj0CPlO3fTWCWp56i2+5U
qI4zm1bH1Icqz1+HpDpewq1FZY8l+jTBw8vzYNe1l5A0FBS5c645VHvdOiap
mwpORE5RbvWIHKNcj7UOsykNNaDkdgWfjlacrBYl12/IPCBB5oUpfBVyu6KM
QSt8iUt/Xg4YL5LPyH+qD/xTle3ONudAqcTABz4BHcg0u2HROpQD3/u2f8+p
soX7VqwTojNy4TSRU5TbSevM4j6qmVD26cCpUhW6yfoUFstwle1P0aKwTPzN
SedFTUD0+L1tHTmZsC01dr+6uT70130LbtXLhKEZcvadd7UgVk11QvP0TPhA
5BjlOp7IwR0iF7gPw33ZVrIPkyf7sgVXXqbfVdaAk6o2fulKBZBw+0uhgqkG
aFzr3DjfvADkwzZUjvbUAN2nhyps/ArgU4rC/s1+NpR+KF7qoD7xqwmFm4vG
OssOc9b11TN3OqwsBJdZK8OEOvUhlz8k/PPoQthw7kBWV/FZmP119SS9dwWg
Q+QO5XBlhuXF3k3G8Grv7TwJ2QKwvTVnU/EqAzj+5mNkzvkCiA2Vdc5inIV2
ZeWbhz0LYK5g3xlvYwfKTmIYE2+mUmBN4XDx2yudHplS+L7zolvZLToQKjio
Vj2lFIauTvoYPqgDny6kGsotKgVVi0/HXCechd0lDnbPJUpB4ryFl/cvPO9a
CgfJPOBI5oW3Y45s/5bmQsn9JyKn6kRuxxM59SJye5/IaTGR206pk+LVSjaw
sj7xa7J+NaQN54xaYWMDrOm1s/rCakGI7IMPk32xIdkHZ5F9cRPZB/ORfXGA
5+GHrLFWUL71yKH4U/U8fAB6fxX3d3/H5Nn/MXn2eyye/R6L0lPcyTUhPzhJ
sjsK/C0yfb03ecLktsHPayNNwOyL044TZ56BKVnX75B1XndX6KfYGBNYmqsc
NcH6GSh2HYo8cgzPtT2DW6ScFFIutz5v8OkZlcZY+BhimMMOu6Z6kfnmEWXX
aSN2HrTrBBI7D9plZhA7zcWfN2pmmrTB9LIwuUEZF2AvXz6becYYHHcmeZ5K
zYXgL1PrHinqQ8XCKTcSHHNBK6jc1qpNGxb+1rDiO5gLLWTdwXVoXCXXrpdK
7HxbiV3PgNj5rIldDe1sX4ldTZnY2arJPI3z9mfxbdkWL3Afy4Kljr7q6hk0
VnrL+gp5NHb4rxtKaBx/KWztpHIatxb+LmZW03j67BM6VY005u6naPs1YrRf
I0b7NWK0XyNG+zVitF+j3RzjCyHG+EKIMb4QYowvhBjjC630vDth0z26HmmB
09FagTQ+8t/t4TTWmcHoy4mh8WXfhJsf42ksGnl388PDLHArknWocmfBvnV1
xhIqLM6KNU5+qxOLs57MjH2tzoKDL/InB9uxwEXmeI+uFgtWr79RzmfFguhC
vyWjznP2d1F7fC+Y0vE+MZ4qYoynihjjqSLGeKqIMZ5qgcVq98+H0L7OeV/T
a4sTlGkc/99FncYrzm9SENOi8UMdt7ZuPRqrjHfVFTCj+zXKUe6ZixWNv/83
TdjR+KBtmoKlE40DfljcZ7nTGMvF/kOM/YcY+w8x9h9i7D83NQ8ngWbOvBNp
asVazIbNre7uVh2c7y9iZuY0nw0tuu7ebb0sELlvdmHhLDa4Mt3u7Wex4JKg
+blkATZsNHcLTBhkQZmbuebhqWx49+Nm+JzvLFgy/pJ6Nx8bbjjcjHH4wwKr
q5dUro5mU3KA8c4RY7xzxBjvHDHGO6fkksQ7R4zxzhFjvPMDRlkGQ5wr117C
gnkbwqU92mnMHHSZsqSXxpn/FcCksaeV0uODgzTW3L7FpnWIxpuG5x289IfG
V3wO7rk9BvNKscFwufa21xNofOqF9fop/9BY4b/vKkjj7U2P5jjPovGaCznT
CubTeP5w/dixS2iM9eL3Q4zfDzF+P8T4/RDj90OM3w8xfj+sF+P9IMZ4P4gx
3g9ijPeDGOP9IMZ4P4gx3s/UwtLovaKYZ5sNtZZz/JaupXHwKj2H4Q001v/v
80vSWMJj/MkX0jT+I6Ms77OTxiUfQjde3ENjFvGDdBK/yL/ED6JG/CLot1Ai
fgz0W+wlfgz0E6HfSJ/4idBv1L5lhm8O/wDICNh5OjsMgJsiU9Zn+QD4DYW3
JhkOwKbzRYM62waA2VIq3qk6QPlRMd4vYoz3ixjj/V64mbVWbPoA5W/l8uZo
LPLAVefHVho7qN5WTHXxps65eRNeD8aBRF6D4QPFUSrSflR+4LKcOUr9vWEA
+mnH1/xsho6J+73m7A0Dvm/R82VkW2Dj0osu/f5hVH70FeljHGYdjQAFuBUl
srgVBi5/22FWEs753vOsU+1bgTV8cfq13AiKH2JI4kzq6u3d9rz/Acw6tT/g
k0QJFHrVJTbf9qN45NLVbGdWDItq17hRk8rrwjjrTlPxFLc/zeDxUPRleRaL
bkeZxPcvnHXyVkhkhuXCVjB7ub3ILpOzjhnHhEquof0RbX/t6zSu+Wtfb+XR
79p47Pe89n2aX4p2Tfy9+m957Tz10Zh7pTHXf9LOwy/t5NEXO3n0yU7qfu68
SP/O9ad38tRHY67/hfavcP0znTx8024e/wOvf6Kbh29L+2OG/pbXzVMf/TvX
v0Njrv+H5tfieaWR/g1e/0cvD7+X9vfc/FteH099NOb6b2jM9d/Q+RAwz89I
/wmvf4XBwxem75//tzwGT30MnvHD4BlfdHmYZxp/d/37PjT2+/s+TIoPjzwu
5Gt1/j0v0scTL7EXPImf3ZT43XFecCbzxGwihyeJXKIcVhG5PEn86NXEr/6W
+GEMiV+mgfhh0C+jSfzUi4nfeh3xU18nfmsR4ldBP8uYqtFto/wyQOta4s4+
uV7IuV+f/i42g/AmeineBPIokDeBPArc90iSfRDyZZMy756RyC4HrYMHnlaJ
9sDttasyDoSVweb9Nl3XTHtgjLf9nqiw19BG/Fjo10LejxVj+TfLJ5HwmPhl
TxM/rV/T992jGwshWF6rgnEG80cXwnp+xavKvxyo9rkpsybmLXKH4t/m/Lev
lJN2ulHn9ZPJFePQ4zzd0fVFjO80E9avBZ/X8S/hJqnnLql3MakH6zUk9WC9
WE8KqTc5rJ3v1I0c8Hbdo7/2czWEkHM6+J3xfM4acs6R2647YJTqFVMYWwvN
FYrRb6Yngdrce4e6S2h+444FxrUexjmU3yqw0uHqoc4EcNi2s7ptcAAEug58
eCKZDHynwkQdWZx16udD0dLdyXDPfiA1cgsT4kW6UlluKdTf8b6Q1X/+/aiR
AsphX3eJbaXvw+dwfON3lpJYf/2HYwkIXXG6dnMDnecM854N17snTSwtofxB
UWlblrksKqZ4+XjOy+27yGCaYDeY8BnVuaXUUetkfspoYyXjWrC49UtEXSQP
GGtef/meVQO3ii6FaqrnUuMKxxmOKxxnyENDXhr3u1VRedaiixPmd+RnUn5S
bNep4p6pkU+eg+iqV6HyT7oofsed3bOnbZDvgoTCz7+UbjyDO4SHO4PwctFf
+VpZxcrGKB5iLH5U3/xYD9ZG0RULyuLhPsmTxm0Hfc4qnJy7GuzYeV6XL57i
qwlN/vHBwjYe0jNbFx/90AGn497KHddkwObn7mFCx0ugsy2lc/NtBmUfwnl0
llRl0+sVxdS5WuHlak3X6/KgV+bycMmdDiiRM1tiwswFRYUfn2KzO+DQ4JlC
Y/k8aBx+KWs+txOa/5QvCH2L+WPaIb/+kvf40D6w2HMtea90Oyj9+uD1hzMO
zpeueF65sR0Ohj0f4x9Nn59HHqGyoZfTDMkEWJfUtkJV0wTOEr/TKuKHqu8q
MT9iGg+l9duFLz3UhPhXPn2BnfFgrNczPiT/AtVPBiQu3OnCIvlY+VxQeMPY
vE9JBxQT6kV+T82FzK7zng21+rDLv2/o0NscuPfH7FLSE2PKrol2ztwFYScr
xHLgyZXg5FoNbRic+XvJL60cCHc7mwzy+rCcX5Wx8mEOHD4krF7tZ0zNC/Zi
lXe9d1lTdq1sYucSlBgt8P1mLURdT1x8abkF+AYtNw9TaARnqbrJq6QT4TCJ
gzryezfC+I2L32U1J8L6hi7Z1Pll8M8qRpeubRIlP5uCvj1a0fwcpt3f4PN8
/itq/FWuKrm+oKYThvuHN8+voOP2iE6tHvQSLQB/pxIXO+VOSn5QLlFOUQ5R
LmcI+asdE26FuKe37yfG0Ofm9/a5hs01LIfmJ5DT4f6EPve+8fPpXUF9UDNh
cKjf/y2kl/hX2Xr0Uf7jHePtPw259YN67IWv+Sr0uXN8HvnguZ8MWaNU60j9
vVBdV6SgVkPHAcJ2HJlV5hIg0wAqn+9LJ2jQcZOQN4P83Lgh7ZvvwhjAfq5x
SbKrBmJYbX1PgpgUj2nDEhe5B0+Z8Obq22/tM5tgqGPjtDvVDMjmjzvadYAJ
H0+tPeviyeT01xuhQ8eYEPBxaugiFybo9bDqnqszYb/TQHOKHRPSlaY/nK/D
hC9zy+YdtWTC9Mz1p68bMiHk6eMTfUZMSo/osjkTC4k0ttDz3/88hMYTVBq6
Rb1ofG/XzOsB9jQWW3dssaAxE36tUM8X9GNC423BWeH1TBDXXrh6yJ8JkceO
xGdWMEEnqM3rfTgTTGe5728o5pTTFD6UG8sEmabi9sFsJpTN0jsT/ZwJk4PG
X5n2kgltxunzxut0wozcOPlFpglwmPB4Uf8VIH/H+5A3JlOrayN2JAR2SvLt
cOIvB+MxgVa55iGwOrj5m258A3Tqf5T6U/2QzBfvQe7Q2lkTZTn3vyxQttr1
Ht4MwOYBzRCQIuVguUakHCy3j5SD5e4h5WC5ZaScXaTccaUlrlm+LChf0li0
Ra4ZnhAe8V3CKx6pj7bx6IcdPPphF4++38ujf/fz6MMDVL3YDtRf8Dzfpqlc
3jJi5C2PzK9HY+Qxj8zHR2NcF0bm3+vgKb+LJ18fjZHXPDI/XxdP+T08+fxo
jDznkfn7ennK7+PJ90fn80Pe88j8fv085Q/w5AOkMfLGEG8h3wEx+uXSiZ/u
KPHb+RM/Hvr1Momfr4r44TyIXw79dK1jeqL3D2hSfrx1bdezjNj6lJ8v84wA
Y/93Oi+erOWbnzePXaL4w+GEx/yQ8Jb5CY8ZecvIY0a/STXxo3Sb2maJHa4G
pT9+J/Z8NAXO1ttsXEM9nL/JtomutgID4hdHP7kj8ZsfIH70dcSvLkj87PzE
b36F+NG3H/ay+uBhAoV5hub1oenQ7p7kmvpTH/4sEjdt+JMOCrb7Fvk2aYHk
1cGLjSczQJW8F77nRyMLA6GyLGq+P03OceO57i982jIH9ZlUPBicz+4/OZ9q
GlENEZ+ubDrbZQ170/kmbLncQPHbUa9F/o/R33wMNF5y4b+4Sh3UOTzUP3/q
/La5/qGHOs+Hf0c8Mn58H0/+CRrXN3J599hufA9sN74HJHHbhfwtbnx2Op47
97xvD0++CBrjuZvDlocevdyXDMbvBHMVEhJBLRk2XP1Ax0HcReIiol6Per4W
4Zkj71yRlIPlniZ6K+qxqDesJHrsvL/xquj2c9+n+//x0VDOMI9e1HfPa9K9
A9AmFJbgz/n7HMapw9rLmMCveFnpVecA9D91fiIxj1Oe26HB78wBSDNPnMon
yPmOhUt8Rb8NgPvW9wZ1E+lzp5iPDzHm46PiLZJ8fIgxHx9izMeXPL06ZdRK
et1c8uBWhKAUjbn592j8PW6sneRJGutszTTYZ0BjX8Jf8iTXN4L9ex9fvQ5b
89paJEXsYcJot98bnjtBft7nk979NrCTvfpZSp8LzBy94mvyHUu4Sfx96PdD
v3hxkuFizaRbsGH99Jh4u0yY8rh8V9DBW1QecYvdlqYLsz3hxaG2F899KmHu
/g8SL2d6UnEEkvx/7+ydf5vKT24y+YR2dJEX7LabudmkqwreTrkXNxDtReb/
Gggfq7/ioJgfPCf1Yju+x3Dr3UTacYHYIVFf/Pr49eU2WU+qXYtJO7BdZQqX
Tl3y96LaUU/qxXb8nPhZuWoBZ703Zm4cF8Sm7B0TT8xw/THOhtrvHh+zYdP8
5dZUfKiLIUb547/fpfbFTYo68hd0bGB7vlguO7MGjt1bn2T3zZziwy4xd3ZM
6XkAsYR3jTxsNokrinq0JSkX6yk+u3tRQ40nRKSINrE3VIFE/d7j+/Q9QeKD
xYaS6kq4t9zbbf1UL3D0fd4+eKoKPq5sM+r28IIBZnj1y/IqcCQ8deSti5F2
YLtsCO955PpI45JBLk8Y8YapXJ4wYpT/fhLnUIP0G/Yj6tH1JO6fPrEToN1A
hfQr9nMz6Ufs16cy02Z0tZiDc/WlJ3fjaiCgQtNRcN5Lyp6I351R8OxpwLsB
ihfRkeJ6273nKfwWL7YRjS2Ancf3SEnUPIUstdJ5QYx88MkQWRr9IA7snJ9O
XzT7DRwy150smB8MsnYXFivffgN5+l7bM2eHQKHVPfbM7HfgEDRrW3JjMJzT
5lcq/vMOnJ5ENVTPDaHOE2r+XpBZ+yGC0of2+Rz8/vPHE7CW9Z3sNq4DXoSZ
5osZPYF/jqRuyMqPhJi9+0Iej88G7y9D49LiYsHVqaLrW0Ye1W58D2w3vocf
aXcmeQ98b+yHoDktx6X1Yig+sN6DGQdC3GOgtubIz+c76bwvH1Rfym3MrYGE
us3Zeuax1L4jR9NWSSokjuItRS78JKHQGAfjzcqVL3jXQfTJRQJCvk9Becoy
R8dPdXCm4mR14mt/+K6UWrVsUyMc3Wo76zewQOqubM7CkkYokzfYqbgI9bQG
yK9JObZgFQvGW9X1931tgGb9NS7rRsWCjsTpIOOH7bCf9Bv2YzLpN+xH1PfM
JSpSx8X3gnqD96uQqB7YdDC50DGkl6oX24H1YjuwXmwH8vaRx8/VT9t49NE2
Hv2zg0ff7OCRn24efbKbR3/s5dEXe3n0Q1q/DCK8/ZH6dg+EEjlA+xb2F57n
3dR+rfbJzA6Ivvnt9Ym+VshVzApyfN0L+rlSyyf9bqXs5/gcnvfdSZ7D8w04
TnHc4nc+Sb77C7Gzh7X394OT+BKJw1503rUJoxNZWp75cJTI1VUiZyhXKGfv
zL6ZxnL21zNVDApNGwshw+6YXM//5GmzIXKHcmhP5E6XyKE8OXeC51BWL1ro
+ymYzhuI/YXvp7i7IM1iI50/DscT/s79O/17CDm3gv2/lZxbGblfaqcwNz85
736I3q/8S86tjBxf9H6FO/549zN9POOPxo9t/R6IRMVA80Y7rVLrXHguIFcW
N/MJqIdmpxyOrIW4ZIjkS44Fd50wt3WmtXBNY5eY07jH8PUvT74d3uy4zTqz
p5BaD6j8YsS+OPI8Jx2P2eAv370TFpBz4ehfwHUbz4nj82hHwecXX+DGHcVy
8bwHVx/t4InHROcrw3rwfm78JjofGffax6O/NoDrtum6r1sfUuvOjcxDB0TH
F4I9OaeBdlAPch8+h/any7FLZ79QSYZVAdUbdRufU3ZD1Fd3pR2PWKP2jvK3
4HuhfGb/jY/eyZN/j+7P/UZcPRex99/zFR1UOR9IuSmkHByvcqQc3nxRw03c
c51UvisjbtxX3Adduvlz/v7N9D5mZL4nWv8/Qc4xIN/UldgJfYjdcCKxC6Kd
8H3FJctclx7I7l7zU80vFXYGTPwZkNtD7cdQ3oZeHBky3JkGR8qmfT29soeO
u2eh8OHhcC+sMdbQbvDJhj2KTrdzJfuoOLbXE1f9rCvqpfQFnMeEzfzU9Tdm
w3Ril0Q7JfpN2tvWzr4f+RpEdv7Oa+lJos9pdqyMmtTEAL6Vb2Q8R9NxtD9v
VpsR3FoGkmFzz58dZFD3L9d+kK38ZABkTwsJ2LDovEuWBaxJ+dYVMDzxq8an
uwPUeUXcl6iea5+xO6ESdCAJapyeUed3M0g/NZN+w37CfsN+wn7DflIk/Ybt
wHZhPbz7IeEabpwbxDlt3Dg3eH6kbZR/aKiCHXRaiTQtfB1PyUkziUt8hMQp
dj7BjVusm8aNYyw+nRvX+EcjN87xreM1N6sNHgIjTPel2R5HeNyslHpZ7AEs
md+cUh1kB8W6FX3z++6B0QfWn5zn1hS/0ZGcy1Ak5zC8yX5m1wIpZ8OD4RAQ
+WXl4V3GsDTdUU8rNQLM5yxemjWsDZ6Txeaq3g+Hts91ng9mmsKewgmL3e3C
wU06IG5qiykUkXMYiuRcRvc37jmMThPuuYzNrtxyZeZw6+knz20l5eSQcv1I
PcdIvStIO7jtTIXT3hVDt3+ZUbhUwFE+LZs+N2u19crucj9TUNz7586p3hRy
nyk1f8R0lTuv1veHyOCBOuEZyTCPIao683YgtU8IbBQbvr/HFuJ2L1tgdy0d
PPrfz5zQ6QbbW499PxOZDvcuWjtcmOZO6Y0TPwv0rJRzoHi0qwiv9t3fP5TD
z8ikk40abhBJ9hU1ZJ+B+wopss9wIPuKILLPwH0Fk+wzMM50fkrR5wATG0qP
TGsdcz/iig01L0THBbSO3x0IpSrJwf9ubYKOog6nA88C4U6kh3OhTiOsrkta
X7sygMhfEyxekWC0RTYYbKfXlO562gQCuzoqzzoFQf+OG/fUj7+DitLWDSnn
g6GxbEkBW+YdPMnYeD7yaDAcrxjWvX+1BQbre1b6Rl4DlzS7Cwq1ltS6ZEz6
LYH0oyHpN0nSj+FNM0+6H7Olzln8Lk+oWqzhRPmrPkn+in8j6QSe2z8I+fiX
Qtn0gIB7M68ReS6CxQufTtYTcyH9UgaJdnqSAQrOcHhy5qXip6/g/eZtU6P6
nYFfavCXuFQZODxvPWEj6ALDl88b+p0qgwsWLaERDTaU/h1D+g37cYD0Wwnp
xw2k3+6SflxE+g378c9Obr9dIf1YRPqtj/RjFOm3JtKPMz3zBZsznMi4bQW/
qXMqcxhdlB6F+ZH0z/ZrLunupngNGE/rOOE1oH7C2s7lNYzUXxg8+g2N0a6B
5XGfp/ef3PJpnEd4D4jVCe9hpH2XLq+X8LDxd3vCwx6pv7N49Hca3ya8aLSX
IC86ivCkY32N08wdTcAlfOPtu/KJ1DplNL5xkdxoT8rvPme24ruIuaEQZlAl
l2vdQMUZ4X73Bpj8zdnARe0hZSeTW536a1VjCJxQCy8edc0Yrv6Un9i5MxfW
bNPMNbLTh6XyhnbJG3IhOsdqsGlIG4o9vb66LMmFWaQerFdY2UzUcZkl+I7+
cTRavA7MtF9ltYI3pRdgOx6Rdv35ym0HtmsvaQe2y+LSd8ugn8+o57jXZ5DS
y6+Qn/CAKteO1HNxRD9kQxmxE6HdyODvA/T3aFeL8jBTo+O2cdtB48oZEqt+
ONAY7fHIr0OM/DrEyK/DeeHnZsPCvJkRYFmzue7c5nQo0WxwdaoPgywRqVs9
6enAeih/dOqOcPhT0tqwsCcLno0O0H/8KJLad69Z83qfQVk47LH6dU17ZhUc
mGEhd3ZPBPwTGCiQr1EJ8Y5zahPFwmFuYWSfv0UlSJSXJM7mrDdolypyf+j2
wjESbuu7S37Xr4LyHTm+xWUR0JaeeJ0/rwVsdjwzDBYPh69J+b81Ilvg0oLR
EZemhcMP0m58jyzSbhPyHv2k3TnkPbDdw+Q93HPGnu1STICtIlcPeagWQWCw
0FUtnwQYn9n1ZWFEEYiR98L33E/eC98zmbzXNPKe0uS95pD3fEPeC9+zmLyX
J3nPm7d25nSkPIJ1rDrnjuJqEBEavaF0agx8/F37zHyoGsIiK002nHxM2YPK
Ce8Q+X52pF+wn66SfvlG+qmZ8BKRp4i8ROQpLiS8ROQHMggvEXmKPwgvEXmK
5i6LyvSecfZxDh3x2RktlH/t8N95g+brcfl4NObGc+jk4ct1UvE6HbW2xQcd
66H8XZhvbnFUnIHvnG7iN6b5cKZ/r908/Dcaj/vLP+vj4afR/sE7f+dJBg9/
jMaiO7jzLuJ5ZN7FfkfeJfYD9gvyLpGHif06JojLw0TeJfIwnU24vMvHqVwe
ZhThXaL8T8/j8i5Hzud0/Ewh0u/4+xXS7yPXF177DY2Rl4nlceOd0s9HEl7m
yP0/jUMIL3OkP5CO7xpJvjv+zi2/k2d96eRZf2jMlRu6vGDC28TfpQhvc6T9
gbYvcO0T9O/I28TypMg4wt+DyTgaaZ/itV/RGPUCLG/jVC6vE38vHeTyOkfa
P2hcQHidI/2lvVR53Odpewe3fNpeFkR4nyPtZzRG3ieWl094n/j7KcL7HGl/
obEq4X0iRr4SlneKyBH+nk/kaKS9nLbfce3pDJ7+66L297f+5lWj9/fcK52f
4/TS5R///VgM58bs2+3xNJHih6Ws/nhAbNATusg+F/e9uG9dSPa94JB751RA
HmWXRz+KGeGx8eazQB4L8lrmXKw7LxJK81i2S1yotubsS9Hehjwf5P2gHc87
+uevPzu7QFqoJh58Cqn3nuNjICCYWU75QdEffR/4etsteyieDfJusB6sF/Xi
H84/Y+oKGbA3xMNe1I9FxZVGXmYy4Tlss48OW65Ix/XF+/C55V/E5txbkU7x
Ig133Ll2f7gdUrv+PXMpJYeKU5dE4tbhfXLkOYxbiXEskdeDPB/Ub0L1n+e9
tqR5PrhvQp4P8n6EByTFy5+3U/aP/g+GORM+v4UBYWub6Ik+wCJX/DvqpVuS
7i5eY/EWAhnNjJDH6Nd7C0ri93JOjWPB9s/xFUVyLLhbLeFkO4WzPhwRmhq1
gwVNlysPBAqy4Nljy71OkixYtMBoehZH/zWa0OR4dv1/56wmV7csYoGYtkym
nChH3152YlaTKH2OqtPOeXfTehr/7XZJGn+V7L7XtIPGdt7C+U1yNObGNaXb
hxjbhxjbhxjbhxjbh/o/5i9DjPnLEGP+MsSYvwwx5i9L+D3xT95Yuh6DsENe
fFNovPy/1xCkcQur9oXbHBo/8J138M0iGqPe5Ub0sHFE7/InehjaIdeHhyv1
BSeAxNaaiYzdjbDA0spQRjwR9lQJL9jU0ADr9r+uLshKoOImCpI4ihg3cTKJ
o3hHxkQ4PYcJGlG652ILajnrdEu/2sMB+Di8S0yhpBkatnmlBDgOUHKBf8f7
NMlzWM7I+J+0/6GA77Ve1Rka//vX7t5B3Yfz2dNBy99DGSGQKuYxQ1T/JUjU
fROPPxNK2VGQfzMzf33sj+gCcBDZdHGzdA/0pV37E2HTC/Mufnq/4UwPZRdG
PQl/x/xfXP5dL2QsuLJKqa+bsu/DX38Hbe//euSMx7xPNDZ3U23Nyuf1F9Dz
MfKL2ta6LpGJygCl3KP+M+b1wutiUTeZ5nTKHox2ZOwvJZLHAXE5ycOE8yTO
mzhP7iDzJtaPvGTkISMvGf2RDneXq0724ez3BD59ff+tj+KJIK+kd2r2HJfG
t5S/piRuIt+YqzXwObV0hrh6P6VvI88SeZdYLtZj1KxpolhTCSc331O7croN
hI7WX0nUqaL8B7ivGzgu7fr+QysIS/n2z2O+hTlr961Pe0jnYVreHPVl3vd2
eFGTdWb7v9WUXbpzan+/+t1XVJx85HEirxOfx/fE98L3RF4n8jyRx4n+CHxv
7Ad8b+yHssmuddZpGcAy3sRacqGN4hkj75jbLjofGa4rmu5XX68deEb1A/K2
sZxKUu7Dz4/Upm1th9qsK+0ndmZT+m3tiwn+7s+y4N3whEfiy9OI/LWC9CoL
aUFGGrWePSV22gxyxfk/gFxjyN/Rnls1Yp9O+0MKyDWFyGEikUuUw21ELh8J
QHm7agd8jhXekRUaR/H7PhIeOPK+BQgPHOMiy5I4yUcLN64xbgyFASGVBBF7
Ok/Emw/qZSJLKmAg+vCxohso/5xx1vxbafbnJ/AxwSa2f34deE8W/9hYx6Ts
Y85WpoxjpUxgPVJKPD2mDrJWin1Lq2TCpoXOxV+21MGyUfLpbl1MODjK/fKs
V3UgHrFuarUwCx6/c9DcptgAu2Wu7xcxDoWTOZrSe+SaYU7Ez02ty0LJd3gP
TPKe+N7oHxmno7fXOLiXage2i0nage3CdmC7FEg7sF3YDmwXzpc4/jf9/RdG
XUX+ftZwWEWu3PsiyXiOhC9V8+usY/rgonzCQKR1LqffprgqfO2j7Jnfpn1W
zvHrp+zEaL9Lz+zO+bLsFTVf4byD85MT0Usnjcg700Xpj0vJtZHU845cDxC9
ZR+54jyB8wbOAzgvHN51cn5yWQe8OTFm88UFtRA4p1B49I5i6NYYWs1Mb4R7
b6+e3fexE87YHizy0a2Hzx1Jk00ndUNpxMUQ1+JGeMGY5FDa9Ar+ZPc+qLR7
D0X8R4pUhXtgn1+5wgTZ97CW+JWkiZ8J+wn7Dc8p4LmFkssPXWb29EP+4yeT
pmkx4JSP9fzxoxmwwevNJZF9DGA/UYsfnMuAQAt2m/g62o+EfqXCmbEKHR5N
MLFCo6iPzYDIjzbbp19hwMaCj4FRHznP3RSq3+fDgG1r1MYaNTLgztInZo4x
DNjtk31OIo8BnioPxoulMqH+xny9hF9MqBKO3v+Gs+7eKZi27J8vTBCqTfIw
LWGC8vjRrXpMJhy/k1c5kzPOBPcMPsznjK/7xyuF0+o5+s/1LtVFzUwqnyna
GRplbHfLVb+g9Gr01+L3R4zjHnnQuxvjpGcfHKDuQ39sTv+Q6oriFzAj80Vo
bUY31F7zTFW6XgXh7aM2/+RjEj30CYSPPm+0cocv2CdfVLt825fYA/Op9R79
j7jfQoz7Q8xvjhjzm+N6PGaEXtIG9y7um5GhHU3Nr72n361umB8Dgm2dpYr+
0ZR+LbBt94WNp1mU/dyTPIflDJDnsBy0b6z/NqF1iDlAPYflVBE9CPUHRaIH
IcbnsBxnwqNAXsUswotAnsShz799teX6QNfq/eLJd9soXgfyPO54Ff/67ErH
9cbvh/oHYtSX8O/4/bjPNcCVKh3JNwb+1P4Z+9+DOf2EpCwL0psOrT7Q00j6
LQHSBj6tTjx7l/KT1EjuS3t4zp/afybcVJwekhAEXsTPhX4v8YuzM8sfWhCc
DkXkOSwniTyH5XDnqxbIZj53nhjBhmTp/Z9K0vpAPj/5H0m5fgi1kQv3etcH
J6+nqRst7QePNDiu9pszH8plP4oc0w/qjGmHU472Q1+k8M+Gqn4Y3Tu2vMio
H2RjFlmXJvVDZOfQkTqOnhD4ZPX31Hv9sJHo3aiHC5FxnUnGOY5rHOfLb7wd
KhvVCLedRKPbvRhQv9I7SPNOIzXPor9MdYr97grzaFAhV/w7n9WrdflWLOr8
AF7x7/rGDpOSJavhUsJiyRUvssk8ngEXybXk0WvbxNNvQba2KczzWBSstNDi
/KevcsRfoUCucuQ+fA7nTZxHcZ7FeRfnUZxXVa8UcP6/oK77ib9zL7lS8RKJ
voL5T+Y9W858dbkbNnasObqgnM4HgffheEO9p5HoQTiP4rz6ipxbW0b4G/Yd
dRs3DTMpzPv35WSdwnXL86rmFbXVdXBxpdN9k095lL46Iz4o7vLDXngs/O+H
/MDz8HWm/opVoS6gdtDvcdK0iyByWcXBaPxNuJatu+kYmMK+hp3vnum5kfZX
gJRLw/ZcrVvwfqnK9El9+YQPXUf1B84nRkTOUO6mP11t4RxeC7NjGa29y55Q
/nrphY3CGhvaKNwjljKtT6ONsl9if6E9DjHKZ9ayTWGR9+3h+uDMdH5RO9LO
XHiqb6qVuKwYNh3ReZ01nECVN71VQDmkM5tad3EdxnUZ1+kSsu7iOryM6CXr
yXW72L/OTR7n4X5/YsBqQz+QClMd5Fe8Av+8uRuYqOYLhYviO36UnYe3H8ZW
PD1wD8qV1RfcfHiPyEsdXB+OGtUpXQflucbi7zdbgntx2ZTF702hX6WyPg6q
IdvXlX+LoAWw/GzmHLxaC1ofQpNUOPOgWMiWs/mJTiAtkuqrvLYZbBYbsCQi
2BRf1eTSMhHDGyYwMYgbx/GrOzeuo3oFN85jUQU37mPc6M9/40DeE/L9GxcS
9dUplfze+ZX2FL7DiFTofGQLWw78ud3ZvAlM4rYv3r8iEMqdHk2WhU3gy3fo
zGyZANDLU74RErQRUk7/G9Cj4g9LPbnPYTnhGSPLTWj0X3a2VwNEt90RDh4s
gPNW7ck11RoABQddTrcUwJLZovvlczTguOLon/NfFcCXuZUyOYpsyFGafDn2
JpsznpYxy5TZEJWZXBLsxAZR2csP60+w4ZaY9jw/Rzbsrnu1v/MUG8zvTL/g
epUNpwxEhtgabDg5Jj3T1poNl4ZNI3/qsGGXkR6/qQXnOZ9C5QnnOeU0Cmnp
mrJBjZy7rSLncGXIOV5ncq73RaTkjojGbEj+R3qDYPkJeC+6rDciNxuGIevz
vqgTMO6xgE9kTDbsM5VNsbM7AXzKRjOcz7lR5+nwGi+f2KHpzabiQwzNdmaP
52A8T4gY94mIMU8OYjyHhxjtcYhx/1T6S+60/hxPCo+NcVDWeOtGYdOTVgMM
M2dYX9AUoDrpOFTu8Zh9WScTZC3LPa7Vq0C85QeJ+2KZcGJVnu3TKBW4/ejY
0dQPGSDfn6Mt9ZgNrIWJO133tYCA8rKL2Uur4ZOcrfraUBuIfqM9NdKwFmzz
egL6E2zgq4+u+9D+OjD1LNFK4vzuIWYenXG7DpxOfWn3478CVfmdrT0J9WD9
24E/xtsKDKddrzpq2AZZ27u26ou7wIQ93HKxHmtSLtajQ8rFei6TcrGey4sU
tgwKW8E2JWvn2HP1UPLA8TVjhg0sG7dUeNi7ARI7v508tfI9CBvMVpUJYsMq
yfSFS4qawVbl2+GvrxxBbf3Z33fGtsKA5XmRzjg2Z/59UJqr0A5Gcx0X/odf
XOg41ePXSeH93mvYU1q6KdyUfMlBXLSPwheaMmeomDAoPDw8IdKKox8jVgzd
6/RbqhW+ldrvPVV3HercC/297NmQcuFBxpJgNphpiM+o5Iz71YOibRqBHPmQ
eODKf4MNgZdfjAvyZ8PjCeNGKTqzQfDPHtH3Dzjjp+mCxW1XNjhdqz447z4b
OuLqBt64seH7RO2LanfZYO+4S3vaLTYY3vrofdcPzw/Q8ocY5Q8xyh9ilD/E
KH+IUf4Qo/wlC5WszDNnk3mXDUX/OM11vEzjej7Zf3ZdoXHvf+JkR+OhofRP
mddoPOmTVZetM43nMiTrt7v9D85eFLNVi9P+jFDNlfdqILfZfHeGJ5vOB2t2
/o81p5+rW+pKl/7bDPlrPVWPhLJBW/DWTZXEZsg9c2j3A045eum3wtZqtMDl
vG/7NM1aQErForLPxw10thweI3yyBYTWqibFmDiBz9lvaa1fmuG6vk/a2B83
IMFIS7t3dyus3mYhprzFjdIX3h8p1npa4QZC/L5zjSpboUAm7OzONmd4/TVl
W00kB9/6PE/M0Jlad7ecnKgr1uMGd5vPHdf2ZFN6Fp4DwXMhG6QXXa/w5+ap
aOWMr/FS65oFAmlcL7Fd6lgQjWM3HPD2Daax/boTAzUhND62Wld+VhiNV4ia
B58IpzH2M45XxDheEeN4RYzjFTGOV8Q4XhHjeLVyYbDuruiC8yaZ97QO+8It
XWP+IJ0uSEg/8fDHN19YcdSXv93JB7Yu09TYsbgLOq/tgmVOsnD7TJlCbFUs
MFVrq3PXycKfytjKp+qx8HW1gb5m3W4wlPM4/qzzMbgUPZl9zMWO4hmuHPQ7
YtXiQOHTL0etUrmfDHL8W4U2JxyBCeNXPNyumgzadS1jFysegXjFg/8sE04G
x0Cnwansw9S+YXzFrTM+o+0p3kOviMqw7TYHcH1vYf/jahnArlQRce1zwDJR
f/fYoAwEozIqrx85B0p8O6X+PVEGnVNzrjVIn6PiNmIcRzznF0nO/XVX32Am
lJlQ9e4IctEfb+pA7RcHmtd33LJVh4Eqa28d/VxImrtmvOcBdTC03+qkeSgX
rh4XXek1i/P72iGr0+K5YH5oh2XGybNQfSHS78qNUth8oqgtdM9ZmDFqI5wx
KYWvWkcVXMTPgpJ3Ru+uf0upOLIYVxbPVYaTc5aH3zi0fc9qhlOH+aaOmu0E
dgLVF7YfpueJlzdqxUOVaPzpe/3gBFUar/mvA9VprNv+3urtGRoHHW/dvlWH
xvWl7cOBejTmrod0vhjEmC8GMeaLQYz5YhBjvhjEmC8GMeaLufw0NlZCoRWm
5Y22WljoBB+7JRtFvFvhOXuKTZWdM9Qqf99yZ0EXfInie6J23BfWD6Y3qkbW
gJCQvPUEjp6DV/y7Hhn3KAdFq7dsdSobgFN9+mlzViSB95Cpw032ABgk3e6N
n5cMPfJp4k5STNi2y+7qRJ0UqAz1Lt6uzoTnIfKSbx6+hMOTWO2u25lwVFrv
8+NrKRBcvNz6jXQyVM8S/3B1kC4X68FysR4sB8vFcrBcjKvSQOKsLCBxX9pI
HBhNwusqOsbleZWRc7kyZtxzujhP47yN8zTO2zhP47zNT+ZhnJftyDzsTeZl
sSXpfXUsJ3D+EHkmTb0V8tpluvkPOMMa091me65y9m1kXsZ5uojMyzhPr1Uy
vKu+2RmeWU51uMv5jkDmZZynf77ixg09T+KI4jyN87YDORcWRc6JjTKQ0j05
1ZHa34lvjjDujXQCZfUtKkk9LdC1w/ZEl4cTjNtibRQxpRUqt8r4fuJc6yzf
Crhz9gdh9p5Cq1Ta4XWVxpSrHLw5oiHyUGAnhYtKlmw17emmsBrL4NUd8T4K
MwST/k2zYlDYdssfdksuk8LYLpOL3HZqk3OCe8m5QVwXcZ3EPBmYN2PQa8rS
pN4WmDglUL+YU55d8Wj+RTvo9gowD4TKOdHtDRPwlThfTrd3s+T7Qo/ZdHuL
Tq5QS9Sk26tmd5FRG0O3F+c5p3D+yucuDvBh15Hmlr3VcPJt51JBaxuI9fRy
Kxx6CztCNj42sTUFRqREVqVLLbC/TtRTvmMDhhO7ih7L1oLGjIMRJqmX4HSb
6IH+gnr4abFXd9P9KzCtgcvTNSC83R3irif7tJ3g7AT1ugfmLSB99MDNiu9O
kGzYHrH8aCtE3JP3d0y8DtMu5ppaiLWCMolj8m4TN66JOpkHD5F58TOZB3Be
QDlEuUQ5RrmOvOZwy+OuCMgFX9+r+OgC+HrIakgHL4KI+zoBaSt1QEVN/vtT
88UwZYVr9yEFFTjwe9KWYWkLiq/uO7Nd/MJYGwq3rE8Vayq1o7A9n4b72VQb
GONxq9ppQx10+atb5q22Bf6zXywnuTZAm/NvgeUBdeB6vH8HX7kltW/FfSzu
azXJPvf/AMhkXwE=
      "], {{{
         RGBColor[0.293416, 0.0574044, 0.529412], 
         EdgeForm[None], 
         GraphicsGroupBox[{
           PolygonBox[CompressedData["
1:eJw1mgeYVeW1hvcMZYYZhjNnM6dMO+eAojRNIsSWqNhjF7Abr6C5aiwJonCx
5eZec5UkFrqiIAKKCIoFlGJHLIMUFTUa9YmiIkWxxBjFqPd7/VaeZ878a//7
7/8q31pr9zrrt8N+U50kyexOSaK/5O3u+leTJLt1TpI/1PkZuqY+Sf4qur/o
w2qTZKPoYaLnlZPkkKokeZIynyTvqf4glYM7mX5M7z5Ok2RXtV3RlCRHlZLk
QY27TOV/dUuSEZrrYL07XM/3qD7VOHNVztFvrZZyQY8kuVC/GRrnlJzrN2eT
ZLna7aI1PaR+c0U/qfdPF5Kkj+Y8Xxs6Vc/fqD7XkCQnNSdJU4Pp/VWfVb+C
6GfVrqPe76hfmEmSBfr1VN2rWvOjqvtpz9ib6Nkq+2v8fvz03NyoNYhuFt23
u+m1Vf6xjlOjTbHRzwWN26HyKdUfo3U/pL0cyzlkvOcRWs/hBe/7xZYkmaW6
2+McztXeu6n/OSovU/u7VX82+9TzfNFbs66DXqf2C+t8nutFH1Fw3Usa8xid
RY32u1l7OVj1L6h+nepH6Deuq54rSbJFY67TXJtVDtD69tBdLlP7j/S8XvXb
VF6iNdyk8U/TGu4TvUi/nN59Lt7orD1uVXma2i1Sm49YW9l7v1Pl/Xq+mjWq
nKn3M/Rbo+fpKm8J+tCCy/Va15iM252huU7Ouf0m9X1H9Aua828q71TdvNj7
UQXv+2X1vUJ971P9Oep7cfDnwXnXLYrzeU/912icjSofqDN/vqj6b3UeXzX4
XPIN5pOTq30PnUR/qzY7VP5Oz/+jM5qofr+vd5ur6l0/XPQJ8QxNO+gO9f2w
5Pb36E5mqHxbv0F6/3rOfPkXlf201n+pbrX4cbXqWjTfAeKfWdrHbd39bmZ3
P0PfFvROavtdIeZvlQxXfAZdi0lSXfZ8VSoPLJn3DlJ5QMn81gPeKPk8G0X/
rOR76S760JL57DCV+5V8L/urnCQeH60x79Aapmg/vbuI3zXvSN3TCP0mICta
w0Fa+/26l28yXgP7hdf20L4OrjIP/Uj06mrvgb2hOxKN+T1nrDXkVf+06p9Q
+510PjtU/4zOp7fqb1L916xB5TT9vhRdrfqbo/7sFt/Zeq2lRs/DNM/PNc6N
Zbe/QWVro+X8JdUfWW157y/6A73bWc/bda51GrOrxplVbXnqGvywRW1qRR+r
9X5Xtl65R3NW8l7LE6nb1kbft3O+17dU/lN383e1+WPZcvZsd+ude7We49V2
oOgT9G6A6peo7WVdzU/sgfUOiDXPKPssH9C83XvpTnR+J2o9h0jfTlebM3U3
K3Vvk0V/of7n6TlRm0fUpz3vuse0zq3Su1O7+yzzqc9gddbrY51Ht6vUWQzQ
/MN112srlpc1Khsl/8f18Pn9n/aW0X6KGmOs6O6iL1F5h3igXnS1xv1zznq5
WW0m5v1ugsp+yJ3qD1Sb/tXuu0zLXax1rFD5lNp0Up/b9P5zlQfouUFtuoke
3Oh98e6Zaq9hP9HT9K5D639UbW/MWd+3qm6nBtND1OZ61afIm+oPyvnMDlR5
VcZ6G3vDPcIH3Ps27XdDne/oopJtwhidzTEF65JNLT7zp/X7D421KjXfwr/t
DZ4LucYucQ7wzcSc996mtufngudEz85YBzHvlLL3WK37fUfv6tXv2azXeaV+
S+qsAy/PWN/tkvqel2reGU2WLezzFNE7i/4oNa+hv9nLJ6ltb6LygzbZObVJ
Ndf0JtNzc8YFlRpjgzvaffeTxQ9l8d6T2DWdx0mizxP/vdtmvlsZ5zCrKfpp
nCk5262fIhNqW1vvuVcVbDPna6+jVN9Jcw1hz1rTTNU3ykZ/rz3fKrpHT9vH
cRnbwjlly9HtKsd3tg6hz5Na31ei328zngHLcB/gHNaDLu2fNfZ5LHgLPuqs
ckLOtvlHKhdIDk/Xel7T/U4L+7G3yklhk/ZQOU1zL9AabipbPzMH4zMnugm9
hO78osH68zSNdaFk+znJUUfF9aerbrjGmqAxN2pd16ocX2dZmFnvZ/QJNog2
qxPz6ZKwZffqPO7JmJ+Wq90y/XpzDjrbFeAVncfpObffnvW9cr+36n4m1Xlc
xjyuxs/QJ7E30e+r/Rla32it+U3d/2vBY/DaL6N+qsq5mv+aWDM6Ff0AjqI8
PmhsILgTu0Dba6M9WIO5wCtrUq95sO56suqmRP0mrWet+n+g8uKM14wtBif2
qTee27Xez9APZ0yDb+A/7n229rtc9FDRU0WvyPmeZoo+g7l0Fw+Ib19U/3Ho
Ws17iMY4uN669x6NdYDosaofW20aPEg5JOi74c2MZf7SkvXGJSp7dvHdjKmy
DcQWYi+xddg8dPryZsvNEp3zHSXzz126wxPFJ79TnxNUvqI249VmuOipOfct
pcZfYFBsypKS7evikvHCzMAMC7l3lQtU3pxz+4r63leyfljTalvaO/h2Wcb7
XyT65Sqfw0ztfXLO629X36Ul2+qVWufKWt8B54/OYM2sdVhgI3DRPiXf974l
62MwOTqZ8Vsafc7wDzQ26QXphKdqrSvoBzaFV6hjPuYCJ16aMYYEj4PL0dH5
NvMScgBeBA8eiU0TT+/ImA+P1h7Wq81r0pnnpcZzL2t/J4h+S/Unph57TIwP
JoIGp6IrkaMndG5tzdZbK1rMm/Aosor+xlYhM2Mz9gfwBcCkY4MelXH7k8Nn
GRV0H/HBWO2/pHJ0xnsHk3ek1jHgx2Kbz+G8orHG6GiDHqUv/he+Adj5FwX7
Hvgch4k+NjWvH6dySBfLP7K/SeM+p7Fe0Tks7WFZQo6QJ2jkDZuH7jm6EH5S
+EGvqc/zev+6xtg1dBq67SI9f6yxHlD5W/0+Ef1Q3nYPm4e9m6a9DNKaJ6tc
3mK7gH34jdptV/vFKufXxh1XWQdeFXbwgJztzhCVr+bNvytT3/M3cddgUuiO
zvY98EEOwSdr8d6nFe0voW8OCn+TufA5X8nbpjypMU+XbjpL7f8Bj+S931c1
71Op29D26dRrYC1DYm0l0W/qd4z2sKqndTz2BR0I9kGHQs+XPhqKPdUY1+Yt
N8fnjNfAbcjqlh6mwW+P1/ps4fXFcVYvpT5r6teLfqbNGHGVygvz7r+syXYY
GUO+VmQ9F3MeWetxloNVNN+MbsZyc9p99uAgfPfV0ffbYpxPq8+Xc8embsSn
11ingEsy1inoE3zJpUGjY6hHv/RrM96aWvR72qFzwCzbArdQtzXq4c+vMrb/
m1T3Ya31M3Nuinn3rjZNPev6OtZWEc9vqbWufyh48vXU/A2NbhnRy3uc1e7z
3hLnf19gL3AXPg4YDB8MDM45gzfOajduadKeDhQ9TvX7ttvHuiwwDFgGGn8f
+zYuaPAdvA0WfTy1f4Gfge9wZdQz5xUxL34euoUYynTx7FSt83HVd9Hz0d18
j9RNi3r2yNnNDL3bGrp3suom9TCGoP0U/Sbo3O5stw2/XHLRu9k29DHd9cRo
T5vNVX6Gpj80OIT7YS50yEudPS5tvhD/va21/b3Jupa5+lZ5PNZBW3wf1oZN
AJuc2WD9emn4Gvgci1psQxpkE1fpjHYTHz+k38Cs6cGcbdYxmzey9rl2zxoL
P6v2s/Eh8uYT+sAz3Dn8jRxg64iBYK/Tiudizt7CPt+pzx76HVEyTxyJf1Cx
Xu9ctJ7fpcE+Tkfe8y4L+4MdghfBoeBRdNQatdmATcs7NrGuxvbzhax92SdU
/67Of554dwQ4V23mq81del6kfQ2K/T3eap5Z2eaxB8T4j7baB3yk1f4VftaS
rOWgMWQBvAZu45n10R+cDL4EZx4YNP5bR7V9mnkZ+zVtFb+/T+fzYMb8CibB
1uODPa/292csM2AexlsTPiBnvDZwEfgJHIXfRN3ABtfvVLF8dNHZzibuU+89
gLGh8VfBzCc2GF/+umi+6yt8vlfJeLJOdKZie96p6Pu/KGv9AB55IfzE2orn
v1d7aSh77f3VPlP2vgeIrhf9HHGEonXkg+p7q86tW9kxyL6qz5Yd8xhYtE3F
tm7I+cw6wh9kfayTmBz6+K/1xjhdKrbn1UWfCf4k83E2q8OvZL2VBq+ZtVLX
qWIegpdeUnmoxl6SsU09J/zA0f8us9alf1G7kzT3e6oflfp8r8JvEw/tq/ov
tIY/q34fjfVlal7bPfjt5kbrHXTLIxpnrub5cWpZpx7Z5o6IJXFPT1S7D+15
B43sX6I+q5hXYzwknbOf5v0Hd6R17C96knTF9MAJH6u+f/gp+CvEROCpARXz
HzxVqDgmBe/0Ej1HffdU30/Ud5/wifCN9ox4JnHNpW2e60u1ubHJe79B5W4R
nyRO+eOIVxO3HhRxWuK1Q6t9Htgp4mMTG+33LdCY+2iczzXmwoLtAvbha8nh
DN3zz4rG48gM8gIPUQ8/w1c8Y3+5k1ujvkdq3h2Qep6REYvDJ3usxnqJ+Bz1
rIE4Dv0+L7gd72hD+xHRZkHFffu3eEzaIV/EGYk3fl8wRp5Z63jLrFrTvBua
mt/QYfSdFHu/l7vER81bp14QehW7RIltgicmxlyT1e5OtZ+U99i3xVz4OugO
7vgPEXci/gQmvLvWvhVYbX7QvGcc+g6q9l7Y70FFr/ubVmMOcAb8zxo4X85o
Q8jpYXn792AasPykzsZDxKvuLtjfnyeZvS5nf7Ufct1sHdSpbF8Ln+uDvO3z
2LDR41XfiG+fc9yCOB0+Qk3quNnonHUNOqdJd7K1YIzzZsl+BvL8VOz3xciJ
/KSXcfyCZsdK8eOIAaF30D99K46V0QacTxyNeNqVmuuaWA/r6pI6BkVe4icR
6yDmMbXsdV6gtewecRLiJVcUjA3ACMRw2U+V1vBB1jqKOOitZfu6M1U2id8m
d7UOuDLvuzkzdf4AP/ausuNr4MzjRV+g9+uqjCXey1pnEkefpr53kavIG3+D
w/E/6iJW9gx2L+fcww0561R8JfTqlirjFXDIitBX6C10ITT88OvUbU5WuTH8
xHv1fq+IBRETeqTevAfPDY4YF7GuPXvaZo7KO9ZDzOdUydS5Rev32TqrTRXH
BcY32+fH91/R7Ng1th+7/6+K4w73F61beAcO4K64S+5xg/p16uT4AvYNPsT2
kKdjXuLa6DJ02sPSQ2elxjojU+tWdOxi1d/Y4rjzyBbnR1gD83WKPB48d2gv
tzlLbZZnjTke1x5PjbM6JXUsgJjAbWXnCoZGfPtTzbWX5pqruaoqjod+W3b+
gTvCrtVXbONqKs5XwGPIAHE+sAS4F8wD3vk39qLkvtk/5wD2HNjuHOSgdset
0HHEq/pVHH/po/JvJetYdDD5NO5udehM2u8R+QDOb6jaLAw9hj4rV4x/WivO
pSAjYALubFXkHYjNc0fonzGxPngYDD418G1TyAF2MFcxRspWbA+pxyYiK/gq
PH9Y8R5rC9YR6IqLiSWnjlfdp7X3Te1L3pC33cJ+zckZr34VmBW+2xAxqT82
+V7+1GTMvjlkDf8TP3Sjxrma3Ir6dsUvzjl+d1HOcjkm2i+M3F9j6r2/1sX7
BwPBj0nFfei7i8oRwYfwI3KFfBGPaS1brtrKlj3WA38Nj5jM2fi2Redlh5Wd
8yP3R44aHAYf1VXsV+BfvJ93bgw/6dOS8Q045+4m8xH7Ak9PDxwDHiGeR1wP
2WM/7OuerG0SNmVK3jlp+HG5xhxfsC+7i+R3ZKvH5MzwPRgbn+LagsdDpp+v
OBe/e8FYFky7vWRfgHpkFz2P7CF3w3s6n36Cytvb7Z/gmxJHIJ7wTE/7ATtC
Np6J+jebjP+wy2/nHd/8NuR6h/Z1tvr8sqd1JTL0TpzxltCNN0a+hrzN5Gbz
4Uda+3N540DwIPw0OGTwqTbrMWKZYGHkC7xydHwbwDcC8Ci8mlPfX+WNB/5T
5dpWxziu151W1dmPJjdzS5NLcjVbsvYXyOtuy9o3IDb8cdY+BfntX8T3Bnx3
gD9DjAs5uk5zzNFerld5SORAyYV+mDWGJuc8JPKk5Ev3Dn8Bv+GTrPUPefKf
R86U3ClxYDAYvgP5H3Qp++8beABcgHwgJ/DQsrzjgQ+r7Kb7m6A7HtpsfA/O
31yyznwg9OYDJdvxB0uOT3N3vJvb4pjZe2X7dv3Dl5zdYr1yjsacGrmwr1P7
ovikH5Xs8+D7bBU9rNU2grzEhMA1xKCeDj8af/r58FvxX9dlbY/PD5xCe3Ap
vhD6r1Rx/hz8gN58OGs+eS5sNT4P/uLTmvdw4mAqc22OYfVsMy/Bv/ATdvjl
sMW3NTlWT8x+UuhO+PPqnGWcWEKf0O27qjyq2vlJYsgjw65hu8B8YL/3tfd8
xb55i8p3SvZP3i05F8AZcw/4wIwDH2XibsiBf1rweXGH6wM3vJi3jh4X/IZt
w8Z9X7ZO/yEHWXEb5Ih2yBJ0D423rMb2AFvQGvalveK8BfmL7al101shm5WK
/eKdVU6OHBg4sXfU8/6R8Pe/Khq/dkTOtEfFPmN39GTR+TvyeJ0r/g6huuL9
TQqeqOtl3PtZwc/Q3PvtkYO7o2yfe3zkdRY2G2eCSYtxzpw3+TxiTlWp83n4
Qd/BvxV/J7C7yv2LtnHYuu6xzkaVmys+n3KL18c6u6p8v2ye21h2nIlzYI6B
MSZjJ0XbJHLmNYExuqkcFfKC3JAzRl6QmzNbHHtZpzbfVqzb0fE3pbbtxGPw
kfCV3pI+LrX4/vbTee/S6rwHuRrimksjtrm4aJwMXv4qZJN89dCyY+jH8a2T
ZGAItlj00Jx9LfIS59XZdmPDHyx6Payro81yhDyhX8GlYK8/FR0D7av3r/a0
DbkudXwL2cIeoQuJvRODZx+9A/P0LpkeoD11K/jMOfv5BedTV4bfhGwSM8Qf
wC+YVHZu5NLIjwxrNp/AO9znG52Nzc5tNj246H33iW+r8GXGhJ4EU4NReL4h
MPzAnO0jthFsjX85MeIJ5E9GRc6lpuC+4Os+zba52N6eoWcKbY4TU4/ePqbd
8Uzimjc3mSZPyHdw5ODQO+ReRkfuiXgpe+8f+mlu0G+kXhfYH58VfgP7EeNH
ltCr6BVsL7r9v0uOj/++ZN8UPwj/l3hnS8Q8/xnxFvQoenFe6EZiH8RAyJkQ
uwJHsZdBgYmxxbPyzg3fnrcNPCLw5Jy8v+uaS8w7vvnh2x90BvYULPJZxDOJ
axJrJ06EHv5V6nE6spaPy8JPQZehJ7HrlEcF/UMeuLvr8BWIjbB38sDcJTFJ
9PnEiDmviTgncnZys7/N+lfZPgb9H8v7G7RtkQO4PGefnXgV32Tx/RW5xlWB
xclnUHdC0DPy/hZwpsrHmx0ff0T3/3C7McfSdn8Lho9JDm5L5CvJWxJ75psu
4s/oM3AINhWcOySw7vS8c8C3qNwW31DxLRW6Cl8YG/9xfJfF91noNrAH9rih
1fdLfHdd6rhIn9QYA/nAx8f/II6HPJObwu9EbtBz4B8w7tq8eWIdeC/jmEk+
cnfoxx/ydyWf1wcl++vEHtCZP2CZiCecUfI3HiNLnpP4FDGHFfF9I985bgzd
u6nseB+yUFC5OONYFn0GRJyKWPtnRY/J9yOzIiZAbODDNn//sb0tcuzBz8Q2
2B864buiY0ar25yXxQ7iE5DT2xF5vfl5z323ykzBtryx5DgSPECc6n9bja3J
2ZIX2jv04QWpcdpRqW3YNfHdBXgcjITeeTJv3iJO2btgvbwTuL0QPC16UeBb
fLI74w7m5Y2DZwde+n/GUAZb
            "]], 
           PolygonBox[CompressedData["
1:eJwtmXd8lWWWx98kJIGbQLhvcu9Nubk3RDqoQxdGBSlWOrgzsy4DKqM4OoIu
1tVZK4MVNFSlCKHDgBQpoTcldMfVGRwbStURB+Wz66DCfn/+8sdz7znvOc95
ztNOe5rcNnrwvZlBEDTipx7/JSVBkFkYBCdjQdC5MgiagofgfeJB0Bu8ES0C
LY9WALyrPAgaCqZFwXNpp4qCoCvtSJMgyAb/FPhoNAimJILgIHL+ADwnA1lh
EJQivx7yv6R/F3hfgj63gDHyguD3fFuUDoLt8NbmB8Fi4IG0EvDm4IOAl8H/
Fvx9soLgfeSUIGMU/drzvQdwGfJz+P41364A34G+9YEb0BqCt00FwceMNYOW
ibxN0C+ibxf6vE3fyej8WdRz0FzKaHfT9x5aEjhBGwp8M60YeAXj/gt9NqPj
EeZ3CTKiyLoLein0RyuCYFLDIBgWYc2QPRT8j+AVuUGwBDwB/wX6HYW/I/xr
kdexcRDMQl4W34uhB8g7Br0T9Dj4j3z/BLwDeB/akLj3QHuxk/nkQ7uFb9eB
N9Yeai2Q8Q59dySD4H9Zuyms5wTm/zb4G/TtBU8M3hbwFML7IXg78OuhD4Ie
IO9O+EdCr8/a7W1AP8aK822V1hO8WzEyoJ9DvzH0T9P/Y85EP/oPpPVBVlu+
rYSWzRhzoQWsx9ucxQRrkgF8mHHuZ/0H8u0O5Ozn2/fQfsphr1mvIeDjs72G
NwP3lz7AObST6NKGb71Yu/bgbYGX0Sc/9BpprR4FbwV9YKMgOA89I+2zUMtl
KEX/nvB0gvdj+mQjOwVPLbq0Ql4aeHfcZ/k3tAPo2ZJve6FfDr0V8J30GwR+
JfT90P8NGTFoRbTzjHWRMd6DZz7r8S3zPwC9K2uxGd57wMfDM5G9GcV6fgdv
Bfo8wHo9RGsCPEV96D+X/u+wnl/A/xPLmIX8Y8CXwrMK3lxkVsObhU7d0aUU
ej3gi1pD9Psjcz7BXShjjNmZXsPT9H+W9jLjb+O8noW2DP2egHc49Ou0Xnz7
Vaa/naT/stIguDrDc/yBvk3g6QneFrwS+CPOyGbO+v3s3zB4d6LzcPbve87g
T8W+c7p7sjGyNZPgmQftHP1r6V+Dvk2Z7zjmO5G+zemzhfGnsH9R5jcvaX27
sl4LgbvT+sM7gNYj6T7q+yztNPz7kPlwjs/UAeCX2c9q7m8+8xmLDlPhOcx4
bfg+kfncgX7vcjaqGK8xtM58q8d439ZHV3SZA96b+b7Nt7lp3zHdtSiyCpnP
LaWey/3I/4z1quTbc9COMcbryHsdvVrW83ps51tL6H+G/hPwLOgtwJeB/wA+
EzyBztfIHiKzGLg59IWyBeg7Tecf/E3wLHSYA38r8OXgF+k/G3yy1iD0ndfd
by0bBj0D/jeg/QL8CPjT8PwH87ud/48YryVtD2f078xhvPRlzQbAX4QOe9iP
S9AnBlxO/3vp/wn9cliLWei0lb47WZ/ZwNPo8xdo8xj/LPB85M2CdgnrswY4
Tv/BMdtY2doT6LgJ3lXMr7/sEzI+hHcf+30n+r2cti2bRHsReDF8q9EtAc+0
mH2CfMOHjJlV4jOss/wq57sz461OeewWzGlrwnPW3B+gTyX61YBPC62TdHsP
fZagT2foyzQ32ueMfS3nYRH9n9Cehd4T7U0hY54FXwDeDPx75J1jr6vo80La
Okm3dsjrDr2Gbx9Dewb9LkXeevD28DdHxw3ATyO/U+g91d4+z7ceshXw/B+y
1zKfFvDuQJ9idL2Fb0+F3lPt7UTGmcf6ZLInj8RsQ2RLruJ7L+jjkP/L0DZa
tnoytEH1LH8T39cgrw36taYNYexn4O8S+gzpLD0F3iH0GdZZfhK8XegzrLP8
LHjX0GdUZ/VP4FeHtlmyXQvQYyX6xZnD5JhtsGxxR75fA30r8+ua5/u+JOk9
0l79XTFApXnEK58t371O5wVdc+mzmPWcBG0+8gvAn4FnId8y87yH2sv94O9m
eI5Dwbcx3kb4NtEur3RMpNhIPl6+fibwUuQVImMCPDegz/N8e452E7wNOW89
kFfBmWsEHKG9w30pB8+rcAyhWEI+V773NfotRl6IvJf4noI+OuY7pbu1Cp3+
VucfPmH+C9Hv+ZhtimxLe/ZrO3u/iTHfZ936MMbNjDUTeQuQ/wby/4z8IvBX
6LOd/ptjnqPmKhsiWyIfKF9Yzf8K+GPwV8mvIOPT0D5JvkkxkWIj+Xz5/mrJ
yPeazgMewPfD6DIDH7Uc+zEVeQuRF4X+Av1mou9gzte/OF874W1c4vl1Zn5z
k7YhsiWn6DeYsfaxPweQ10NnHPnNoS+nb2/wneB30Xojdw38A2RLmE/LfPdR
36lFvi9NGXMS8DPwPYw+B+j/Ffq9y1hnsPU3soYb2JNnoT8K/SD0r6G/IP9f
4Jj1ReBxtMeAD0H/BvpT4GPB98k/gndERg1jf43MP0BrhvwNGR7jXp3pmP3h
dHSsBP8b9G+gNaP/fGhP8G0M8mrBv0Bed60na7kG+9AVejfwg+CLwDuAn4ma
Jp2k21XQD2ntZe+g/yNqWHPS3DoV+qxozNHgTyr+graX8Y7D+zT4g+D7wU+D
fxn1WFozrd1LRY5XurGmE4BrimxLZ/KtJfQjUcdKhznzj6PLeN1l9qsp+DCd
mdBn4ybw34Vec6393egzkv5n+Na6nuPlGwtts2S75sD/KPC6It8F6SBdtoX2
pVrT18B3hD5bU6E3Qd7WuGOzXfTfBnxMeUrEc9bcD4Xeqy3o0I7+/8UYKzQX
5r9U6xf67JyG5x741xcZlv9J687Qvsj3HDXXw/IH8PRD9/nAHfm2L/CYrZE3
Ju7cQX3uAx7It1roQ9FvkOJ2+A+Az4X/F8rRFBODz5B/AP+22LZQMZBit9lJ
3x3dIdmKc8XeG62PYsvb0eFo3DGkYsnbaJ/FHRMoNlDMo9hHPlq+ensZcavu
FzJ2I3tX0nAG468ltttf5vXQndqWtI+Wr1YMpVjqfb4tLbLPlO+Mw9+W+b5H
/7Ep77n2vjXf4sD/mTLtK9a/VdIxhmIN+cC7im1TZVvH066XPYBnAbL/h77T
4T2IvTuY6xhvBLHXX2Jey6uQ/y7wiajXTndUd/XxuM+C1rwGWoI59WI+DzKf
ZsDloW2fYvxHZE9D+58u0J9j3IrQscYa5C1BViq071LMc6VioNC5rWLs0cDJ
0LZXOcXDsmtR763umO7aTvCd4Dto3WX/y61LFnMagP0qC+1rFHM9pPWKOXZt
Df5b8G7wPwz/CPg3FjsnU272CnMajK2cXe7cTXdsd5nvpO7m08z/zahzKOVS
ubR+8JeG9kXyWQ8Cl4S23crZHlB+GtqX7gYfGzpGVKx4A/hI8MeUd+f5Duku
vRg6d9caXwO8jjlvzHDOu173if6X0TrQ9oLfJ3uBrEu1Lsr9o4bb0nbE3QRf
Ac8IeOuFzp2Vkys3n0NbXmAfNjdumZK9nPE28D9LcVyBfeLsuGNA2a9KdF7J
WXwr5dhLMZViK+XgysUV8yj2UQ7+cy4eOvZRzq/cXzUJ1SaUAysXHl3ny48m
ba90P+Xr1rLeV8cd4yrWVYyoWFExpGJJxTSKbRRDKZZSjUC1AsWAigVfp++S
AscgMxTb0d4scAw1P+491l73ZcwLnIXjKed+59nf27kfGehwMcsxfRW63Ma3
R3J8h4YDt0CnE/Q/RXue/lXIawx8mlYFvirltZLPl+8fr/oBtncx9P6KndFh
UYFjmunA5+k/E9psWk/oacYoYrz1jJcq9R3SXVKNZ6liBdqqAsf0i+SbQtcG
dEb2gNdnv7LQ/z3G/LbEObZy7TjtVyXOCWSbJysGYOwBadeSFBOsVCzLmJU5
zlGXYDuqk77buuOKNVUTU21MMatiV9WsVLtSjKxY+YUi21/xyzYE8mcZjsEU
i9XC06zIPkC+YGPoWFr2UrHI58xjYsQ+Xr7+FcXiDWwDZAt+oM8Ovk3Df0xD
/3Pg24r8TTT5RPlG1US6AbdH/t7AMlvIPyLjdIZzuKGyNzHHMjojOivHY459
dEd0Vz6P2dfrTuhufBVzbKM90F4si9pWHETe3aHvsO6y7M0Qxl8DvQZ6B/bo
Mfhro7YFigH7wzsWnc9GPQfNZTRtS9Q1ENVCVoPfCjyctkxwyrUI+befc332
68ksn9EJwDfTZx7jz2K9r2E/L005d1KNT7W+N1XDgP8k9OeAa+D/bbbX+K1y
1whVK1QOolwkU/U25I2CZzJnpW+590s5UD/gY0nHF8rZj8v3pJxbKIdVLisf
L1+vOWgumoPmojlr7hf4f521uA591hY6B1UuOoD1O1BqHyVfpRylivUbhD4T
GesWnU/0n8y3BQWOoafEvefae8WY+0PXOFTrkM+V7+2ZcLwxiTGuYKzhofcm
D/4IcO+E44nXoF+Zck6q3FRrtD3pmEb3RzXDLaFjVMWqigl2gb+U9t1SDLAi
5RhLsZZs6Iwi54jKFVVzW43+F9Ou9almdAH4VNq+RjWs6lLHjIodf0R+reoE
addWtsFfDTwz7VqCanwzgI+mXFtpw5y+U62owrWn21WTAG5Q4VxLNbD6wD+m
62xDpmtZWWnnRvLPqoW1qHAtTzWs5sCXVbiWeId8EPBU+Jfk+4xMkq+scG3t
36FnAzeucK43DLwA+ETatTnFu8eBG9HeiNh/NwRunHJtuJL1LgA+VGHbrDOu
s34J30ZFbKMqFS/FHRvLxnwTuoapWqZs8jzOZ1vOz/SI91SxYivwqojPgGLP
bsiYWof3Yr06QV8acY6gXOFa6IsjzilugB6q5h5x/BMFzk/7rCgeyAO+nP6z
I45RFav2pH91HX4d/RemXctXjWyBfB30mXX69YHemG8LIo6HClTrQN78uvGV
21wBvjLinEe5z430X1Gn7030L69wbVY1sSRwYYVrUcq5Q+1NhWtlI5Bfolpz
1GdfMYVii3fAK8FP0e4KHUMplsrjTOSGzlG0dw3AsxXr0aozXKM+xF78OnRf
2VjZWsV8iv2kcxd0vyPmvsoZlTvujTrWlYwaxf6h60GyL9O4L7eGjmX0ZnJA
8Q5zbBK6pqDagmqeqn2qJjmm1DVJ1SbX06dpsWNU7ZX2tKPiEs7EQw1soxXb
bqRlR5yD7uF+n6GNgd4D+lP4l5vCOtuOjIPosDv0XVeOPgv97ot5bVRDmhB3
DKqzrDNwmWpetHER11RbQjuWsq9XzfmC3juSzq1kr+JJ51jCZRMvMl41+i2q
7zefueW2kbKV0vcg8q4qc6ygGrBqwTvKXHuTjspVkpyhjXmWIVnryp2rKB9U
7TmSti1U/NoAeFeZ5Wv8pQnH6LIFmkMz5rI1tO2TvZ9e5BhYZ193rE3MMbzO
rs5sO/DNcceWegPQW8DQQvtGxeT1Cx0za2zdyZbw7w1t65Tjzi5yDK1YujFz
GKe6LPjMDMfIH+ispWxrdIdPA6+nrYr4zK1LuQaiWohqWKpljWB+C5j7eezH
rWXOIZRLaM9Pqr6SMG0R39pAvww8yHUNUrXIfL79OsMyGgJ/hz/6INs+Nyj2
m4zeZvTGpbeu+ziTVTmO6RpAG1Tm+3MP+GDg35Qa1hh74G+ZdGz5OXP475Tf
GPXWqDc7vd3NKXetV29OentSTUS1Ea1JJutxNuHc5lXakBLHgIoFFYPmQsum
fZ9TZ0N1/spsa5WDKhfVG5neyvSmqbdNvVHpraov7UPu1qcx13IUYyvW/kfK
tkQ27mvgx2OuRSjmWR31m6jeRvXmprc3vTnq7TFULoS8axO2jfIBPeg/Enx7
xDHOMPAvU/YdspFfAV+umDriGp5qec3KfHfk85sDj0y5fwfWaDq6/z703ZVN
k237Z8q+SzbzLPCGlH3pW+A1wH0Ttq06Q33Bb0zYtsrmXw9elbRsjSFdVVNT
be2vjPMa87k+YVstG94b/jMp+175kG9SflPT25p85pS090h7pZjmn/RdAt4j
22dKZ0s5q+6LbFZb9mNKsWMj8SyFvrXMd/HneERrUWrbpTfjDcCjil371huB
3gr2Jp37yOZtKfGbq+Jl1YRVG95cZtsrG7wJ+NW0Yz/lREGJ3zz19qkYVbGq
ao6qPSqmbAa9f8prqTXsp/p/ymdZd0Z3JxV3Li/55cB/ivluK0ZXrK6YVbGr
ciLlRh/FXHtTzqTc6a8x1/4U8yn2K0raVslmxpLOsZRryeaVoevv0PF03G8W
eruYXOq3N72p6W1tcrFrK3rD0luWfMCGuni0NumcTrldBWtQVWKbINugO6S7
NKIuHv/5PAA3StTx5vjuf1DqWFVnVmdXMbdib+WQyiU7gh+p55zt6mL7LPku
fbuzxG9qeltTTXeV4IRjuxl8+zTlNxe9veiNT299euPTW5/emPXW/Mti8+pN
Wm/T/w9++pMs
            "]], 
           
           PolygonBox[{{6889, 1890, 4955, 4620, 6060}, {8740, 5536, 5538, 
            2362, 7339}, {7390, 2408, 5303, 5260, 8683}, {6038, 4577, 4956, 
            1891, 6890}, {7350, 2366, 5537, 5536, 8740}, {7342, 5264, 5266, 
            2366, 7351}, {8682, 5255, 5258, 2359, 6384}, {7357, 5270, 4796, 
            1011, 7354}, {6383, 2358, 5256, 5255, 8682}, {7335, 2361, 5259, 
            4676, 8587}, {5873, 4522, 5256, 2358, 7327}, {7354, 1011, 4795, 
            5267, 8686}, {7347, 2365, 5265, 4546, 8561}, {7064, 5016, 4872, 
            2424, 7489}}]}]}, {
         RGBColor[
         0.4455187332341498, 0.32186997546921486`, 0.7432107918860154], 
         EdgeForm[None], 
         GraphicsGroupBox[{
           PolygonBox[CompressedData["
1:eJxNnHeYldW1xs90GObMnKPiqXPKgAIiioZiV5pgARXsmmiMgGBEuOaaXMQG
IgrGPIAodukKpomgEhPFEkGjuWlGMPeqiSaKN5GiwYJ639+8yyf54zx7zf72
t/tq71rfVC+6fOyU2kQikW1MJOpULkwmEqubEokfNSQS6Vwi0aM+kXi8kEi0
ZRKJ+/R8eiWRaG1JJPZOJRJlvbi5PZHYoXJwNpF4RfT31GaJ2vxG9I2ie+i9
2a2JxEz9ztffO9U23ex2L2isnOiamkTijbZE4gj1uUL0yA6Np/pn1ceRKdc3
anI3q6+fqKwtJhIX6flRqv9ms989R/Q6PZureZ8b/fAubZJaw8C0/4ZO6f2f
dUkkLtacN3QxvV7t06p/UvR41R/XxfTtNR7jyJjD1kav5XTVt2qe/6Hxfplz
PWu5vMZ9ftlVa1X7aUnT9E+ZaHb9I1rbI6rLFdzfrOhzs9Zyk+gxta67Qb9l
dW7DPvZR/Y8b3OaBhMubo/0vNI9v6dmLWsd69f+4+ntO9Lp2j7tBz59Q/1PU
/n9rXF4e9N5ayxV69wW1ubXOzw5X/enaiywXo+j15WON0/R8arx7Q8yfuY3X
7zLRKxJ+TruL6103NerHqM/u6vOmnM/qnK/OXXs1XPR31eYBlUv0u6fW9P36
Par6Q+r8N/S306Zps0u/OaJXq9xL9TeL3ktn8oz+nif6v9R/D41/k+gOla+1
uc1jer6kzv3nRG9R/T2it4ner9X0+7W+g/fGHRii+XdReYbm/7TmfKXqFyRc
fle/7trHZ6MemvFviTnAW9/v4jMcGv18qjvwZpv75y6zjptiLcyVvx8S/V7B
7+4RH5TVT5PO4h96/6xWj8Eczm71WNRtqSYSH+u9Jp3tEvHsQNV/rDargm6N
clDUd9cZP6X+91F5nsqfdzEfwLOcy44oRwQ9KmmacxugPR8c55jT+8dqXpdq
fe9oHoey57oDD7Z4LMY/M+2zHx38el7Qh3QzDR8fpvLwlGVT77zlxUMV8/7h
wcuMSbvfw4/xN/SN9V5Lf83jNL27Te9urPi9w+Ldf6ruGs5M/X9ea/5CRn2g
ujnMW/1MVvlt8e0dot8pmn47ysuifqLmM0HnNkFlF/HaFaqva/c6p3Cu6rva
5PohGneQ+pzYZvk4s9ltkKWfaX43ab53ZV13ebz7icabpnc/VDlX7xZUf0at
y2LQR2S9hn3LOlOt5yzV99PcTlJ5sn6z1O8o7ceirt6bY0XfJvqjOq+VdqyX
ttDIk49a3AYZOL7Na6yq73N1dleqnK76c1p9565TP++rbpt+v2k0r61s9R2e
x51s9V2foPNdilyr9x2fE/zI30tU7tKenKhzeU/jvqvfDzSHt1V/ju7DxG5u
81mty6VB17Z5LGTK0yo3tvr+rY2/l6vPFSnT1DeIH2Zq7ovERzPrvI/99fes
Zu85Z9JPvNMmurUkudno9bN25sTcZqvPSepvvX4HxThPxVgfp0wjP8en/Q7t
F3dz+19qraN1P2ap/uR23xv6rzS67obY8+56t3er5dh5anO+ftUG7z1/s/9J
za+gupaS5dX+7KXG2qh96SX6aZWnqzyDftR+ftp/I2PpmzbzE+6bPtHxfVr9
bH604e+9G83np0c/8P3w4H10xWWxXvTRnNBNB6rsF/2cGXO4Qm2urfMz5tiR
N3/vqFiWwhvwxZtNppl/fcnnvE/Z8z0w+oRfbwy9w1nAq/Aj+zspaM4WnuF8
d4lHtqN3yr6j1N+f8N3kjsJHZ2NLtFkmnJ/23+z3l80+G86FOvjroBq3PTto
+AB+QM7fq/l/rdn8gDw+O+rhE+i+ovvoea9m3yvK3vqdWWPZwlqGd/Hd6xX1
/D0p7ttElZfot0j1x3Tx39uj77Oif/abfZ9aZ31EPTpiv3q3591eafPPK6r7
vdpcpbn+TuXWgvX2H6Xj1mgOY1WXUblWd+163eNhKh/Vb6boESpf1nqnip6q
Nm+UTO8Uf43QufbX84NV937J7bepvETlpG7WuSPVZojaPKyxBrNvGuvH9eYb
9B624sqc+6E/7hx3cDKyWn3doH7+oXKdns8SPVLlDv09W/R2lX8vuf7/VI7o
sE58OGNehCfZzy9Kpj9X2UdjHKIxeqt8vcH0jzSfAyueW1/uKjye8r79WnO+
Vu/O0Nr/WjL9pfqvV7uC2tep/KP6yYleqfa9yrZjLtF9nNxo2T9O6/lak9uv
YqyS5VG/kmU6sv1ItT9fv6Le7a91HK2zOypt+7Cm4v4TKidr/Nf1u7rZa9oS
axyg/qvoUPV/a85yo3vBvH9a0rLlvZLP912Vg9S+n+p/qPbrG7zPJ6jsqLi+
qrKtaHv3Psmx1/SsrPoH1b614rGSKrtVXN+scqva9BX9sNo81uAzOqnBcoVz
RS5hV0Bzvss0jxq1eaRknYhOZb8Wak+Wi67ROmaL/kDr26m9OUR35vuqf19/
T1L9ZNGbs+Z5+OND0XPK1is3qnxZ6z9X87+lbNtkYNgnS1vcf0ljLYu/sZFW
aB6Nms/Kkv0DdCQy4XW9v5fa/lXnfqfGuFFjXak2CbX9RG0+SFiPMS5zpe7T
qL9Qe/FCi+0XxlkSY7UG3V7rcmnMZ6l00zHcEd2Bd3V2a7vZLj1H85nfYt2O
rfVQ9HOv2h/OvVP7Ifot1Z1p0L4dJ7pG9TmVd6tNN9Edohv1rE50e4ftJngV
+YvM52yw/c5SmxVq86nW/c1G29Dw8qKyx63V89vLtl/y2o9jY6w61d+nsY4Q
3Ru7VPTRovuKvl/tn9e796m8ucF0i579VO//UP2fEmf0YKzrNPSB6FNVLi17
D5eovF99Hqn3+qjPB0QfJfoA0WP0bKjee0465/IGv0u/yG/sQOR8ueL7WVJ5
MXdfaz9ebb/QHL5Q2+d1X+apnyG6Zx+rbpj2eqjoodhT6meRfhdzFzXuaNV/
qTavikcuEN2itQ9rdDvafKOr67mr3NlvBP2Dsvt8Ru+90ez2p2jev9TfI1W/
SH3v0O8k0YtVfpKyzfEDvXu6znZc2r7wiSpP0G8uPoverVP7FzSfU0V3ET1G
5digX1T9m82eP2PiR56g+s/17uai6U0qX9BvFHqwat9gSPi2M7RXDdqrxdjR
9bbnsqLf6mKsgH0HSzgk1ghf3K+xHquxvpmesg+NnvpeyvoL+wZ6YcLP0U1g
Bfih04PemLTPhe3wD63h7+r7CZ3R9qx9o22aZ4OeXaa+52n8n6vtk/ptqrc/
ij/8lS8MfVn4xPyNH4w9g0+OTfNPvfeRft+vs428Oexk1vFArGVJ8Cg8+3DR
Pj6+fkOsF35HftCeul3qbyd2sPpsxS/B70143/7cxXqhX9H7x/29L+t5XVWw
b4rNh696W9a2xaCyZcJb6v+X+vuOrG3/I3Tnb87aFviJyq83+fmj+i3M2iZb
WAgbNmVbbrTu6y3ap7+pz6z4oRc2gMqBTabX6NlFyHKtY7juy4XUiR4qegI6
U/Qo0VP0u0y/ZvU5N+bQS2t6U/JxGras5nau6guq79BYhbJteXCCLXpvPzAp
jdW9YnoflWfqWU5tymp7CfaCxjqxwf4QNh92/dY2+/P4+JxbCt+P89CztOhl
CZepf6P30m+enh+a9t/Q21P2CW+os+55K87lQs37E439SsVnyNkNqDFG1Rrn
2D9tenbUtQW9X9Hne33Wfj/+PzJ8XtrYBP4Cc38t5j8x7b85a9q+Fe1/W+91
0uacwA/wwfeVvFuldzaAZQXvH1v0u7S5rsb98S74xu+72g5k3+9tt224tOS6
urAPf1GwvHtK5ZP6DQEjKBg7Qf6Dyeyv8RboTI9W/ZqMfc7nRE/K2i45Rfy4
T8aYWkb936053qXfWP36qn666g9Qfb3o3ernOu1x9w7LPeTfhKyxiVfU56uB
VcETWd3JOfWex+N5267YsFMDfwJ3gr+nhq9ymPo8VvUF9XGNxr5av8+0jlPS
5m/uybgm31/+hicYqxMTa/JdQ96CY5yR9t4v013chN1QNsYwOHCGmXnzwLPI
f61rsdZ4hNY4GttLazw1bz/862qzLnxGzvmhwLV2Bo0Nhv11kehPU5b7zGN1
s+fKM+xSdNsatVmpebyo+awqm/fgQWwq8LspwY8vYI81WG5PTVvu44P372Yd
fDI2N9ivxjhGc16tMzgVbKVkGwY5jt3zY83/Ow3G276jszqmyVjHu3p3vNr8
Qe1Hil6ufoaKTgfG+5zu2q1a/15q/+uKbTJspJNEv9VinIvxTmuyjEFOHpy2
fQWvHZ92HfTYvG2RYbpjgztsI+Vz5ml4Gb4f0GHbIKP6cTn7jjsy5kv4E979
aZ1xmKVa3smhPwfRf5Ntgbnx/OaoR0feGPoOfAXcib9n1VsXUj+ow3ZOTmNu
z3hcxue+cm/RF+zT7HivUvYasSUHV31O28FLm/x8LX561e+emLMtjR0N/gqu
Daa9f9n+N/4y8j1Vb1sTfOx0Pfu66F9pLs/oPM4V/ZLot1tsR9HuEM35AuzG
nO0k2uC/35v239C3ac9zmtMilXm1P0NteuSMB+OXgGkfova3BE/1KJu+V3Os
KVo3oaP21Fo/91D5SOgydNrADttvWfV5apN1C3J4X737tNaYUbm5wXpqv1rr
ZfoEy1qTsx64Xf38Z4P7xK44Lu16MIFhafdHe84Ju4X7D57UIzClhWqzQL9f
pKzT8GGQC20tttE5O/gEflleY79rRrPtAHTLN2utX1rU1wVBn6H7fbV0xziV
d6rvxfqN0m902v4rd+zUtHka+XO87vWcBp97ss4yAKwJXXpVg/3hWXHXaMOd
hGYtn2QtXyrYpPi9mtuYkvGJdBdjFCdkLEeOV333snG6P4o+iZiL6k8sGW+/
NG15f5rKPSnfudY63ztkLOvmTrMnP9I7Z6v/lwq+Z9y3Z0vGfcB1wCJeztv3
H6T6pe3WQ8vaLSM5b3CGHSnrYM7+C/UzQ3N7W+2PyVp3DcjaFtoSugwZtDH6
Bxd/JugPU7a3kCMHBvZFO2yei2M/ORNsWfYamwL/HxmLL4RPVOowToLNep3q
H2nw/M/U+3unjVuxNnAS5n6O6Hu0n8/pntyrcpfmf4X6fatkefn7es8Pv4D+
sPM3ar9GaN+eKdj/wAZC7nB+nOOnWc9vcZz11/PGkv7Ubh6GT8eWfc7faDKu
jg0Hj4wRTwxJe87wQJ+ieeOKkvEcsJzzax17IbYCTvGzlLFX4iz4XvjH+HV3
Fo3LXlzyHUEvch/QFchr+sIHYe7fqLXsR4Zyv7vWec/ACcFtqIM3dqdsZ8Nf
tWVjIGAhxATOjbgAPs7JwWvoOmQR+g7+RF+COT9Wsg57HMwpafz9VrW9Q+/e
TixQvx/rWUVtvl8O/EpncHmjMUWwRTAXYmv4AMRrXsnYV+hdsE+DHYg9CG7C
HvaN+A5tiZ+CJU8JPHmF3v0c3ihZ1iHnOOtLG40B8Td2NBhKp54DV4/9ARdg
3dh13ep8PuimBbEm5PnItPcbXYgdel6t7c/mOt9BaGxzcCj4aHja9xPZB/Y5
N/DPmqR5HzlYm/Tf6CR4Fx0Phon8ARNCBh2QtD8AnoN8wyfgHJEJYHjIBXgI
/Awe6580rsTfzyXt7xEj6yg5jtKjZPlKf8jNnknjVqvDzsXehcfhCeq4V+my
eXWvsvcP/In142MgH/F78G/xc/F9N4muFz1c9Nc6jEXsK75IZYxxpjWHz/Ht
1ebZovcczIx93419q/s/V2PdpWcD1OaeonF3fDHmRtkRfhl2+4Sw6cHrwDDR
U8hFYmL4qMQxlkQMBJ7uG3L+4KrpJTn7wtW4Y08XjfX8qmA/8v7wJbEfd9fZ
hnwo7EawU+Lt0OA2x1SM4RxVMX5PPZhbH419cJ1jxk0ZxxB2atzlFfvYS1X2
zHr/U5rX7ooxjG+r7X+3W+5dovms1P6t0C/Z4L53Rf8tEacAd5wTfMoc0V3J
0F9gD7cF/sC9BQfl7paSxkY511syjuv01P5/pt+h3D3Jv7kZ221V1f2q2XIB
n6Umaxm9p2yse/+0dftWnduWrpa/E3NeF+s7oMk0/tTciAsQIyCGCm4Mfsz6
aTMh59jmO4G9D9a6WzX/Hg0u24JmPvhQ6LaJWctUMGBwMeRoTdkYxpWBY3xa
8dymZzw/aOw3cH7GAlNAd2yN+RMn2idtfXZ4o+fBuEsC50BubwoM52fttguI
i3LHqnnf+b9XjBlf02z7pW+954lPB8YH1nem1pvIWk7sylmWgGcjp7JJnwV/
I9s726s+kTN+ukB97Ke9O1D1e6vuy0b7Pty5n0euBXgSupA1oZfx24bU2a74
IGcbGFuYO06Mh/jOA+1e48U5x/2Iw3E/0J/0vbjGPAwvP9ZuzH9SxODwNbn3
YOOFrO3IOs1zZs5+Ulfd5wObbJcis9Ebe0JujytbHj6aNfbHnJhPNeb3Wda+
FHYYNhj5J8TIySMYFf4Bz4aHzdxTY54iepPmNKnkODVxbmJj1fClsN9fDNsc
enlg42Dk+JroCXRE3/A1ZleNEeMH3Sh6ebvvEvfrgLCrb6ga0wTbvF/P+4Vf
PEf1y/Je/7ta67AO437gf+Dp4OqXqH52yVjSn/PGksCUwBbAGNYFDSZN7Axc
GhsZTBfdjT7EtwMPfyJvn3GDyqVFy8ZUznEq4lXw1z3t5oENBWN8YH1/Ljo/
Bb8NHXeA5rRbe9JXZYva3KQ+ryOmUXIbcoj2Vf181WfAuzLG7dbq+ZYW38s+
gYODh69S/RjRUzT/vxZtxxGjYg3EPcjlASuZlrb/jK1U7macE7yT58yfNtwz
+kbGrim6vmeHeZr1wtd/Kfo9cq8Gl40VLdZ+5+vsv+I7zCyZnpcxz60InpsX
MXbkFfKmNmQO/MlzbAlyTWhDDgsyFRmLrB2bs71DHgHY0puBH3Yt225oVtmt
bBulpWzfC58EOdJWtl+UUpks22ZtVTkmbUwPu7oT18MWUf8npb0e1pKpmj4r
a/uLOZCDMSJtfA87JxFnPE5t2kqOV6VKjoERCzsPHky7DXcATJB3zwiM8KfR
D7lg5HGBPeFvdYv6/UMuXae5lEX3R6ZqP7JFy8H1JctFaORhn8AQZlUtnx6N
e8761sZ67yiYRl9hg2Ovwg/9CrYRDyqYj1vDHyc2Q4zm+qrjItgkM6u+a9hR
2FPJdmMre7UbM2sN2Yh9hH3CerB7mmMfsLeSMZ8VFdtbD1YcF8YuQudii2HL
0Q47bk3YcdheLXFGYMr4zouyvhNvBn6IzbGnxTYLfXdN257Dz8IOYy6d+Qtp
5zAsKtjfvK1gnw79wd3EdsB3AvPEF6XNwcTx2227vNhuH2JL+BH4CNiIzLEz
zyvt/IQbVDambXuP4j5rbv+rubfnnVOQ0rgzMu67LHpj0fEL4jlgaWBq7NkC
raFJ/cxPug77lXpyHLGhjq54zN6RF7Ep5sl8byvbR7qjbH/+psCIZkbMC3vz
+ojHHdrhO8RdApf6QeBg4GHcRe4kOhOMgvuNLQS+BdaJj408Qi6tL1uOIE/W
F41ZwWPY4fiun0RsiHV8GpghcRXOi9jKnqx1FroLvwOsm3MBfwUnBC/EpiM/
ZVqN/Yud4WO83ui4DW1uSRu/5izBWD+LOAI4ATS+ALEXZOQ9QROPQfegD/sH
ZoEsfTLq0e1PRvuTcsa7wL2uznhvyZnCN6VP9Oxfcj5fznlX+ITYn8TqofEN
yZvD/sb2xl5YEfk675VtA2ALrM1av6PnsYOxh7uoz61lx21H5uwDronY1t9K
tjOxN7Exn4qxwLs74/Ely+lHAivgOVgtfit3tinuLXeOvzvzVXK2tVar7Jpx
zss03Y0tZWOvfyq7bUO0X5qzv4DfgB++J/b8msBquANgishE8FLySQ4Km594
I3FwbJlZafuw6AtsKPBd7KhHI/ZNDJw1MC5t4LtZMY994vzBQPAtuUtga/gJ
+AsPaX+SuqutOoNn2n2PdsVdovwwaPzYnRFPaQq+Zm+wycndYb2r1eddYJkV
Y3qMz7xuzzi/izwvcjPIy5jeaF8ZWwrbCTsV3YlexAYBZ+Y+oDN7hY8AXoL9
g82XitgfMgf5eXrkMuG7wBPIUnKCyL07KOjz0s7Buy/wQ86aeCyYCHIMfwYd
jLzeHHl38B/xBHQG+oK4BOfH2RFXwT/BN9mrYt9474rzj8lDflL7eVij83Wu
qnHOzprwBTj/ayLG0aZ3OvQsVXH+MXbHExnn/pIDnNK+rWqyL8f6PgpMhrU/
k3Mc4YKCc4F3B+8Tf7465on9jr+CDf9Z1CMHfhR6BllKLhK6An8Wf2VQo/1D
4vBnR/5Ve8H9EwvCXgNjwQf+osW+AHoHnOifEZNFJ+wO7OjBsGu4S7nIXf+V
1jsnb539Qd44yPaI6z38b3oPG+3L8E1Wh17lvD4IHBLZ+JWfA01sCBlCbiF2
NvY28QfuHfKc+0CsIB+6gJggMQzkKDY6tjrxAWIZ2D3gDIyzI8b6Y2Cgndh3
1XY7uPjmirF3MHjymfBP38t7z5G/8D52PPY88S5sVuyJ1rhXH4d8/jhiSZwL
evvDwEiRiR9HPfuDfcAesdcfRSyV/cH+YI84X+wJzpgz2R13hr7gbXiaHDfm
TD4bsTZsRHAk4q3ECeAz4gPYUvQPlo9dhwxBXiA32jocNyJ+xLcCx1acM3qc
ygbtwySddd+Cz2R5yHawemQ1eH21m2OI5C0sC8y5WDb2AA6Lf3d35FHgp5wc
mCP8CMYJ9o18Pb7g+P/nGbclholdRCzwjGhPrixygNySqxotj5BFF+R9xy/K
OwYO/gj2OBasnDEKzjPFNsIuIl+YfEj+xv/BD/ph0WOMi3HJceBdMEXqTo/5
DwpMAFkEPnBY0OhbbHhwgEGR1wvO1BOfssnPyD0kB7Ea/Ek7bIYdFfum+Yxj
ndDYsehk7B7sauwP7BBsSMYcGOOC9Y5O/+s59sqgiOWNjHgeMhV7gxgl/Mre
Yuuyl+eGXKUcFH1OzVs+pquWdaeFLJoe4+ITkb88PvK0wZKJ3XJWyFrOC5yc
8syg4deTYm7gOYNjD34Xe4iMRY+j78GaOjHVsNPAYkcGL1MeHzQ2Y/fAakZE
PTpuaLx7aNhXB0c974yI/URvj4h62jIesgsMgDgsfuz0guUQOfjoevqZHWX/
oPGBBgYWQcwBLJw7Ty4hNDE79B/rwoYZFngx6+LHXPEvwDPohxg3PDo05k+s
9dDgZXLHJkb+GPHV/iH36JP4DvOH72lPrgV7fPhXdzVv/oLPDot6dNkt8Q7t
GQMaWUFMY0j6X7bJcWEXEYc8KtYF/g8NBkt5dNC05V1iImApA2JdRwQNrsLd
Oz94eUj0z1hguvTDODnxRW/JonzFPgu6nlje2eHD4+/+qdF285TQe/AcPAXO
dFnEArhjv427uz3pGAJxAnJ+wUTgf9peGu13JN2OvwcE9gA+MixsOrCpJ2JM
eOrBjG26p8qOJxFXOj7nXBTWDH7zWMG5WusLzmvEDjy54Pkjq/DTibXjk4zL
ex7MkdwYsB76XBe2EfwMpoY9kgnewXfDf8KeAVMHJwLXBpNYG7Ez/NpHIyYF
povNDK8Rt6Et/bO+c4MGR8G2x6Yhp5P6W8s+o82BvSNLhoTPvj7WuC2+VWFf
wZrI974tMCvy8YfEt2D44sTa0a0Lw87HrvsqRxZdNiSwTNozx2NjbvjW6yLO
dV60QQcR/z0hbEJsDrBLbHL2eGrs8/mhR7Ar+W6FXH3u4cJc5G5lHVslTrN/
zjnnxD6xs+gTrJXz2530++gedOyY4B3wX86FGAgx51NDL1OeEvTokNUXhB07
KmQj9/uEoMdEe/qk7ei4/+MiN+OUgp/TL3bEfjnHK8lBAEMES3w3b/sSO/N6
3hP9muovLNh2QF9iP4BjXRWyHf91aOwz3+UMizs/OfBefJ2rwg+g/Ttl5wX+
tWxseHjs+cys/RTiGwOjPfbbtLjzjIvsxs/Bx8HnhQbfeLni/X2p4vPBVoW3
ife+HPMmdo0NwFywsV8LO5v9Ze/AavAXyLHgWw3GnxFzYJzuMVax4thbO/kD
efsvyzOOk/INFfprk57tVJtz8vbP8NPwMRuDRkYiM5Ad6xMudwaNzn8ifP6K
bKyVatuUM4YGLo1sbI4zwicg1kXMqzNnKfpEFrEP3Dfsb74BgA9fjby53XEP
wWXAZ/hm9NKQd5PDltkV/XR+k9BoGY4s3B7zJG8AuT+yYr8T/AF7KRnYLxhw
j4jH4cN3fqvVbBuR/AzyFchVYG85S/og/gHeB9Y3OfLoS4El4MeBJ4C/zIg2
38r7jN4pOdeeuAJ+dUfYotikvIe8QFbMi7E4xxkRb6EfvodiruhccrrBKcnx
6xm5KMyfeBnrwi9rLcR3tO1+3jPyVbBzJsZ3JeA2rJdzJAY5L8Ylrs4+sofb
8vaX8ZvZd+qJa/fLxF0oOyeC3Aj8bXIP+Bv/6+5m54Bi4/Ntx7eStn3AJ+8O
+5Nvhjl//LBrox/6wK8Ha+NOUi4MGv/krnh3UbPzSvF9xkWfyG++5xiftC0J
Djkj5vZYzjkJ9xX9HcM3k7Y1ljQ7nxudTLx1Qtgk5LhAv1qyPmKP2B/isdgt
YErYjBuCFyYnnVeAT7ChZF57ouS8mInxPcu1JZ9T76JxNmQAfu6asBuxYcj9
fKvZuvKfwQvsEXVvRj26hTvDvcMvph0yn70CCwHnAqMiZkZcnnyAWUnjHOTn
gWssI3dY/LsGnLbs/Hvy8Mn9PxicWXN+uuQ9vStsbPAV+sd2mlxxn+Mr9gmu
jbP7IPzoy7LOc+A+EctcEHILHsG+4/w4u8NKQWecH0bMi9gXPtneqX99i7ok
cqqmBK7QHDYKtsqqjHPRyEnLdni/2XewQWJJ5AuyZvCD80NXcne5wwfp3XSL
/UD4/UjVp8hlyTruzJ5fHP7dD5uNkZbytk/KeeOO6Xi3I2L98OPWkr9j2lLy
fC6JO8A49A82yBrbgl4W/jhxNmJ6L7UYj3qobPrBsvMAayPvgny/RNK5XeDZ
e+KbEcovAnsnH4t9YFzwqvqkbUneJ3+DvALy7bCbv6d5vl12m7+ofLPs/t8g
Z7Vsm/qerOOMb0eskb6/HftMTA4b662iYyTESopay2Nl89/qyOEllgaOghx9
vcWxk+MKztm/PGMZQY4Qvt4TZbd5HMy8FPufcT4X+RPw5KSkc4zwu8mnGB9y
Hv4npwgbg+8DyM1iDPw/zhIfECzn3aRtIPwddAl6BHuVXINTQi9sSlpmvpp0
P7TlXrwR/IhdRJ4tdgs5u/T3C/HFjqxjmHyHBC7I/QcbfKDJfdEP8TjyALBd
wSbQC40ZY4zgi9ilj6ivPyA/1ffTFc/5qYrzq5BpF5Y8rz/EGqcFf2BXE8fg
fw1gT66ueC191c9/luzzEUtcFbyFbGfvkd3IbWQk+XbISeQ3+VucD/lfnPv9
4SOvbbbcm5h0riD7wTlwHuj/k0vRRus6qhT9Z3w+yF9k73DVrxI9SvXPF23r
ku/G2fFNB2fz3ZLvIfeRs58QZ31p0jlt2DZ8G8jY2BucSWefDdYJ5JlxL44r
xbgZ9zEx5skckeOsBR8XvPeVyCEg3rBE+nRA0nY+9v5BSdv22Ph890Ic/FtV
+3nY89j151WcZ3ahyptzzmlaVrHN+Kfwu/DLiA3jm1XDpsK24nse8tsvqpqv
0WfwODFWsBhwGPx7/HzkIBgVd4t7NbbDeYl8s/V6jIW/gA5IRWxxRtW4Gbg7
+enkkrUGrrk4/A7szfvCPsEvviOwAGLB74YdkunwNwV8W0C8hXg3+pH5oRvQ
C3dqrDFay0s6298V/U3TH4r2w/DZsM/JTQaD467+tGTcgjj8HVXHs4i346sk
Yr3kDuCP4UeBW+MP4hcS60A+gl91FLwn1YJjFOwh8ojvcLeFv4k//Zuw/9Fv
0OhQym1B96v47A+qmO+REfA+OQWdOruLz/L10E93VZ2zQe7G/LDb4X1yP9gf
Ylj8746tcS77V5wD16viutejfnXW+MFpOfMB3zjxHFtvVdh7zPH9WMu6rOPO
N+X9f0U2hC/ZeX9Tzt3he4XlgUszl2kxn0KHvwHkW0DyxxoDO3oo4inIcmKD
xHTBJfiGitjIB1nnPpID+XLG+/m7mM9hQQ+MOf723/b8/dh34njMgbszMNpw
Fi0R38beI298ZnzTfWvJd+9mlSu1X89rPpW8Y1OzwpfBByNnivxecqg2Rj5h
MWkMASyBO35n3HOe0/7GiKXNV9maMW4Ifsj3K3wLS7wB/21B8MX88HfpCywO
u2BBYBf/E34ruTDY2tjcyPevcoaQ7dStjPrLQx7gS3Z+4570OqaEz0U938Wi
89B32JjIPuQezzdEG2Qe31kh98iBvTf9rxjTnTHfSvSJnkCv8q0Utg3f8iLH
O78ZKdkO3FgyzzNndCJ5D+jtdSX/Tx98DXyOHhXLxJ6BGcBjnDXfC5HnslL7
2VDxGTSq/E7J+0neTZeK8/m6qlxV8VkhL/8W+UPca/xSzpfYIrmNiZCHt4Uc
AFf5ouycsy/jrmJnE0+CT9hrdCNrQUai68GnsY+Rh1dGW+4M30ch08br/Pcv
WI7tV/Ddfz7u/+0hDznH/wftukkX
            "]], 
           PolygonBox[CompressedData["
1:eJwtmXecltWxx5/l3V22vbvsKr7PW/Z53l0E6QEl9141IkWUqoKQBBQFLFiC
YsCbRK9RwQJ2BBQ7vSNKFywYMYARjAaNSGJEUcAGWEK8sJDvL7/9Yz7PzJlz
5swpM2dmnrpRNwy6vkkQBJ8UBEEh3yfjIKgAeaMiCJ4FvycVBOPgDaOtZToI
XoyCoHN5ENxbFASvw1tPW1AWBMdLg2BVbRBsoq07fbs2pW8mCB6H/wh4WBwE
9dAvZ+GXBMGd9K+HN5M5Kum/mflmg7/B+C7IL4TfIxcE/fJB8BC8ocy3lv5H
64LgCDADOY8DO2i7LRkEc5ijFfRU4LZEEOxk/Fz0ORAGwTfQ9cwxG3nzoYfR
tx3yZjN2JH2m0fcH5ugFvY7xLej7JWPWgr+DzhfRfzFr7INub0MPhH4Guhf0
JdCtwU8BdiFrIWv4U4X3QHvxc/R/kLkmouO14F8z/9cJr+dx9NnMmN+yhdWM
3wJ+FnM+wl6dAETI/jMwiPnmwj8PeW2gM+Bp4F36vws9GP7z0P3gH0DmN8AE
5EwEXmK+DUB7+nYAHkC/PPs7jDPYBv8HeN8mfIar4e9D3nDkraJtL/jNKe/l
h8A8+J/krL/26FPwK/Nem85YZ30h8k9h/TewvptSHqOx46Fvgd6OzAvpO4P5
ekL3Zcw9yAppmwD9MhCjXxfGPIH8t9BxaIl1Xs7dmwkcSPhO3MNcI5HXkftZ
w/iHwM+nf5oLfQ39P6Rvf+StZK5L4X8O/32gE7rMQcZirR3+WPpug38RYzeg
bx/mvpw+r6DbdtouZv46+jwfWUfpOpLzGYSsudIXejf6vII+y9C5K/1XoNNS
8HJkvAMvgczu0LcjYxL9b0H+beAXMv4CYC+8fcCltA0HRgKjgE3M3xt5Dej7
Ovj7tF2FLgXs+X7G9UDf7sAZwJnAFHSYzXxzgIC5v6HPGHQtov9n8Kajc7qp
76zu7ghs6eVm3D3OYCbjj9L/AeZbTJ8OzPd3xhxFVgPQG3njmP8mdJ8Cfzz4
g7HvUg/W9xB4MeOvYer5zDkR+S+mvBe/pM9z9O8LvazMd1Z391JgeZHn3M98
89iDucACYCHQjjG/l22x5tbI/wz6/5B9G/Tn4HvR+TT4TyNvC/r9ift4mLX+
CIxA9rnMN6vMNiRbKkDG09yPibQ1Ac9pn8FHAifqrke+O1cDH4C/ik490W0M
66tB/hHuzGHOYjg6j6b/Efi3oE8JbT1kZ7Qdh97Jfq1G/pXQV6R8pjrbh8H/
mLCN/R19+jO+Bn0uYcwA8L8wR9My36nH4W+grVuJfeZLWd8J3Q3tkfZqJXOs
AD4C/wewh/FTZY/A79iLTbStY/97Mf4N2Ss6vgT+MlAD3b8evwH0BvoAmxlz
iLHfAcOY/5nYb8Fk1vsHdJ/M3PvKvAat5ffQu6E/QV5L5N3F/PvZq76MPxtZ
i5jvCvp+TJ9b6bsSWIs+xezvKvD/Be6GfxdwE3gXnSeQAkJgVuy3YQ+wMbbO
0l02eRWyT4R+FXw6c46qtY3KVjfQ1gzeb6HvR/Z9wG/A5yGjWaF99CLwNfRp
WWgf+E/ktUL/4dC/Q8dJrG+HbLLUNixbfiny+1RC2yB4JyLjSBPbZHPwt/P2
Rbqjl7N/PZAxvcw+T77vD1mfxQzkL4TXG1hQ5jdGb80JyOyU8Jqag2+EfzKy
N0KfBD2ZOaagyyPAYfS9G37PYu/xBOh98Nsj637WMAB9E9Bbi+zz5kOfQ/8n
y/yG6S0bw3regt7Bemazf+fk/PZqjVpra2T+lbFLoEtj+1D50jWMGYCsAP9x
QyV+gPnfVyzA+tNJj9HYU7lTp6PLP+lTT983a/3WHWLPtoI3of8C+FnGFIKn
gFPAf8ocy5krkTfvNOhl0A3oML/QcxTAexh6JntxPTo/hvwC4Ebm+oj93Y5+
WfospX87+sfgpfDvhN+G+Q/Cr6ZtsWIb+M3B98N/AHmdkfewzjdv3k7W05b1
lMOfXGmfJd9VxfoqWc+voSvBT6L/kkKvIQRPAnXgXdD/Ofr/lT26otA6Stci
6NnVjGHOHoyvkM0Uekyl9iPns9ed0N14lbZ9SfsY+ZqhyPw2aZuV7dYBHcD/
SzGB3kb6rAncZwu8nzPnqfj7g8j7jvW0pO055usMvw14HlhWaBn1efsA+YK3
kDeIu3tW3mfXm7au4K/k7buk00bwZzjT9bJH9v9p8DLaYngfsD9tmG9pbFuS
Tf2F9ZShz93sRQMyB8n30X9hoceUg8+A36/UZ6yzjvI+yw+R1w55Z+f8tkqm
ZDdjD8fBq+JMqsFb5722XbS1p3/rnN/esaz/XtkL/DbMP4U9KmWvatB5fKnj
t2P0PZTyXZGO0nVg2rGD7pDu0nuN/kF3RndnSNpvwf3wK6DT6FCArCFARn6W
ttFV+EO9R8zVgPzzm/hO6W51BnLwJyBjCbIixiQY20l7ovvBGpdii6NY05mR
59BcQxTEs55m8J+DfxX8nvBHRI4199Anpm8X+nxJ33eRNxr5ZbFtewT9/5u+
bysGLHVMuh28UjEN/Cvkz+HXQC/X+wh9HnQ3ZPav8hpO5670gh5a5ZhMsVkD
+zuUuW9nPSuYu4/eV8behYxD4N2BK6EnQn8N3gsYDX0n9IHIc2guxQy99d4j
r1Wl19AVecehr650zPUU+n6l+1/pHGAq66tmTEqxmvYDXj/oa5OOCfuDDwCu
SzqnWQ/+N2S0gVfHmLbof7reW/h3wN8fec+19/KhPwM/C7gcegL8L8GnMedA
6EvgV0Eflc1VOodSLjUodi61DP1eCL3n2nu9Ef8T+cx0dnoTzom859p7xTDd
wJcivzvnuQLYC90O+afp7LhPL6BvHngDehMwT7bMeSwFxgM31XkPtBctGD8d
WfNpmwesBFYBr8H/Iuk3rRD5u7RfrC2C/gL9u+X9tuuO6K6cDN0xaZ8h37Gb
/uPofyP79zF4R9q6wF8Ovy34HsVv5Y6ZFDuV0hYlbfOy/R/Q4fvGHE+53nH2
K0za58v3t9D9KHOMWY8+zRhTn7TPlO/89iTuFfAsdjkTWJy2bcimZFsbaFuv
HAn8AFDMmFzSb5DeolOATkn7RPnG3TnnjvKZ8p1PhY4laqAHQ69Bh9VAH/C+
wCOxY+9/od91etuh36xwzKHY46PYsfQB+LOVP0BvqXAOrFz43thvu3Kejcz9
N+gfKxwj7gJvBxxm/3bD7wj/MeiFFY5pH1VsC2yqcA6vXH47698G/ArdxgCj
mPM3xbZR2eoZ0BMTtmHZ8s/y9u3Xot8E5T95x9Iacxl9P4+dS9yH/E9ir1lr
VwypWHJG6Fiuiv25iPYW7MHdgX2efN+M2G9de8a3ov9g5D+BbdyKzCHgnwMn
Yy93MqYpY99kzFbgz8A7wFt6YwLH+NvAt6X81isGUSyiM9HZrFA8xF15Kudc
UjnrFPBFjNms2IEx3bh/N6SMv0fbCnizGNNQ5hxTuebCvG2pOfayALwy5bdC
Pka+5lzllPBnYn/1yGsHvSXpO1of+c7r7stG24OfqBpFYBudDz0nb9mvQc8F
fxabOpZwTqbcbH7kWFl7tIi5e2Ws6w7ghbx9lHyV5lwMvYL+BeWOsV8AjzOu
JeiN01tXkvLeyofKl07ijJsnvOfa+x/Rb2yxc+J/ML4SqOLsKoH2dfYZ8h1q
6wDdIXIupRijg+wxsu/TGVWl7HPGN9q0bPsEnW/SMZdirwzQOumYSbHTCGBC
0jUT1U50h3SXnkfHOyLnNMptfsL6PpX/SjnW0Bugt+BobN84D3m/UGyV997q
DtayF7Xas6RjQsWGivEV6+uN0lu1lv3vWeqcaY3yidCxgny4fLlsTrbXQ+sF
f0/vF3s1EXk7wHP1fqsV02XB16HPrgrnsMpl0/KxyFqJzMfY6z3I+BXznSN7
h+4RudajN1Fv4/fwbyx1Pe360DGJYpNxtJWgX6LWeJ3iS9ZybuRald5QvaVX
Zx1rKCdTbnY7e3C42DUk1ZKeyTk+kH18g/yukWtbetP0tinnVe4rHT9Tjsl6
gqRraKqlac1au9o+hvcEbZP0tim+Uu6ddq1tM3AAPJV17UBvpN7KMyLXgvTG
6q1VDWRvYw1LtayOWdcilNMqt/0+dOyqnG0J/HNp+yHhGp5qeaopqrY4ERhQ
6zdLb9dczmAq+qUZ/8dC5/BHwZsjP1tkm5RtyqfJtxVqPvAYGVGtazSq1RSk
LUs1FtVaLsi6FqSak2pPJ8c+2ywwLHROqtxUNZwlqgemfTdPZU1H6PtF5Nhh
FTokQtdwVMtRzU61u/61XotyPuV+n8bWTTneHM7vYORYai3ji1XrjBw7rYEu
gm7CfIsq/EZMY+xXkWOt1fALQ79ReqvUZ7pql1nXalSDUC0ibMzFWwKtgPMj
536KmRQ7rULG8oRz5sGMH5h1rqCak2pPqsmoNqMYrC7jO6y7rBg7WesalmpZ
TYDdjJ/G+OoS13RU26nL2rcqx1Wuu0AxLrpWAWfQv2XWtd//5MjwX2S+G2U7
yH8tZ5uQbcinXIz9XhA79lKNcmDsGpVqVR+opoesEVnjC1TTQ9Zg6LebOmY5
lnKNULVCxTjfSZ+Uc3n53Lnyt1n7Jq1hOvgs5Ldt6pru2IxlSrZqgEn4C1lP
dYVroP3g3Zfy25UBfglveujYWTW3NqznYNq2dIwxfcDfzLlWqTfjGH3PTzv3
V86/P/aeam/lo/Yhe1/kWHYl/Cahz7Rl4x3XXZcPki+SD2xQfTT0W3ghMhcz
1x2haz2KQdrGzmmV28qn1+itzNg36ozOjB2TKjZVTPJU7BhzZWNMqthUNR3V
dhQjzVesh8+8jLkW4D9T9c75lfsrRixRLp+x7SgmPBa7RqBagXx6Lu+cV7mv
YrhWef8j0L8C1UhVK62L7ZvS8umha+LtG2tOqj3JJmQbepPSeduUbEsxbAfo
W7KudZwN3Jx1jU+1vpvl39nfSRnXzrsD92Rsg7JFxcgt8rZx2bpi1iroR0Pn
eorpt9G/gvO7rNQ5pWpPNaqZlbvm9qDOTjUb+l4PTNC/ibxjJ/0D0b+QizOO
vVXj3Zp3DV61eNV4VOt5Pe2xegNqs/5no383shnZjv7p6N+OYtI5rK0061hQ
c5ZlXfNU7VM+90d0/yL0vxLp/D76rlZOUug378XYMa5i3f+H/hD6avp3TrhP
SP9U5Nqr1qi16h+M/sWoRlmdc8yh2EM+Ohm5hqRaUg4Zl4S2AdmCatSqVSvH
Va6rO3sodE1etXnFdPPQfR0yOpU7B1QumItd+1IMlAVfn7F/0pubS7sGrFqw
cqKBGduMbEc5QxH7Oyb0Waums078nGOVEBis+VWvbMw5lHvIZ8l3yeZl++el
vTeK8XfCOzN0LUQxmGKx60LfNcUMih1UQ1UtVTVX1V7/U5Mt8prWRo4JFRsq
JlVsqhqJaiWqCVTJXuQTgbWqC+dc01JtSzl+MnaNXbV25XzXhK6ZqHainL9a
9quas2ISdPk10IY5d8KbIf8ofXL+F6Ca+Svo/6/Qvlg1bNWy5+TsS/RP7iC8
q9KuRchHylc2RJalN1pvdd/I/7ZUM1DtQDVu1bq/ZO6v6pzjKddTDVy18LGq
R9Y551Hus7DxX8J9qpMA08Cn5lyTV22+VexasWpWVbQfT/nfgny+fP8vQvvi
ycCT4ENC+w7VrPOMfYwxjzbKlOyLQp+9cqoC6EzK/z71j0H/Gt5pzGWUcyv3
1j8d/dvRP6etisVCxw6qWbdA/oM51yL1T0z/xmbV+l+NbGi0/H3OtWjVa/Xv
VDpKV8Vgt6b8T1L/JlXTGJ7xPzj9i9ObvTJ0TU61OdWUymP/U9S/ReVIrfV2
RfZtOmOd9b8BPy8zoQ==
            "]], 
           
           PolygonBox[{{6075, 6074, 7312, 2353, 7310}, {7241, 7240, 8039, 
            3178, 8041}, {8040, 3178, 8039, 8559, 8560}, {8670, 8669, 7237, 
            2308, 6344}, {6343, 2307, 7232, 8669, 8670}, {7352, 7351, 6390, 
            1010, 7345}, {7313, 1005, 6381, 7318, 7319}, {7043, 7042, 6428, 
            2417, 7417}, {7345, 1010, 6389, 7347, 7348}, {7234, 2308, 7237, 
            8666, 8667}}]}]}, {
         RGBColor[
         0.5469205553902498, 0.49818035911535813`, 0.8857433198100256], 
         EdgeForm[None], 
         GraphicsGroupBox[{
           PolygonBox[CompressedData["
1:eJxFmgmUVdWVhm8V1EAVr16VCm+qeu9VJC6jyCCtSWSQRBFtwUQwATSgraAm
ATUoqKAIJAyKAr3UJCKOgAMkBkUiKgkqQ7SzHCAyGYe2GRQFuyUgGtH0//Fv
Fmu9u855555hn3328O99buulVw+6qjJJko/bJIl+yYf6s0vPatWbsknybNsk
WZxPks9VPlOdJD9U+x6Vu/W8o2eqnvU1STJF5dCC60NUjtBzZUWSTMskyT1q
26xnofos0iKjNf+FejcglSTn6mmqUqn+9Wrfof691O8l9e+pskHvnlQ5Wuvu
Vv2paFsmmqZpji3NSXK66KzSvHvVVlNKkkfqk6S25HFLY2wH0f+a+jyuMcer
7Uw9V6k+PeOyteB1WbN7hcvTot6v0vW7E8/HvD9XfWdLknSrS5LtKptExy1a
o18uSe7TOpNUb69xNa1JcpPq27TO6rT2pWeo6Ouj9SawX42doLmO0Z5uhOfV
rs9IvCf4v0U0FNXWSzzpo7aBGvuy6gNUfkd7Xq55ZpaTJFUUX0VPZ615t+gY
ofoZam+r9vNUf1H10ZrrEs1xQPP31xwPtvH/tnpfqWev2v8hGvfq6az209Km
Cx72Ur2+yvSu1h7W6Pm25tta4f/Ub4n6PerTs1bztNO5ceYp1+H/Kr1/QU+P
CvPyqeDn30TzdM3/V+2rhbPW3vdpb/srXf5GfdZXejxjs6I3o6dR44dXmycX
qXxL+31F9fM0z6eiYYnWv0xPqclzddLYm4MO5ry1xrKFXD2r82ijOZ/PmR/U
T1Wfn1X4P/V1deYXvLqmUftMmz8PxzoHVT+p2Wt3UbkiZbkZofYXQsYGsh/R
10F9cjqvO7X2KO33Ha0zRfRv0/yD1V6stryid+layy3/p6rPdvW5QH3qNNcQ
jb9LY1uqrafnq/+O9qK5xvP+U+UXetapvZ361laZ55eL/m6if6r6rIixzLEg
Smjuxb70/u+hFy+Ebnyt87xbcw7VXFc1udzFHiWTS1WekPHZPhk62yBa54jn
B0T7Z3GunCc0nKh5/ql6qdp7Hp6YlhWx9xXRTv2tkvs/rHV2aMx2PdfraRUN
szX/FaL1Ub37QPSuz9jeoMPHVniOFbG3K/Rut+b7UvZjRLXPGL24o8Z6iA6u
iv1yXj1KnnuS9OiGKr+jHblgLPKwVvU1dbZ9X6t8WTxaqzGvZ0wPdC3S+A4a
W86bZ0OCbyv0v7fWHpP1mVFHHnbX2jZhi87I2Z5gV2Y3WZ+h+cmyZaNf3jxc
WeO9FvR/IrIjWdtT5bPn3GdpnvMkl9/XuI06/29qrjdV7qm1rCAnq1LWjZTm
+ajC8oN+p9Juwy4co/kvVlmr+adojxn1uVNtGT1j1F5fsD1rjP7YFvhxl/h2
nc799LApM/KW1Zl5ywdy8nnRcrYqbO/CkEtk97hWy2SXnO3Q2rA/3XVGEySv
c8XD22u8Luv3Sfs8sV190/Y5M/F3DTqXBsvB0kbXsduLVS7Rc0qF2+iXUvv5
DX5H+/KU5QhdQwaf13Or6iujjrwdL/ouFZ3Hit7xWvO5Su9lmtrT+n+l+HNb
2nP+lj3qPF7SvAtUNqjvTrWry6Fxz8fYZ/X+uZT53lFju+o5PrEdnlxp27ug
1nKBveonXnwgORwoGh7THs9qsI1iXztj7/PLnvMo8b+2yWswP3J0fOhexzrL
BGePzzjY4DXAC+CGZWCHsn3VHGx5k3W6qdI28rSwk/8qWy8ekbxs07sNgQcu
1Lw31Hnfp5fNH/iE3J6TsuzeWOc+T8V5/aHRezgx47blOv+z8tYFdGJlzrb6
uRbr5dqw25tUbqyzHzm/wu/2hn9HP7B7v2i0fV+ptcemPBa9plwX/Zc3ei+f
ih/367lQzw/VZ3/aOABZ6iL6htb5DLdITl9pZ9+KT5sYfo2zXRnn2y/qyE+5
yTYHmR6T9v7v1ru5NbYh+Srv/+M4xy119guTNPbqoJ09YdOQK+zaBZKH30k+
KptjXIwdnfZ/+L8u/Dv6jt5ydujOCMnQHZp3eKvtAXYBW/E7zdVT+/q9yg5g
L409RuWdalsKHtB675TsZ87JGY/QZ2D4MGieHzqbDZ9+fNiyDTq78aJrXIOx
zu7YL3xArpfXW96Ro8/CpwzQHJfV+2y/Lppv3yr63f7gOXaEc+a8x2q+axuM
tc7SHqo0b/9m45QXA2+wP3weNvulwDDgiHLJfX4k+pc1eq/YN+hlXrA0ejk2
5r8u1sIf4FPhITr7rdjv5LzHjo8+69P+vzroHBftzMFc4ER8ePfw4/uDD+Cc
T0TTKaL5fu3lK/X9Ws8gtQ9KW3+pU34VdfAgdfT7XO0lo35HV1oX/iT5qQ5b
ngpcuCbtPvC5e842GduMTYIm9L9b2CjmeT5l25JUmd5u0c6+JkfcwXzZaD+7
1Rjv2IzPj3M8oeg+HWPdaU3WO2zgy5KVo9TnLy32XdR3B83Mg015Sfydr/4L
xZuzdHYF4aQzS7bR2OoTtY9jS/Ypw+jT6P0yFjvRMewtWBObhX2boLWqqx0n
waeVYT/RPerYPWIdbMDM8Bez6o1bmB/bil0F718amB87jb0+IzGufLzRdhse
r6qy7Mxtcjs44N1Wxzh/ybrtseg/SfO+W20b2yVw6Yna339ip6uMMW6UrVyq
+vaceYNdxXbxfm6VdZz45qQ29oNH532W95Udk8yJPrvkrMaBG/V+s8otek5R
+/eaHYPVa/6L1ba12phrqvp9oXJK3jh9caP3uiX6MBb7Ma/WenVL3jaY+HJE
zA/2wo8Qj96A7Es+bteY/UVjhi8CT24VDZdIFzY3mz+LD/MtYln4062d6SRO
uTzr/R6l/h8VHPPepPWTVvPkVcnkl3XG32DvhrxlYLt4Mi1vvfy3nPELeBHb
Tjk+6r+s9RnA/7qMY56TdS4jde5rkFM9L5aM49eo/JXmbKs5x+at0701/mmN
7VTl+OEQVmzjsXeqPjVnn9mrbIw5PWKEozRufo1p+TjrMU+ob3/xY12jMQw6
uiL0FL5j18CoTzfa5+HvWB8aoeHqJr+jHX9IH3AeD+3YQ+J95kcPaFsW7eCQ
peHHq7XPBTq7qpLzDJwNcTJxxvTAyg/qXA+K7w8VLadLQ1YZz/9CxGvIHz56
cYv9xLfLxjPEUWCaR/V/nWh5rOxYA90Fy+Wy9i1faf7OgStWlR3Tzw+fTsxG
7PZz9e3aYB/Puf5EtM8RDRchsxnnKIa0WKcrahxLbctZ19C53cH/Ini+0WPB
DWMjrsTeVgRt2AF8Luvil6uCVzM0z8Ja96MPNqBUaxm+OPz1GznTxBpPJraJ
eyIWQF6R28qMccvsoAEZuT7klfWrA+viOy4O/SW+2x3zgDfAjti9B8u2g/eX
LUu0I0/gefANscx4rXcNNlW0dWswH1lvasa+6N9z9uH48kylsVBr4CH4hxwj
wwNTnge53ZlznbmJBemPH8RmY7vxF+jxnpCrzXXGzcQO5+bs/x7TmTxVtpxc
rXlmSaCGqf0mtQ9qcAxwSvgdbD9477WMdbmi1TK7J2wKMSqx6rsln0u/tpYJ
3u0Oe7Uj5bgJnr9ZZ4wC3tiUs53B3swWDTWi58qMc2nYNGwbmJN2/N+gZs+/
smj7ix2ubzUeIPcB3rw99sKe/i6avpRtebtkPpWDV5Slw3zTmXbQk2/vNt6B
RVMR04MBRjXYZmEPDojPx7W1jLXkjTcfLhvDgW3AOPilOU2WVWLYORHHkkPE
V91Yab9GO33frnQ79pm2udF/SeSuqLN//AJ+eW/YXmww/mFz+Ah0nlwfOYSp
2SP5vwNhL4iV8AtzY93LiclStvHkGW4J2iZXO+9JvUNga2LLpoL9eV3WOThy
cQ1F+/t85PQYNyXG9gwsic0kj/hevCMOviLyNuTvyOM1Fb3+5Bg7Mu/67Tnz
ZHbwExxMnT3hlzuFX3i9aB/6uWj8pOz2Ju39Xx1tN94vG6PNaDIP31T/kdKf
jUXLELL0VcYyPz3knlzQuMiB0DYj4j2wSTHwCTZjUo3txiPiywOi6T3JW6cm
5xyIGb8jmt5ReXLWueKFEeO/pT3+hNxx3nNPD9raFDznRO39GwXHesR87AMc
hq3qnvWczP03rfep5Hejyjr9n6Y+7VR2K9vn4nsn52xrHyhbZolDyBuw5rRY
Fxmjjr6TzyUPc2bOOQ5yHR1EQ2veNuzlnHUEDIqekH8hD5PT++k55x+aVf9l
zvmPbN6+GtrYOzZvc+CfsyWH/Rssr9iYRTXGW4PytpPYyz/lHKMOYE9aa576
rM45trgl4osD+r9MNN+mPlvFiymq91fb3QXb+lLBmOviWJe4ABuPLGFvmBMc
xftLos8z2Fvy+JpzS9HtW4veP3z4oMVzbgl/wf7uiT1iu1kX/4J+dIic28+k
F71qjWGwpe+Frb4nZX0EczQ2284sLToW3BlxK+N6xlhyEp1Cxsg99wyf+L85
xxYP5axv74Xdeb3FOLyv9vJgwT70IZUfkOMSnR+qvKbVseGVJefLmJ+8DViG
HCgY6Qcpx+fs6ZGy68donp4l59zX5I3RnqjxXnoUXD9Z5UkF69PBjHWJM0LX
sHWMxd51Vp+nyXdmj+Rqhwc2A4dBy+GcLLaF8uqoMxcxCzK8M+VcCv/Bwo8H
9v4g5XfEN9/NO/fYl5iuYH9Vn/WaC2NdfCJx8KFcungyM20/1rXsHP5Q8fmo
sI3YSPwHeoc/mpV2/gs/3C3uRLgbGZp1DmNWxnsB/w2JvDVrE7eT878o4q8X
yqb7z2XzbHi0swY0TIxyWdTBCMRfYAawCdgFfHJSq+0t9ycDIm/8a+xhxC/t
c467x0YMTn6I2BjbAd75ReRciBmIHUZlnUckv8d+4CP8PE18/Y8Wx1Rn5Zxj
Jk4AHy2u9do3VXj9AYGXyDesipwD2PCaWBe6of9wrEk78SZ9wJHYJnRnVKP1
h5ibnDvyNbLR7eTrsZEjo04/6vg+5h/T6FiAnNDqyAvRdlW0rwwawH7kdMc1
OufaN+oTo/26qHOXdG3Q1jPq5Jj+mPKc5Faxcfgw/Nd9Lc6b3d9iXTqU/yo4
d40ecqboLrE0cTrx+qG4vdq5tf4R16AHV4WOkFfZkHZOiVx9n0avgd8nviCu
KQYN+DJ4AY+I916tNQ4Hj9P2j2ivae9cFnm4qva+xyHPuKnkPt/P2UeD1/HX
S8MOovPERdBJjuCevOMd7sTQpwEhh9gw4gXsGzEDdWK4du18x4Z9q5DsLVG/
wWrfl/a+iMPGFZ33HF90/g85Q8bw++R6sImZqIOXr1e/reRbVX6RdY6QOxNo
YSwySbkk6sRY7O3UwHULYo8rQ4+IecnPEk8RV7FXzob9kh/NR04eHd0cZ/pG
i/M25IF+pPN+Q/z+ccFx8Ka0fTwysDnq08t+R6w8uNl8+WvWmB05wVbTd2PM
Dwahjo94OWuMTh6Ftk3Rjh9oF3eX2KFivc8G34MPeq1gzA32PrPZNh39eTry
wD0anTMhzu0RseqGyFNypujfyNDNJ4qe/1kwifYyT20f52yjGyLWoD/6jJ6S
u+oY+Jy2edEOZqd9WOSlO0SdftSZ582S+3Jfh+71ihwv/q1Gz+ttfA/MnQ1x
+r6ok7tGT/ZFnbZ9ca+zKOv17iiYfxvjXPCv4HiwK/dnxHCpVuNRcOl3s46T
sEtT436IvAPfBJBDpo5vXR62aET4GnQLGd4eMXUX/Gez6R/Q7Jh3b9APP+AX
fKCEF+QK4Ct1eEJ+CjuPve8c+yeWmVDwvdhElTNKtg/kIYiV90cf9GB36AIy
hhyzd2I47tXIj3EX+Xbcd9wYdfL8YDL6dy8794kegpW5w+Yu+wcq7035jJEv
4oPeESPwrQQ4HDzOuDUxlth5TeRI4SHfHoBZh9X7WwS+Q6BtdbTTd22MXVRv
+0g+ljiAduYjbt0W9CPD2yLPTFxKHNq5+ci8nBf5lTvirgJ/S94TO4zeb4+9
/7nkvNTCjHPAWwKvEocTj59Wst3rFjq4qdn1j7KeY0fMQ3xEHZxxW8Z+cl7W
uAGaoAesSu4M3ST/Sz5nQthF7DXyBG4kJ4Ct6NTeuOtwbnJJxJv4wK1BJ+dz
SeBmeMta+IKPIr/PuU+OOeHn1sCm1MkXIaPIeY+4f8RWkD97Ouw29h9ZR865
Z6hu7/wAPmZWYCfs6+iwJ2BS5of+g5HLIqf1cL3v6g7h4bTXRW7JAYCXwE1g
MeYEq2DnZ8a6p+bsJ/neBJ+An2P94fXeA/QPj1wTOSdo4Vsf6CH3RDt3R28H
nZzXrWV/q8M3O+Cj22Jd9nNb2OoNMQ/yxtncGtiS3Hxte+dt/rtkGSVm5R00
s26v8NucETLO2SDnv89a71/MOzdHPobvicihzmhnnbqgxfXzWywfyMnEovNz
syO/R86GnCB5mzlZ41run9eGDqIvP23neAZ/jU26NOwqOZOfRvu2Ztf/p9m+
t2vcbYCFnokcLDEO93OcJeWYqHMfQh0cj12/P+4f55U9tjFvv0Tem32CBcA6
yBW5KuLJzTn7H3AMGIdvmMCl4FP2uK+99/lMwfHVCr7zKvrsNxS9p0tiX/Nb
nP/ljvebzf4mZlLRd1brA2uhz+j1o1nfR3HfxP9FGdsB7MHDOdshcgbkdOE/
Z7alZHo2l3wWyB78vznjnNy9WcfHc+Nug/gIn4G/OKHk+GZK1rylnbwEdwXY
JmIC7Do8gI5D92Npx63gDvIt2Bjw6R/jXM7O2V9xt3lO1P8v55jy3Ygrd4Tf
Q+aZb3DkT8lPYj+JqcAmYBQwCe/pNyj2w76GZH3GnD3+6nuBrcHSlPwnp4Dd
xdZj694vOW+6K3MEi4Ov+E/7pqJ9fu+0cxBjIgaCV8ThfaI/704PbACWPz19
BM/3iXby2+gbtrt3YAmwPT7z1cDJ+PB54dOJd+8NX4Z8ICc3F53n6Rr3hh3z
jm/IzXDvQr60e8G6jm6xB743PLnOcTxlt7ojMT114klyEOQi7ir4myow+W+z
tifbAj+APbB/rHth1vffnUq+g+sf30tQ8p/8ITkm6uBb8jL9ox09HhW5UNrO
jrHYOXwqcTt2eEHUaScG4R05AfKo2ATkAHkgpl4cOWfs4TeyHkcOALxIrIIv
Q5bmxLdPWyP+wDaCEbhnIoZqn7WsEcefWjZOP5h3vEuu8q7E2Bn68BH1Gcc/
fNNBDouYknwv/mFLfGPAuGEx9ug63ylwH4Bt3ho00Hdz1HfF/tkD3zN2ivjq
cAyAvKGD7As9HBrzExsMi/+slc9bLsmfETsib2DYV1pMx3+pHJZzzE8egvOA
t8gbvBwUvP1x1nf5rSXnQMkh1uZt38GMyCq5EHILxC18Q0Ocw50SMSb3ysSb
fINATEfMsyj8LHvknNkvfOX7xF2RV7k27u3Rl10xP+1bw/9x1uSzubMg98jZ
csY3BOaiDu7Cbt0e98jk3j9LO++ATK0PuepT9vczvct+D14FY+ALwO1geeIY
8C54gLgEP4oPRUfejO9kiJU6xXdi5EYnhJ3AJvQNW8AdH/cxYDzOi1wYZ4eu
oDPoCPhlU8x5c+j+4zqHdLO/jzmuZP5BOxiJvaAn+A7ObXDkm/DtyA74anCc
Kbby1znL1Sdl3zcOCHr43m1AfG+MDR8TeQb8z8H45oGcK3iZe0O+eWqJHBdn
gxwcuu+vcqyOrGKTd4ZssFb/uN/EL3Gvc1/EqZw/OnV+3liRXCnfvpDnJY+K
bI4K3e8RMcXhb4e4F0Pm98f5ckbc4YNNwaOluJMh10UulTHoE2d6IOQBvekS
85BD4oyRf+Ie/Am+9dq4c8RuQ9fAuHeDJwPi7gwstiFwZt+C71MfLztGJnYG
Y7wWeVTyqaz9WcgbuBgsDjbmLvSy8Bm8PxD7AkeAV8AS8Om84M95QQ91+NEt
9oJd7xp3r+Cg0YGFPosYGx1Bx1gHHPhh+L73A6fhSx6Iuz3iwn5q/38oQ1mg

            "]], 
           PolygonBox[CompressedData["
1:eJwtmHmYztcVxy8zZsZsjO3d3/c3qCqRIrEFTayJPUhsodQWlSCPBikSTIpI
xlY0mbEEsVSCiNjXUMTyBKONLesTezoqkkiKIf18e35/fJ/33veee+45596z
/XIHjuo2srRzrk8p55L5XRN0bnmScyWMnw84Vzns3AjGo8tDk+tcdsy5LFAB
VATVWK8KbnrOfQ/qJ5yLlXFuPDxmw6t/3Lnfg4FgEGgdcm4iB/XOcO4480Jo
Xubs7tnO3WV/Mmf247zCVPhEnEvA7yNo94Me0PYEDaB/D/oA8pzh7L7QlgbN
A8ZTvNNR6iLzquw/wPwQ6MPeKWBQkun4q6hzHjyuwquYM2+zdgN+z/r8pjN+
F2xH3jLQP8r6EnA9zbk56HgaXTqwvz3oWNW5TlXNBrJFmLMj4AD7H4dX9Uzn
OiPLUOQ7lO7cQTCEcSX4HYBXMfyLGQ9lz5CA2Uy2awGvjlnsBW9wXg9schJ+
k1Kwf8RsIFu8gk16sb8R9FfKOtcQfRoyXh8y3t/z31ru63HmU9CnNjzOI893
2OAGeBVefwGtGbdh/Th7DsMviPwZyNe8nHNNOCvKPId5C+aPMM+EX2Xo68L/
NHsrsL4DWbeDhZzfH55nOKsA7Id2C/Om2K8Z2Mq4JljJ2lx4HkfvXfDYKZng
/R2YxZ4u8OqNvTKxx+fIfDfTdDjH+LfQBJHlbd0ptF3h8SS4Co9r4AwYgGwD
QRbrQXgEQAVQMW4yStadoCKyJ2OjJLAeHu+DBowfBkEQAh8HzTbSuQW8eyJ/
EfLncR9D2D+K9ZFB8xH5yiZk/BB8Be3X4BdwH6SxVhYUcP4Wzu7KfZVj/yrW
VoK/gzXgADK/gG06QfN6yO5Qd/k883XMW6F/d/Tvxv13Y/8uZN4JZrF3NigJ
21tIwn7b2ZuBbC/hG8XI+y2ytwX7kb8Z8yZh82n59n1fVgfe5a7WgqfY+xPn
3QIl4B4Isf4Ja3fgMR5eaaC/szewCN2mwPN2ir0BvYXV7FkFNoHN4G1oUtBv
N/RLGce4k6j8QrEHfJWwux2M/36dsP+0pjvUXW4Omv/3B1c4qxmyNwW7+H83
eJAzN8h+6FyH8ScB8129Ob29+WAc80XMFzAuBAWgJTxagQdBHf8N6C0sR8Yc
9NmPvCsYl+fMrVl2h7rLHO5kOPfzR3AB2ywBDRi/wPpW1tqCSbydLOS5g3y3
WP8xam9Gb6c26wOTLebkBO2NpPlvUm/zADa4xPsfwnpn5unQjINXPvb5CXvU
An/mrjdyB7XRtSL0G1ibhwyNoQ0h7wTWXiSeP5Nrb1pvuwb4dczeqN5qMWvX
/TvSXa0D68E7nuk+E3vNQNbt2Kp5mun4H/i3D9lbvE9M+g30+cgwiXllaN6E
9rmgjfVm9HaWKcYzngpNIbT1Wf8CfT5Ev5/h1Zzz2nHede6oEWuvMd/M+ip0
msH4m6jZWjJIlqPQnEiyGNaNtRzlH+wxH53L6+6DlpueZf2hhMWIq34MVCxs
yZk/YN+b4J+s75Dd0y1mK3bLB+WLismKzRP57xV4/Qj9WegnckaFNHtzF6DN
Zr1PuslQB3ss5oxFYC74a9RirmLvbcZ3wCHOK2ZvBegPxyyHKZdJptPwvxW3
u1ZMuByymKbYlgo6sf+1sOUu+YR8Q2+4pe8T8o3urPdPsZih2PGPkOVa+Wge
a/c4b0yKxQTFhp0hix2lwbaYxXDF8qkgPWJvRm8nATxQL2KxZTwy12UcAgug
vY98G0UXMV+TjWSrjswPM+/HnsvMt6PDNvAB2Bi1M3W27mBXyO5Qd1mX93Ud
+7dFxxXw2oxNAtjnBDTHwQh0Gwn+AM0A0AP09CyHKZeppgmg7wrx4+1Nw54F
YYsZih11fN+Xj8nXpiP/U4znQRNA3kvcfxfG2yKWy+Tz8v0fqhCfwVK9bbAa
XkuTrAZoinzLoKlY2nKWctcGaN73dZbus1mPI8tekMXexSCNuz+IftXY3zVm
ssxj/RSy54DqjJvpvpHnTMLeomScwto6eDaF/iYy7IjYHegu9N/aqPEQL/H4
G2fnIlMxtl2AjCWcXaj7DlmNp1pvMP89AK8a2KQ8+9/kvz7MU7HBLPhn5Zpv
zUbebMaj4F+OtV3I8xjr9+LGWzHqPuPu8HsvzXKMcs1esMevAVQLTIhYblHN
pdprEndYoNoCFCPXI2HLXcWKL4qXEXubZdEnL2Q5Xrl+FpgdtxpR/qEYui9h
MU2xbQwYm2s2kq0OY59FMcvJys2vsCcpYjFPse8Q569GlsmsJ1KsZlXtWh6a
/FTLETH5IjxfxJ5XeGMnWD8btVinmuSc6k9oKkM7hz2rPKsZVTsqByoXTgjZ
2SnQZEPbMWq+Xga0ZfyW7gDMBwuipqN0naFYFbcYM9enEa1qRtWOyhkVGHfl
vydBZ9BFY864lmU+2Yn1bOnMeC//LfOs5lDtUZbzu0P/ZcJqyTzu/ImQ1Syq
XfLReyaohS4bVM+zZ7JnNa9q39HMd4fMh+RLfXkvJ+PmM/Id1UyqnXTHuuv1
nPEQsiTrnrItBzRk7Rx7BqDPEdWz6i/YE+FuIXXrlP+hGYRspVhvjCy5/LeJ
ve9wXkrCcopyS0VkOqJYE7VaZyJ3NAP6zcw3gdGc+yeQhrylUizmKPZs9GOV
aERbG54306zHqKX6OmS2qYe/N2L/Xs9y8xV0+ojxGs98Q2+oJryHIXg55Akg
z0nkqQSPD5C1s2Kgf6e62znINhdMYzwVfMPeC2HL6crtqtnDzI9HzFfrIM9Q
5D0Tslr7VWQ8z9p/4+arqgkzWZfhxqeajr8Qx47B7ygoAqdAbsJ6MfVsrwes
xlStuZvxnoDZTLa7gLxT4hajFatVY+UizxsB61Uusp7HerWA6RoEReg7VG/E
s5ij2PNW0HiV4U4bcfZp1e/I2on/zjBeFTBfvc98OfNWyuHgM2T9XH2ZZ29t
GGdO4vxjEYv1cXRYD33pgPmWdJbuvThzY7L1sHU963nV+6pGraJaD/otAev5
1PsdC5ovqIZZyv6PY5a75TPyHfWE6g3bgfbgOXgO93WUrl183zsIz0NgUdBs
k4q+jdH326D1VuqZ1DtJR+l6hP8Wc1ZfeDzj5zjlOvWY6jX1BuvAd5r8CN1L
2DM9YT4gX1CNWVP1W8BsoRytXD3Wj4Wq8VXrV45YbFIPpl6sg2e1rHiK96dx
q811J1cD1sOrl1eP/nLAcrJys3rSNujyacJqK8WEfyXsTRX5PYF6gy+x8Rdh
e9N62w9ELbcs4f2uZP/TYF+GfRPQtwHVmKo1lWM7hKwGUS2iHlC94ET+c2Ws
Ri9Etq1B6xVUH53nnOmexYJk9k/T94uIxRr15OrNHw5Z768YrliuHlS9qGq6
LMZFAYvtikmKTRc5uy5r9cF4+BfAIyXTZPYS1jOpdyrwe40a/Hc2w3Kqcms+
501OsR7/6Yj12Oq1VbNHwvbm9fYVEyonLOcr96tmyECWCawvSrKaVLXpS+Bc
utUQqiUUwxXLq/DfcWQdlrBcopr5COstPfvWoB5/GrKMZf/pdNNBuvT0aym9
Yb3lEfzXPNW+mejbST3Panf5UO+QffPRtx/1tOptSwLWi6nGvBYxn5Zv64wx
0P07ZLlCOV65fl/YYrl02s94n2exUDG/K/O0hPUCiulVg9azq3eXT8g32nNm
O/UI0A0HS2LmO7J5OX3r4L/eSZYz2ibsm5e+fT3Bff7M/mae1RLqQX7HuA1n
tk6xmmYj81PI3A9eGZzfAUEf88y2iuGPepbTlNtEU8T4btC+NanGUq11NGa5
RzW/an/FQMVC1RCqJXLByFJ2ZlXGC5G50O8h1Euoh1QvqW9Y+palN6e3p28S
vSJWE6g20DeloX6MVqwWj4V+z3Hb70HVi6qGUi2lmqyUcrlntY5qlJWML8X8
2p4zLjMeHTbfUc9WL2gxTLFMMVixWDlPuU817w3udo9nuU81hmoN2Vi2lo55
QfuGom8p8oHBigMBi92qMVVrLvHsW4G+MVQKW8+g3kHfhD7j/rpErBb4f4/D
+pCg5T713DmymWffehQTFBuqJ+zboHpU9arqkdUr6xtlq5DlSOVKvfFtYYvJ
is3yqXHc58yIxSa9oXzGvYNWq+ubo749Lotb7FWPsdLP2crdinGKdZcC9nYK
OeMEtE2CNlbPrt5dPYB6AdUw9ZDnf/UVA+8=
            "]], 
           
           PolygonBox[{{7239, 2309, 8560, 6606, 6607}, {7243, 975, 6346, 7248,
             7249}, {6883, 6882, 6888, 1887, 6327}, {8042, 8041, 6345, 975, 
            7243}}]}]}, {
         RGBColor[0.6259490281195165, 0.6273881033512626, 0.9109150720273521], 
         EdgeForm[None], 
         GraphicsGroupBox[{
           PolygonBox[CompressedData["
1:eJxNmXuw1VUVx39cOOfCvdyX6D3n/M7hnnO1nElBBeQ+CGpSeYnFxENRmUkw
ndRGJWvMRDEUNBB1dAqV8PLIFw8t80UCWpYD0wSXSHnaKAri+6oD5Wja98N3
MfXHYe+7f3uvvfbaa33Xd21aZ1416cqqJEmu1T+91a4rJcnIfknyW7WP6teh
/kNqlxWTpFsT/ppPkksKSbK1T5K0pUlS35oki+qTpE7t4jr3N2aSpKdXknyu
tQcTr7tc8z/UWE5r+meTpFPzj1W/Rv0HKpJXkySXVSdJi+b00bfLNH9bLklu
kcx9krldcoZo73s1/0epZf8n5P9uoP9G/wZ9q9ac+yTzVMn7QbVlHdbYK+ov
U3ub5nZWWydkswf6nhpz0WG2zvCa+tPVH619GyU8V06SaZq7s1G6a/x+6Vfp
myTLix7bpd8szctobI9+l2rO7fqWVX+R2sENSTKowXZgLmuQt0D71kuvxozX
vKtzyOTJfNl5ob6dobOsUbtOv+as50zr7Xk3SP8b9eun+7u1yufhLJOz1p05
x2jvO7V2gNpPq7xGaiTrJX+G9nxW9ptd73HkdOrjWH2vSd3viL/boj9F/ZG6
ozPV/7rak7F7U5KcpHa8xsbpt6bKPjI++sM17wXt9U7BY7VNnse6Rv3atfYV
2fcGrXlTdt2X8ffbE9/5E9Uea673/A6N/1p2uVnjfXWu4bJjSed9IbFPMZ7J
WN71fXwu7hn7v6d5cxp9H9wFY4Nj/EwZ/kW1L0mHa1odC09pbILktWd8v+zf
EDqM0bfVmn+O2k+1T7vkjNH4Dxvdx27btO5RrV+VcWysVn+92tNrfK8b1J8c
9sW22Bi7fyZ5W/StRnutrbK8tpCfkx2ammyPi7RXnyb7P3NrYz52PrvBfcbG
R3+n7PxP7T27RfFT8L1sr9jerMfmKyV3n/7+RDp83F92qbYdOXtT3NdpRes/
RO06+dBP1P889Rr6H6v9hmx4iu5jSGo/w9+eKziWiKkxiq0VWY9/LbEt8PEF
6g/Oeu1xsu/MxLaZmjgOHst63p4qx+IA/W6RvlcTE/rNlZzRWd/NCO3zWJV9
4w2d+bpa3ZXu99qCbVwr3S7R+EziT21bwTgADmG3mvDVH2e9drXmXSebdzdY
Lt/wTfz8Dum2SHOeyxhfyr3tYwPKjr1Onfcq6TEj8ZkOSeZS/S7MWHfGLtZv
gXRo1tif1fbV71ndwf2S8atqr5me8Z1z90f9mhacrMlY/pWJ4x/Z4Al4eWLW
mJmVrN9Iz1bpc03Wtl4mPXdLxtq+th13MjPuBf9lfnfGuML+yGbNIM29MXE7
OO7r6f7+m/7NOndR7fOac7jF9qnRvlsbHLfcy190xiXgP76ktffJdqO0bk5q
7D5H/vmg1vRIt0E6TFHjDRof0epYYo8D2uM1fZPrJk+W7RP4AnbdEXhL/L7V
xzYfo7U/Td3fI/nz9VsufW6t2JdmJ76rnQVjwys5y0EG5z5Re3WpfVM6fSfj
PIf9yQncPX8nOs9Zaqq09vw64z6Yz7nb9FuIr0r3/b1swyWS+Xv1N2r+Sn3v
0G92lee2x3zyBPmC+wXzhv/fOPqi9+SSdVpbsIy2kDM8tc+Oll7bNOdh/EN+
cVrF8qeF75+edR4EA8ACYnVElc/P2cEfxsGBJ1Pf15SCbbwj8uNU7ZGXDrcX
fBf74z4maPwl3fXf5QsdeccF8VGrPW/R+EWJOcL8avsyZ7212uc9W7LHNxof
DghPhgjH9g80JtAHF/jOPPb+WeqxNwc694B1YF4p4znIuaOvsRjsIX6J3Vz4
1LhG+y4yx8X8XbLbDNlsZ8m4eJLmnif7nKB4PL7Jfj0u9ETO7iqfHz/Ehp2B
WZ1x73wb29s5+GDk9NmRo/EVgB0/Y4x5jI+s8t3jM+AQeAT+fFc6ZaXbBLV7
W53LyGmf1znngUXkOvrYgvam6E8vmIN9lJofNQd+kceRj9/Ap04LnoSPM485
4+KsR+O8GHc9r864RPz0qTav4gxf1Fr/hcEP0YvYIV+Rp9gTvdAP3cFecHdV
YBKYAC6xP3eBro+k1m1U3vE7L2L454qliZK/o2xMIR+AOXDBkuZ/QJynHr9c
a18n19f7XItTz5mXsw3QCzs/XTFWPlPxWQ7EuXdV+Z7B8K3S86vVzuHrdQff
lJ7Pq30wNS6+HzwWDO8d2H91YA57c6bV4Tech3FwGXxmvKfVMpFdV/D8HSX7
I1wQHkhsd9T7TI9I5lnV5o5/St3/Y+q8jh/jw/PDbmn4G7wJnwTPsR1+B8YP
inzxVNQLT6i9V7+h6t+tdlNqzrQ59fk4J/qMCS7dN/W9YmcwCB9hHnMY64jx
01PbnJqDMc7DODpikxsCb+H0+CP+e2rUEfPC78DvvRXnzcPNls/e2Hi2vs3R
/KX6fkfRd82dc27swdnJOXB4/KQn4xxM/rtJaw4S/zljDdhBDJybNb5NUfte
3ndxbN4cAXzAf7D3wcAO+B58Ea7YHn14HnNPiPn5ojFgbc5zroj5TcGf4YFb
Yw04/6p0q6t3DdNS7++jE3NP8A6sm1dxziX33qx+F7FaMd6Q09jv/ortg52o
Ld6IWqxX0fv3w1ZZz5mkv+/MA97yA8Xa41nXQtQr2C8TNqzkrBs6ksOpf8hd
8B3qHWJ2ZN73+FD6P46+PfAE3oO/gHucmVjGTt1Ra4BT3TFOnuPvSt55kvnY
B87zQrV9mbs8FBxsS4trhrN03neKtlVt3n5HDF1WNF9dnjW/nRqxTuwS64cC
q/AtfAzdj3DoPs6V8Gyw9i3J31axL1+amtvODF64qNV1N/X38uAznzQ7334S
cqhlS1HPbi2Y744t+Z65bzjHqDrzcNbcGbxivWz/jnLdYtnh7RrXSdxfJmoQ
9if/5uud45HzZfgQ/vNBak4+NDV/gjvBoYjH+YG3W7PmWEq5R2Tkgz/gq7ng
DPBQ8gG5gLs6IfImdTM4hc/MCCwk74NH8yLe8Z2eqM/BhPbAt3bpsVlnXi27
fiVn28Jx0L0cZ4FTwDPgFXDZz7Kud8BUZICrF9QZu+B5+OT8wEPuCZnI3h94
jz77Cs5N++AzFdcU1Ba8ccBj8qlti/2o3b5sti5wQ86/KeucTmwRY7cGl4V/
PB/2Z+2k4EXofmXkF3ILNd3UrHlUQ3CMZcENjvCK4Oy8CWyKd4Fh2vtFjb9X
cO5mL7gN55ob+8LDG+rM7bhL6nxqfDgaNTZ+8kTgP+9GF7Tatsel1rE25hz1
raN9/G1S+Brj+D7ckX0+LBt/qOtmhb2oszsT6745bDUg3jTOLRovO6I25s1i
bOBTKc6CHYjxC6NmQTZ7wMG6W4zXE1PPHxl1Ihx2RPA0cOKUqG0W5xw392jd
qzWuoycGlxsRex3ldvA6cgg57WDYtjPm8H5wcpyNGgYcLKWuyZF5vdou3saC
54DH6DwrcvEzkY+fjT58YknFtj0mdY7fW+Pz1vW3roxNCRviC6x7OtZOCN54
uex/ZsG+BDen5iGHvq2xv9X4LWNV+B0tsbOlxt9WR93J3XPXD8X74cU6y9p8
8I+y9Xo17DYldJkYth8V9odfoBtj9EeG3frF/ZL/7g6+sbRkfAWT8U/e/ngD
bEwd98Q/McQYLb7H2wF1AXUAWAVmlcI3dofvLYwa/FsV87rdwe2mFb2W2gIM
6on4WhPvcxuitkA2vIDaEpy8NnX+5Ts16z/Kflt5uWwc74q7nltxbH9U8H1w
L2eXrAf6HHkbSB1fxBy6d4f+1K9gGtiG7/CN2L0U3Ff7y5LjBq6CbuRk8jR5
uSvkPBC6PB4yx0ctBbcZEPkeXzted/qwuG/fsuOHOLpHbZq6Zruw1diJzuQF
agJkgKU1kXPwk7aoh8nL3aEzOsCrvwxuTWzyN7jEPa8IW/FGsSJy8b9klzf0
99DgIKylvqBWWBbz4Q5wCPg237+IOQ9ETmdO76J9hbdk3h73hZ/DcaoDu8iz
HYHpw1qNsZu1/0dlY2ZP2XizNHIhMtCNM7Jvr/4+F9j3WfCI5vDHBYEP7YG3
5HDOyRn762x3af2/W4yX1CzEzKMFv08ervitlL3Yc2jka97hhpW971153++y
uHc4477M/+zfFfd+cuAu51wZfIA8vjzu52gu2Fjn+yQWsAP2mBxYj62Id2Ic
LNocOWhy8C1sw168N6yoM77MjdqWuz5QcD1+SOddM9BvGo/FPa8Mn7ki3lp5
f+WNhfw9K7BuauQL9p0S/XOjD+Z0xDvrlOAqzcETqInAbuqAG+NtHEx8Pepd
eMLoyF+cEb4/NeTynohM3nC3ly3rDPhe5Bpyzlb9LtA97s95LX3WH8GSwBPy
2eTIgefHO86QiuP73uAt9akx7fqCMXVv4HxHrENH3pzOD5vwjtcd2I0v8H82
+OElqX3vvKLf3+HAcGHewXlDmKhL+nbJNSa1JjyXt1C4Ln53TdSDGwquz3lP
5Q0Lzgn3BDv3RE4kd7AOHdCJ9ax9uOCag1rnFxX7w20V3+uY8EXk7Ap8bquY
47ZXfD7eSlgPzqTx/kCgM05Ofr/VXJo3QnLRtOCZvJHhV/gXfrk3chOxhG7D
dI7pOf9/B//vAWeCO82pmMeOjTqReo7xo+9BtD1Rs3XFeyGYyp74PLUOeR9s
/F6L8RmchpvD0Vf1cvtujfk98l6M2p73Tc5CfYCMxsBYeNz6wBDyMXkZO8OL
t0SORt6uOr8lgNFgdSH12zd394eBfm+Da8Iz4Qnrgm9QI1LnkJ94P4BbYEdw
/bnA9scDQz4IXB0YOMb+/D8ftTky8AF8YVPYEJ/nrX1L4O3UwEY49ZLYc22c
b0OckbNwDuyzLc6L/DGyT0m6jS77/N0hk3xFDDB3WcXY1VUx/jDG2o2Rn4kL
6o/G4NvHRi0/tGgs5kxgNH7AvbxbcP3CvvjXUxXb+cmK+RM86uWcY25jyP9+
xB3xh+5bQn8wHq7AvP8COK/FZw==
            "]], 
           PolygonBox[CompressedData["
1:eJwtl3uQzlUYx0/Yd++7rvu+v9/77vu+i1BhrctalTR2aYYwFGIWQ02lGpqa
aopKYZV16TK5rIRuLhsqWaSMUJNqWpeKVBoW1SqhLBXp8+35/fGd3zm/85zn
POe5n4IJk4dNauSc+xc0AT95zm1PcW5aU+fKC5y7DpTmOtcu5Fxn37n3ks59
m+3cyQznFoWd68a/tTAYAE0faPfzbx9YAJ+F4BXoM9i7jT3LGW+OOLcJHGLf
d+A0uDvVuUJwPf+HsXco+CXmXD1IY71pY+ciOc4dYX8BNK9nOrca+o5R5/5g
/SyYCSrAKs4czVmjQH/oD/LvAOgNzxtAV/bMQt6d3LEb44f551/h3FbmJ9g7
iTss4C5PM69lftIz2p85bxr8ZoBl8K7l39OMv2b/r+zvxJ5i9g5o7RxT9wv6
GcR4CWdUgdJ858pALsgBLUBL0Ij9ZdAnuN8x+D0DXoV/d3RWgtw3M29gPIHz
PkSWaua7Wa9mfpR5W85sA65h3BHkoJ9sUMS4KziADvMw7Ph07MY4gzPTQROQ
Av6A31kQRY4Y6Jfgm4Vt0pybCp+2yNDGNxrRyiayzWlwBgyHx61gKBgGGvh3
Dkxm7/3gAjyvTDWdTWf/pLhzX2bYHXrCdzsoZf0sZ37F2T8yPyxbQjcL3A5K
kL0eHY1j/Ds8ToFm8G0ue3JGHbp4Fx4lUfNZ+e5F+O+D7kbW+0TMR+Qr3djT
E/qB0H/K/CNQxngVPrYWupnwmAH+5g7/gDHQN0k1/+8E7Sx4roD3HnikIO8M
/v0Tsn8VrJUljJd02J/xBv71C1nMbGScBb9M+bd0CQrRWWfQAxSDmbID530D
xiLHi3HzJflUfR7+D00y32JEsZIS2HI947cDaFwO7zHAZ80D7UEHcDdrp5yd
MQ/+LeHfAswHz4HZ7Hkt23R6Hv9pjz7bgc6MCz27s+6uGAwxXiMfwr+O4v+D
oJvA/vFgJLgNXEQ/D3FWb3gWJ02G9sEddBfZULbcCF0N2MoZ41NszxbWM1ir
RN6e7O8inp6Ni0Eh86XYqCv+sQEFLWF8MGa+3ov9GxT38LgefIhtt4ExYC2+
fYj9NYol+E1NMRvL1opZ6Xsh9xnIfe6B/lrsuZg7vudbjCvWlSN7MG7AJuew
7wL2++jzJPT7kbeOeI6zPpJ/MWjXQXMb40JQDe1z6C8rYjlMuWwl89bMU9Hp
3hTLAc8i3yPweFjngPNgCvJeRpZU+DVmb8+k6VY2kC0aQ9MI1HKXPeBC3M7a
JnvGLSYUGyuRca/4c6elIbvD90nLAcoF+dDGwU0xy4XV6Lc/4zrW0smfT3C/
VM75F1wqsBynXKcYVCwugl8R97mB+Rbmb4EujJuBeYzng+ZRyxHKFTlBbpTP
lgc+JF+azn1nQZsDPx9Z7+PfveBOcFcAjaugWwLS4Dk91WpOS+gzmVcwz2Ie
Zj6ZO9VmWA5SLtqP7PvASrAKvJ9vuVY++AH8Ktmfgr+EwJyo5Wzl7svowuVb
TlBuUI0sRzcePCNBTCm2esCju2c2kW1y4TEbeXLZE2XvSzHLbfLhRTGLmZHB
HXXXP/Gv08iSjb6T8P8Y/9gFBnP2kHyLScVmCWu9wvZvcJCTlZvPxa22zcUH
Ghi/6VutnQjK2XcaXrn4wxbyVbpnOUC5YDaoBOuReV3gg/LFjIjxkg1lyy/4
93mgQ+myCJlLsi2HKJeMRIZnuFsS/VWFrUaoVqhHUK+gM3X2JrAYWY7GrbY9
yhl1jP8K2/gc/D6DX1PffP9Jzq9Kmg1kC9U01bbmyNcMrIGuGqQlLLYUU4qt
Y/yr860HUS+yjzM+gdcIeO5lfBweRRnms/LdY/kWu/p3gvEZz2r/EtZncn4N
80vc7yJ4h/W+/KtkLQ+aStZe9I33EOLnqbDVTNVO1RjVmphvvqA9FdBfBTp4
VtNV2/eyZyKx3UU5AtokMq9rZDlpMvOIb76tGFGsqOdR77OM81Yy/z1huUs2
PsN4KvTducs87FHP+Z/Dbw+8BiPvLchVzHptEzujB+PH0MkP0Gdjn9cjFiOK
lY2gpsB6Qvm/dFAT9CDqRWQD2WIa4xnIlglNHrRVyLAZXq2Q7w3fcohyyV+c
V+qZD8gXRJPG/AHfcolqrGrtDtY/CmJAsXAc/YzONBsO5D4XwPCQ/atF9gbW
HwxZzV8t+aT/NKuBqoVfJ6z3mMKd9yesZ1LvpJqn2teVfy7LapBqkWqUapVq
uGr5RM47kmo1RbVFPZt6N9msWPHEvyvYfxl5ihJWE1Qb1IP+GrEeS72Wcoxy
TRH7O7N/OzzLmO/yzJfUo6pX/c033YnmlG85Wrm6FWt5Yat5qn2KOcWeaqRq
pWJyFLzGBf3tGniMKbAeRL3IfMnqWY9aGtRM1U71zOqdpXPpXj24enH1rJfz
rKaqtqqHUS+jHla9rGpUDrIsS1rvLx+QL4yIWu6PcKfhUctZyl0dAt+f49ma
auYdvvVgfwc9pXpL6US6kU1l25rAF5WjlKviUYtNvUn0NukVMd+ST8g3iqJW
ixQDioW+ntn+cfAN98uMWGyoRqtWn/EtV6pmqHZIx9K1crxy/R7P6qN0Kt3q
TaS3Ub16CNabsz89ZDXp5aT5gHxBPjU/YjlNuU09snpl9RDqJZTzlftf4N/z
YeuJ1Rvv9q131RtHb53KIFeLRrQHEpZrDnP+wYS9sQ4FbyC9hWRz2V7yjS2w
mqnaqR5fvb7+aU130t2GoPOd0Ifwp6GM50atFiqG3kD+Vr7Ftmqsaq3urP3/
91Cqh77V7v9rXtR6qoWB/21ifUrcZFWOUa55An0szLaY6ZawN4DeAsrZyt29
I5YL9WbU27HMM9upJ1Fvojen3p56I+itcD7onS4FvUo2mJtjZ+gsvVn1dlXO
665eKGm1RTZrwfzqsL399EbRW2VT0npH9fTq7RUzih29ufT2Us1R7dGbQ2+P
4qC3Vw+uXrwieKuqJ1BvoJ5MvZlkyimwHKtcqzfJDr3/YtZ76Q03KGZvAr0N
9CZ80reeW7233sj92LsiarVWOX0543We5Xb1pOpN/wMC3z4Q
            "]], 
           PolygonBox[{{6096, 6095, 6823, 1840, 6824}}]}]}, {
         RGBColor[0.7005028309634165, 0.7471753197051194, 0.9126146691033419], 
         EdgeForm[None], 
         GraphicsGroupBox[{
           PolygonBox[CompressedData["
1:eJxNmXmMldUZxj9mu8wwdxZFZ+43y72DqUkrjLIqi8VaBfSfJjayuxSBVqws
jluiI6umbUJrw6a2taZJKxaJgksVGNoBrEttCkQ2CwiDhgYjlcaFYZn2+c3z
kvSPM+fc853lPe/6vO+0zJh3y9yiJEme1J9i9W1pkpRVJcmBQpJsL0uSm9TG
9UmSjfr+UL8k6dSa32Q9/o7mllQnSVGp9mrNxy1J0lieJIsbk+TpfJJkSpKk
PJck7TrjZ1q/SesGZHymPiUH9bukj/eu0Pxi/R6u1pnzmf2ak2RRxuPJWv96
ielYqNZWL7pE8E8akqRLv+/ReIHWVDR7/WM5n8d8Vud/0WwayrXvZa1/qchv
6epjGmZrPEutUuOZ6s9mvR7av6pLktFaf4PuulNvy+qNUxtNN3vZN039BK3d
zzn6VqM1M9SfEh+yOuvf6ueJt7/UmoJoeENvOafxcq0/Jtoe1l1d6s/pjmrR
/F2t+VJrSrTmZq25uyZJhlb72480X1TsvV0Fr0lE41L1PWrN+ja4zHf9Dv6q
P6M9ExLTuzneOjrx/KjEMrk5ZM14QsgIOT8csqbnNzJ4Q/eOZ53edEzjUo2z
Gp/W90lxx5NZ72H9aOnUqCrzcWS1aeqn9UdKzeM31e9oNg1vNfuMKrX7dM6v
g6+1ap/0lZ71tVy3isd/KTcfNonYTo3f13xPweOnxZMpah/Av0brE7qBjlwj
vdpW7n0rtOeU7rpRbZDWntBcq/qPtHZNmXWjo9z3cddhnX9G30pT0wE96N4I
3fFfjYc0eg5aL9f4psSyRI77xJPZlUmyVnf1lHp+DHIUPRPVLtfcKsn6z+W+
82Qfz32mfqto6VC7Su1IwfszomGs7O5KzQ3VeEGpx01av7rJNE/NmU7sBFu4
XvyfWOr3tmvPLRqPkd6tz1iHntC6eeLRUI1P6Xtb7MM20JVu0TxS/SS18yW2
TeR/Pt44XuePU/uBfj+gvffH/jkZ6zy6f7FaU7H5sDZre0Tez+j7CdGzSOfM
DRqgBV+0LfRycPCANw6J34xrKsy3x7DVetsK9oS9s35hYh4ODrv4ccb72Ytv
4S509TXxdr9oekX9dVnrKrazReeXS3YfIk/p9Wb9vk17JzfZF10jPndq7foy
r5mY2JfcpdaMjHWH3EAvP/Bz8ORoic/iHO5EP+DLiPCFHYntGX7Bq+l637Ry
/8YPI+8NRT77X3H+x1p3LGxwcbX91Ky4F3lgUy9mzWv4vFN2uarUcudNvBP6
N1X4N2PsBVuBlr1hm/ATulmHbfLuTbF+UbXfjo48gg8PH4Rd4yPaND+h2O/n
jMu0foDaEXybmNVNTEHuGfsEfBL3Y9/QiQ63qO3VOdPr3A9KPTcg5vHJ/MaP
9cimzqs16fdYvf3barcmts1JIavXdNenpdY/bPGe8A3FQc/p8G/dQf/2GusF
fvRovGtz2DrnYtczau2riVlLwzdD/0zN36W2osZ2Aw3YznLNrayx7beFvNAT
dAH5oQ/w//6QY2XWcbZPsWMZfhRaOLNvmW1zZN56+5xs4iA+JmO/+6K+f1Bm
3aQNVLtCbUi1x+jS6Tr7/vdkCydL/FZ846B4N/6gf+gF+jlJvqhcOrBVNrGr
yrqFzB7N2EfwRmwk1e+LEvPyTPCTfUfKHYMG5T2/rN60cA8+55OC31Usulbp
7Wf7+b2T5Gd3qH+7znPdMY/P4Ex0jf5ojBdofX+NH1E/Uq2Pxtc2mn+bgodP
pqF76kfp2/Oae6XOer6nzPyb0mx7maz+H5W2k/7h99pCRvjdo0X2n+gounlb
nW20LeaJ2xcHH/El4KSSiFvEr4l11l3kBd+mVTsu1kYMx77g0bBqxy/kUyHe
l1d5XaHBPF+qc1oz9s3oDHrAm4lxH8S7OH9xrXWfGEHMYS32fq/euFLrdyfu
V8X4hZxjO1jp5KWiBywp2k/qvbN132ep750dd+NXNoX/hEZslRiP7R0usl96
MOMYhx2he+djjF85UGS/+nlq+7pWejI9Zz/+h9R0EjuJm3vCJ/Our/VNKiRm
iJ+JZYjub2hyTHw95/hJbGiK2IsvgBeDM45hxK95OfO5OLVvuC9ju+BN60Mu
xLTDgTPXh74wD73QiU8gnvF2ZF1ZZf/H785Sx2N8BTbeETEL/0ScI8bhPzbG
+Yc1/3LGmPqbDX77PsliDbhQ4zV65NWa36A1I9SPl5321zlfS1YvZB2Dj2vv
U7H+1YL3MGYO+SO3faGzxwKbPRh2hD3BI3wmWIo4D04FL+G7Fke8wz8ei3i0
Omsbxt6IRfjfE6GPXYHJWftx3AV27Yoz3kntC4eKtnOS3Vjt3ay5GXnbMjb9
WZP1EH1k39HYix9qz9hHgp3xTfili1vMxy9zjjfbA2+MyTpGE6s6ZF9bqv3G
Y4GJeMs/M7avzsDg0yNG46vIYfDDee1rVmvXHatr7PvRj/0RR9EN/AS6jY53
ZozhwStgEOIotj664DPbRWdJleVGPK7qZ8wJr8EP5FTwHrvBlrAddBZ9bQ1s
QJzujRFVjinEFrBtW8Y216O3n886dmHrnYETwBrgq3z4f/wevgsfAhbBpvDF
+OTbG/2O0RnrMD4YeeGHN2vhDVq/Szr5auo1c2TLY+ptJ9j3JRXW1f+UGu+/
EXp1IPwq2Bss3xl4Hls8E2/8qOD3n5MOTK22DWL3yO1o8Bmd3Rx6yxs444k4
uyvOBz+CI/EJ6HFX+O3uZu+9pN5rOgJnkjdsiDgL3dAPz8Ag/IZH4Dj0ZFej
920NGz8s3zWv0nwh39oQNs79G4KGLYF/8M+tqX3X6BbrHOeCIUdFTCcWFLfY
HofnHEeviG+Twr6wi90NvhOZELsZ49vxs7cGRsIGD0a86N/iHOlKvX13o/Wg
gty91vQUB0YYFJgBnUIW6NWSWscY1mJzB6OGAKYaE7jsUKnPnx38PBLjn6a2
oRkNtkfiZUnEVGLruznjro7I1x7POlZBz5m4vzVoOxn517iCbWZtLvKM4rDL
evPybt31vWbHYnJKcAB4YFijdRnfwB5s75PIT4nJ3ZFfnwnsBF6cItqKa00T
8nw55Estg7eQTxyOGgVxENtmjF7dU+Nzy1PjPmIqvhlM1x48einOZD3xBDw8
LbDQ9sjxkfmk8Kvs3xd4vifnGDOi3rSRX6Bv+DZ4TgwlzhwKme0JDIldETuR
O/qIjqPvvXpebds7Tt6Ytf2DxdbU2A/i8xlzL3EN7LM96kQDA5viZ3jfpogP
5KvkrRtz5s/eC29J7ZfI/5DHbYErvpD91xD2G/zWvfHeAWFH8If6BH6Q7+gW
730vZyx5OvAkNY+uyNMbMvb7+Hx+E//AGxe1mD+D6h0/tkX9YnDY+FWBSbeF
LMAGnYFP8Nn4cfQIWqH5K9H+UMaxitwCvh8KW2iI+z8MXISNkksUBc4B7xDr
+kZ+/tfIqcYHFjgYPmpg2BS2RZ0LLDc49Xt528nItYlJvGNOjbEmuQK51E3/
dzdj4imxCR1rC3/TFLKE55dFjnamybZztsmxkRiJXB8X8c/p3FPi/7NZj9FF
ct5nY4xv5Dd6yhxjchWwDJgG26mJWtvtOqcr55rUuoJjJuvQnRNNrttcKVv+
qMUxi3wCPUAf0JU+dcYN1LpGRi0L/FGROjZT0/phi7EHGGRpwbSQP52/1DiW
mk1rvf0dWAMa/xh0rguaoav7Uvsp6kw/L3jNWdF+Z961oyl5xxviznt511up
uy5rdN1lVOjw7oJj93TdtaRgHi0reD/nTM/br+HfiBn4CjDooULU6uKN+Bbq
odgf8kSu8K20ymPk+6H2ZMAQqc8A06O75B6M0X/6ipivTK3P1C85JxM4pix1
jCBu16bWW3K+g2r9tOah1PkYeRn1wvGho9QjwS8jg2buqoy8olDnO/EB3N8v
aHi94Lfj42dEzfaUdOHq1LUg6k+PBL6d2+i3lgadz+ccL4gb8Bc+H88Zs/cE
Xhqu+VbJY4T69hafT214WMGYcnjBeTV60l3nnJkceH7BdSDqQeBv5P9i6An0
8o1cm3iGvyV3KQvakAWy3Rd7SyI/oaZyLmc9+wU6lXe+ui7vXGlu5EvEFmIM
cYt6M3aOjVPHJ958rvV9Y0yNn1jGfvze6tT+6KcNxi+cCX4AR8yL8dSon3+/
2XhtVqXrAwtyxm0rC953b6yfrzvma7yz3vPzg85hQRs+DtxPDN6Suv5H/ZQ4
sj/nGEv8bwncDk74feSiz+jsXWEj2MqpwFU3Rt8R6w/UOSY1NDo+dwT+71tv
2/hVal7dHfSsiLgGDZPzfuNvGxznVgfm/zRiHnNVWf+PAOzH9zWxd0Lo9re0
d1beMr8j7/rQilgDdgEzjY5+R9SkqHG9VWPfTGMev0z/VqxhvD3mr6t3frsu
dd0T3fuT+s1549Et6r/KGY+B+8iJj1caO1+dc/+21ryb9/w76r/IOU4RD8GF
4MPZeWNdclpwR2W8HX2irww+FAc27MWQGfOoFxsX+e3gpZlRKyOPpl8VdbNh
qXN46uLYB+cgU+JLT9QAweGMiTXfqHNMf1PvXZsaJ++s83krg89LArOh5xf2
g23AOefjnF6MGTSDeaZHjealiEmLQi7UlOE/GHt34Gz+j7Y4cjHkMzbW8H1X
1NB2xhi7IBfbGePhqWPziNR0Qz94f2jwobnB2IBcb1b0i2NMTk/MIF7wv5El
QQN+CKwGTtkYtYaFwXvG8P+pJtsw/2/h3UtCZkPi/yDE1eH1zu0fSH3nkqhH
Tw46wAvvNznH+7v6ZXX2IfiSC2/u/X9EwVhpYZ2x/fLA9/iB4VHzerTgmkJ7
wfZ+fdjyiPDDe+qM7/Hb72KzLcYhxD10A7mCwdCL5sAhYKLmmC+KnIUzwbys
RwfIU3tpSkwLNOEHhsSY/Id4AvaAl2BY6h7gyWk5+6w1evvj9a5dtubtT9gP
7kUHl1/gf7FpQA8Hxh2cD+YdGuvnxP8KoWFxyIX1nDEjzgGPgCnBk/jaKZGP
gOPB6tQi0N9pgduvKVgnyQNp+JSJoas7ws+gR/zvB+w4NfbWBv0zo9Y9rsXn
cuacnPWMmjE6NTNouyNnbENu/bcm587Uq9CxKfEW9nMHmBKsMi7u/R85Uf90

            "]], 
           PolygonBox[CompressedData["
1:eJwtl3uQzWUYx9+9nF27a5HWnnN+x9nz20JpZIVdtG6VmOkfDSVqQ4ok2ZVk
Z9hqQvcLuYYpf1RuGZeRS0iuRQyy1Qop1dAaZZHL2t36fD2/P74z7/t7n/d5
nve5//JHlA4Yl+ycuwBSwTnPuVHpzrUHn7KuBRNY14acu5brXEf2T6Qazd+s
t0Wc+woUxJ3rAFYknDvY2LkcaL5v6dyHfNuR4VxX6NdCvwva/SnOjYRmMLSz
ws59AE5y9itYkDDZ6dxvFHXuON+OgSpwFNSATmnOree8hPMS6EfBa2qSc2/k
O3cxz7kv0fWtLOcusf44ZrK2o8N8dJmG/FrOroF23L0IvzHIuwv05iwjYnev
Zzt3yHduGTyXgvVgA3gHnm/nmc7S/RPZxxnPO+G3km9NWM+CXwTZbbDBn43s
m84qwREwD93ngwpkzM02naX7ZPgd5+4a0CVmMiV7FVgNOnCnAHSDx93gDtZt
QSvOWoNv0OFZbHOaN+9l/RQ8jsErBqZB/23Czgaxr/TMJ/KNfLacsz1gN+iP
rR4E93N/O+cdsXkhtD/B429sXQZ9mXghux79G8AR3tKeb9d56xz2k9mvADOy
zWdduN+CN+aAGWAmKOM8I9O5vvAsZd0PeTuRdws4iqzH4f81vvsKzEWfnfDf
EegoXR+Bx2bu/4vMF/Ddh2HztWJOsdeJ+x3Bbdjm9nzzqXzbBv6NoL8OzW/Y
qxf7OtbLPIuFjXxrxvkcvm2F1zbwGHx+hP8cfDUbVLHvCc9+TS0nlBu7oW+G
Pmc5b+D8B+jbc76d/V/sR0EzNc1sdhhd6oiP6+AyuALSOW+A9kV0mAh9yLPc
e579ePY90CmZ/BmNvKWcnYBH4ybIJAZ9ZF1FnyugAfwH1vBttewI3VDfeIp3
PTzTuD8JZHE/Exzj/D74N4X/GfjX44vLucZbNMd9yxnljnw8PWIxrFj+h7Pz
YCTrsfAv4I2d4R1Gdi6I4icPPBo1X8qmsm2spfm6LzInwO8sPKoVM9DNVGyB
z7HVcvAe3+Pwagny4JUA9XpDutmsPtfu6G4TvSNiManYXAnNGb7XgtPQpvOe
nzkrx0aTApvJduIp3tJZus8MYlU5r9x/wbO7IVDF/ZfDFrsP8N4ZnK3zrRZV
IfML1jXIW8z6I/Aq+1LsN47cKQUHI5aDysVToDW8krF5BesQ/JLC5hP5ZhH7
cmjfQIfXwR+s/wTPwv83bNkN/h2h7YE9k9gvQYe7WY9KWC1eyn4k63Lop8A/
FX6NFa/sx4dMx+ncf4l9MvtXoClmPwYdi1nPhL7Us5hSbC1Ez0WgO+t7ie8f
iZES9K2I2t1G0N8E/RDOn2lmMZXEvgs+LwKefA+S4DEZ+hToMznP9uzt0lG6
duV+IfxRxSVz1rmlve0/amoR603otzFiPeJ40CPUK3qiSy8wnrMyxYLyMm49
Rr1GNpQtT4HyLKtRp5DXApoc4KQb2OJZbZCNZevdeeZr1ag9QUxHg5qm2rbB
N9/Hee961Zqoxe4y8C77lLDZRj6Wr+Uz+U41cAy0wzj/GfEZxEc3/DXNt9i5
hyY9lfUlcNG3HFAuzEbmLFBN7J8FGeibnGY2lW178oYecevR6tV38K1fmtXw
tqwXR0zWFuQPgc8QeA8GY8FzvvlYvu6jXgBG8+1psBBdF4ED+Gc/OAIq860G
qxZ3R+fOvvUQ9ZKHwaAAWg8AAwNofSTojc8FsiVjdFCzVLtGgCfBbN9q4TVi
NFW9lxjQ/JKDf15k3QoeDWlWY1Vr82JWixTjivXDeotmE3Iqhr7z4lbbVbNV
u2sUJxnG8xzroVHrBepB6kXKOeWeYk6xNxV5Xrr1WPXagewHgGp0OQsmcac3
tugFuqL7QGycDa9K+PdnXeibrdSDapHnRyzX1HPVe1OQVZ1qOaBcuBL0CsW0
YvtmZDUH66HbAD7zbDZSj+jO+VBodyWZzOGsW3PeyrMYUixlc7dx2Gquaq96
pHqlZgzNGnujltu3Ir8T3ztBu5V9Mfa77Nsb9dYacAEMS1it0Uw2nPVdyCpO
th6pXunCVntUs1W7q9jXQL8ZnYepV6sGQ1uBv9p5NuNo1tGMo1lHOa3c1gyg
WUAzhmYNzVBTfIvRPkHM9wxyvmmQ08rth9Qbsq2mrYP/a9h4esx6sHrxYVCS
YTGkWFLNVe0tQae++RaDI4IcUa5UR623q8cX5luP114zgmaFQxGblW7UfPQt
RtYXyF6geYqzwXmWe5phNMucT9jsm42ONQnrEeoVv4DN7ItiNhvO434Hzgqj
NgvUsX/Nsx6sXqyYUGyo5qj2rAB10Baj46CQ1WzV7luwSX7cYlaxuxaaASHz
gXzRNWq9WT6SrxZ6NjtpRtWsWsa3lCTrGds1ByRMd9lYtm4L79sDGZJ1LWy1
TDX39zzryerNsplsmRTU3kyQpfqbsLffyFnenuVZr1BOTQpqkGqRYlqxXRnU
Is3smt338q0oZDH7rWczuWZzfVsStZxR7igHlAuqCaoN+kfRv0oh9Kuh/0U+
Zl/k2SysGUezTgHfTnJ2AlxiP9Ez32pm0exyIcgNxZhiTT6T73TnctRmLM1a
Ofj/O96bBkJxm9k0uynHlGvKoWXQX/Ws9qkmlLK/M2KypaN01Uyi2SQNTPCs
x3qBD+QLzUSajTQTaza+kmuyW4D9gc0zAx2ky4G4nV1Axkue/YOsCmam8uCf
Q/8e7aQL2OTbLKMe08+zO7qrmKpg7Tzr5ZoJNBsoZhW7+gfTv9hRP9Dd2b/V
voTVBv3TdIH/vqjVBtVcP2b/nAXBTKHZQjpIl+aqjaAu12bdG/+w8Hvft1zQ
DKhZ8N+o+VYxrFguitjsrhxVrr4Zs38n9WT15v8B3n4pmg==
            "]], 
           
           PolygonBox[{{6163, 6162, 6827, 1841, 6825}, {8584, 387, 6039, 7827,
             7828}}]}]}, {
         RGBColor[0.7737900624999999, 0.85071925, 0.90903175], 
         EdgeForm[None], 
         GraphicsGroupBox[{
           PolygonBox[CompressedData["
1:eJxNmgmUlNWVx7/upruaBqq6Ban6qrq6qlU0IiqaiERl00xYGiOY45phkcmo
IMoawclgYgSMo5KYiYriFoMsZrKMcRkjZmYMaBRQVFQWceMYMTGSGRWQReb/
6//lOOfUd9773veW++67y//eV+2Tpp17VW2SJMvqkkS/5OxsktyQS5LRKqem
SfJWlySZWU2Sr+gZpQ6zC0lya7ck+YmeH2rgbn0f1kP9NfaMrL+9qvpN9a7T
56zmJDkn537Uz1R5tvr8UN9v1DNZfb7Ww+3Mt7wxSb6u+vSaJLm0i/s1qL62
wXX6Xy069qrtjXySrFD7COqa8/FMkhyp9//R+nezB5UXqf3C9iSpNCXJa+Uk
qS8lyVK1v639vdyaJOO6JskvKknSLeP2K/QMLerRPL+sunxR9LSqnC7alqrf
LfXe48313u+h9xtqvO+bov2atiRZLL5VtM4AtV/V6DGna96/05zXiob/Tk3n
9Lx5cFbw55qM+QJPitpLqme/6r/XPGPUPkdr7de4v6ntJPVf0Oz6ENXfyvjb
Tr2frLW2qbxC69yrZ4/GbU69zpxYq0G8mab6XvFimvqOFM271e8Z0T9a661R
uVI8WSDe9xTv31LfDrX/VP0OE10tej6BNp3z7XU+m3fFr3f0zNczXGO3acwT
omVxvcd9UsPC3h80n99kntTUmw/DYu/Xa18fxh5HqM9wPX/V+556tx+p9idE
y3/oyWnOA938Tv39nOszVZ9e6z6z1X+7zuFx1ZepPK1qXlwjnjyrfe5S3y15
y+6HTT5Tyr9G/UqN+bLGPq36mdrXyxr7G83xgPpPEU0Xa/4DmusD1b+j709m
LEPIz36171D7Leq/Ru+r9XQg15rjBj0jayxfyApyMqnZ39DDTaJpqsqBqcfR
/+w6yzFyO0dzjqz6LJ+SnP+r6v+uPj9ROT3jOjybUWteoFNLVfbTU6/6SJ3h
R7Xmz1LRfbzGbNbYQaoP0XrDpENPia5Vevqof1E68zvVOyQPXdTnYc3/U85X
zyOq36Fyhfh5mGg+Q/L/Y73/Ru23qnxI7anaG9R+m95/q/bbVY4R3Qslg89o
7q09zPcVoue7VduCE9T+edG60bXNMvVGD/fBXjyn/pepfol4skr97yr7+5vM
r733ylh2kT94QH/khD5bY56tMSf9sy1J0qPF+g8tfPu3Gp/zFXHWG9T2kp7e
iWWBd86buZ+P+fd3cx0aZ4rul1WfoXKM5PN79Z4POf1dyOrcjHmIftwveXtT
1V56huqMhuh5OzFtG2LdqzVmg+ZclHidtbHuS01ei/Oq7e73Q31fivYt8U59
apvHXqHyn4Pn8B77DY3IOHqPTfhf9b+tzn5huOo7RetHet7Wc7T698nZjkzR
fJObrFdrRHs3ybS212kHOA/OYoPOtV718XnbyIJkYFOdx2E/PtXYYRo3tNm2
7GX1Xaj2BXqOFR++pGeH1ns1676aOhndYB1Dv7BpzA890EipotNXNGTsOyZI
jtvV3iiZHK96FZ+oer2eX4umLiqHqu/2LtY7dJCSs7myi/swZrBoHtRkvpym
/azW9/6Sx4Ml+7aRBdsd6sgDtoj3jOon1LpO+xCNfVZjNxdtU7Gt+LkL2jz3
hW3mJ+3YW/QaH3lejW3NY3pKDfaPT+oZr/bFouMvKjdq7r4ae13tF+dP2Sk/
efu510reIzzELmFvVkd9ms7rFc5NezlZ85yU9bznh/6ix8jJqPARHWHr4NVY
jamTLJ6iOW4tWC6/ovpFbZan+wv2G8gRcoW8sE/2+Lj4vC5nP8R5M/dKzbkn
6/b5al+ncevx2cGPdcGT9VEHP9xQsE6eqHVHFewz+lcsC/AKeYD2j2s8/6Cs
5ZF3MAjzYj/HVO1D/ys1fztCrpC16eFHzwzcgz87s9lyjAxT8o4ebMxa7lnj
RdX7qn1L+Gz6ripa9hmD30TOh0a9TXL5msaWW92XduQfOaX9nDrLFLKFjGHv
qWMnt+Xsp3bqfV/GZwiu+HJq2cgVvOdRoe8jtN8rtY9fp+Y97fBnmt6nafye
ots6ov9Vev+xGJKRLLWL5mrW/p2z4sw4R/xpe6Pl6bWs98a+btCcs1WeLRp6
SCbvAt9pvltS27Axap9T8P5atffaRssPZ3CufFV38WGsyly7aYAW9PeSZvvT
uVVjvis19zENrmPT8bf4XeT91JLl5rsa+yn2r9F2GJ5UQ/bg57TwodgObMhE
0fXnnH0c78zFutiLPm22iUe1uW1S0HNAa/1M85+lsRM0dnzO7zcX7SP+oeR1
+sXZgQFfaPR5YZfPazIOX6fx3aWDy8rez/G19lMHGVdnue1XcX1+wbYd+QQH
sua4nH0Oe70/9gtOR+7xBxNrzHN80I/Eu/ex0dpLqck8x55xBugvugBdnDm0
7dXZ7s7a1mQDN56YGNv21DMY351ze3/VL1b5LT3za4wjLo76HZrv71VfqPoP
tOZ1zZ4vp6c5a3zIHNmYZ36zcWTP+J6Ldb+RdcwzO+ah/YjEc4+L+dsave5a
7emarm5HXvFn+Cf8Tc/A54MSt3G+DyX2A/gD9BE/NjnaaRsS7fvLru9TWRNy
dlG76T8s6NxTtozsVnms5GCZZLVvyWsPinnwCdSxmcj50CbbgLd0xq/re5v0
ZmzVcdBa1fviOxssH2CBDYENylqzVU9HxIPEgtcl3jN8QU83iY52fJzo3Vv2
fk7R3ANa3B8/gq6Xsj53eFMM/nTqdMxJyRlUahx3nh31hc2OZxiPzV4bdvve
rHUAew7OeS4wFVh+efjRral91Pfzlrtq0EDZHvs6GPgXrFsKu0Q7vq7a5PHg
aXD1W6n1aGnoUof6jsoapxVajMkO19hJOe8TGT6iyfOAQTZUTXvXgscxvrfG
Pl2wTF0gXTxcbb2CP0c0Gnsie8c1WK+w2482OD57r4v9N7b6m2XjfdrBgQt7
GFPhU/DJ+GbsJt/3xVjw+0nRThxCPLJPe1xUtS8gdsEf0E48wDr0x870aTTW
wU/hs17JOk7BPw7OOua9oMmxHHH3Cdrjes1xSskx7gXRfmNX969pdP2MGDss
/CH2/7yYhzPE1oB7sUWsOSj6T6/YFryeN8/uCL4xL30+jnic+YmdplXNo+kq
Pyzbx35Qtk7Ax94RY47UIxVM7tS4n4dt5zzbQzamhF8mtm6Q7Rur9s81eHbG
9YPE/6nzAoulI5fUWE7Yx7ta7wT1eUfl1fq2BKxT9vnQzjv2qlfYrlnqc6fa
NlXddnjE2uCsRU3GiHyjz+yiZTLfYn71L1qGBrU7bh4R+zoua/yHDBC3jYiY
eo3oeFTlHSob2xx/ZFSu03tPve7ubUw5POaZof2OwnbVO+fQ0eS8A3MfF/gS
eesbNn9izmOxsR81mn5wx9bIOc2rte0pR67jkzb7no/bbGPJAaBf2HXifvgD
zw9GHoT5c2H/t0kmjtS3u8SD1oIxAFgAmvdF7gBf0yv4iW/Gt4FRLy05dzIz
db4DnHK86hNSyxGxOOe0u946RR4KfDpJ3+dpvU/07dqi9QR9QQ6XwG89LwT+
6hd4jLwPuvFp6hwMcoC+kqsgRiWOu7fZ8eyNtY5pqU9MLdfoDzT9S1fHIKxH
/gL/9LZoPybneAw8+mLF5Wmp4yfiIvI8O/FxwuFr6hznE+8PFv2rNf+EyK2R
0yInQg7k89RygryA5cDlYO9Huridc9ySeq3T0y++0b4pa9rwXc3BW3JLt5c9
z7jU+gvPwJDQclSDdQhsMiHOiLN6O+LizTrTewO731b2WhenPgPOYr3aalXf
pT0MbDf2AcvgA54TT/6kvT+r8vyK+XCeyolgJNUnVByXgunXqd43dUxHbEeM
9WjEWRvUd7Ke9XX2tfjcLQX7F/Jbo8NHtIZso6O99XzAuRTsV4mr8Af4hT8U
jL/RoVtT+3PwPD6dvBjzMW+vwE74joaiZfk7qXMqc0M3Tk+/OH/0BB1Cl85v
tQ3EFpJzJSaaHvkueEI+BBrZH/q+oGDegR+fCjz9Wdn6tDNydFdljGE695X1
/OTKdnT3nMjQMyVjY/JA+ERyT/hi/H5r+NDrc/6Gr7y8xX3ADKsz9q/41j9F
H8biK84L/5Lt6jiFXM1XU8v52ooxO+uC25H/v3T3txcqrq9X+YeKbSrx968q
xmtH520ftgf+/WXFenB33jqP7m/NO5cMTgWjkisHkxGvD2x1O/mwXcEb+Iks
8l5XdDwAbvxjm/Hse5HbJDa5InJErYGpOgJXg/vZb/eiZWquaGkp2mfOU31W
1fHMjKpzd+SO8eNtFdfPjVj8qcjpYROxqaybC/wM/iRvRw4Re8ceN4ScI/vQ
iT1/MnICyDL2HruPfwHXLQ8cuTLrtaAB/wQf0F/64h+gYW3ZcQ/xEDKwNOTj
oYr5+nDRWPqdyA+AYftFjANW2h65lFdL9r/4YXK3yDTyAHYGJ4AXWkN3wW/Y
zWrE+EdFvvbwiEE4O3TyzrJpuDNvm4ptJZ8+MfKNmVbbp47IdRDPvp61LRgd
uShyX+ji0ZEfwx9CAzy8PLW+oJfsC4zOXuDbScHTgS2OnbGpeyKewh59lvU7
dfKVj8Ue4P3Vkdu5pWD8TWw9rtV6MlV8rclbpmpLts+bw0ajv8Q/7J24nG/Y
bc5q9yGc32TczP6aI+8HT7ZGDhWeD44c8q6ibeRlIT+HEetFf8rD4v6AfR8X
ez90BzOkaLo2BT9XZL034gXyoC9G3hVZWRq2gvLBiO8ejHbsCXyHTuJT/A1+
Z3xqnAHemKc1S9LNqdr7SyX7R3wjduGikvOPF5c8x9FBP1hjdJwveAv6TxTN
DxR8B3R7yRikb8RcjG0OGha3WUZn6Sy+ldp/4cdWBE/J+zUHr6jvpY8W+lHV
Z87Z40c5k70hA/iF+RHzYvOJp7CrlAujTv7nDT1/C9y1MGIu+PFI+HTeGYOv
WaZyeeRvycWg3z3zlutl0Q4OJb4idiBvR39wBLkO/AV2tFOHa6xP+4Jm/Bwx
OjRjg8hnzoxcx7SoE/dhG4nV0Rdsz3VRx1ZRx3YRh0L7vMgBzoh4rzNejDnR
o1NbzDO+TY+7D/gFHfgy2mZEf+zhDyLPAK17A9Pim3bGfj8NrH8w9R3kkZFL
PLnd9YfV3qXRd0LYmGtzLrEz6CH6+AL5mxZjQOwruR98APZ/dcEyiWxi844N
HTk1tX99vmK69oUM/D7jvNYxIXP0x04+UbA8vyd67y7axx2jc5yidSe3GI+/
mTOWQzY2543FhkuG9ygG+DpxmWT2ZwXr631af2PReOGPoqGx4JiX2Jd7JDAD
MrEkb7+J/yTW3FH/Be8OBv+Pr3gMd1Dz886rfrtkuaKdfuTMLokcHbyG53ML
9jHLwy6NixwacQu5V/Jc+Mt/rNgGXaqyf8F54gGa/2DZmJ6YjL5j4s4DfIEf
6rQr6nek+P9gybEwmBu/UQociBwS53GunOmhM4Y+5hsb9z335D1+ecl6By5E
H9Oo48vBVO91Na5aWXZ9hcrPetsn7y063podd73EYfRh3Nign5zehzEX8tyv
aDlEHrFH2CXuqLlzvDnusMk7EReBI8nzLY5cH3zFl2NvoWl/zAmPJwSflwav
sLFvFC1jyFp73vHhZSVj9BWhF8R+xLHkGE4pWNZOL9nWrYj8IbnE2+KOaXDE
O8T+xElLAn/gk+YHHuBOCGxHXPNu3BHtDv+CrGI/wRfjI885Ie/c8Y1ad2TZ
Ob4RZes78SRn+u2IBaZEHE07MWav4BX2CowANlofecJ/6upcBOdwTpzFhIhh
4NUZqelBh7DlyDd6AE30AT+Qa7wm5mEf7BFdZQ/YVHiIfV0WNpa7IGwu31kL
G0QfchjkMsCKgyJnCa+IR2knv3Fn+CB8ETETY6Hzrmb3o8+0yMFRfyXndvI7
6NB9Wdtn5rs71qLt3min7Z6sY13GLYmx5Ik74nyhfXXQDzYkjgAfcrcATgYz
DyvZrp1Z8vz3R0yNHIBPsf/kKcF44FHkdkVgILDnysBRLeF/90R+i3ZwKfMx
L3siDwsNCXmaZrez1j2xx/Xhl2aEb+IeEsxH/gq9xxag+wfKpu3zsnMK6M/y
snNU5LPIEyyPey58KLpIO3J+KNbtFf4XX8vZgsf3xH63h65OjDPnO2eHnZ4R
/VbEHWBD6CmYCIzEXRM4D4zHmhuDHnIUxIL4PvADcSQYYHHZmPC+kuNLJqSd
/1oQj5G3eLnke51V0psDvR2bHhAPbyo4bzo/9T0VmBL2cvfFup3/p8kGbk6M
9V6NOmtC59MRp1wfOOGDnPMj5Ea4h69EHg8/hm9mj9hwaJsZZ8SdMf1pez/a
+Y8AsQGY9Y3wf9gj7uXfj33xMGZ2YPsvxTzcRVLn3KHn2LiP5vwLkYtbl9r2
f63ouASbi70lB4YNxBaSl4d+/q9ELIcf6FG0HwEzgOe586EvskpeFRk8vmD+
wuckb9+6LejHT+Av9vf2/QH3CPy3C/uN7+Bs3wwcCF6akdq21RftT8EC8JDv
W6NPn7x9PT4fXcYWoPcbG527ASscjP9p8H8NcAXj8fXkJvAtmaJ1iLHsgbiH
eyvOF1lDtpCrnRHrYcOZY0rgk2rJOZ/nU/M3H7mUR2M/0Mk7+Qvsxn9mjMn7
xj3wi6Gz2MalkePtHv/3QH7AX92j3i/6gJ2IY8BwnAl3cpwpZws+QN6w4Vuq
tungdGwp/0tDL39V9TkO0bivVux38D/EBdAHbcRtrAueAPegs9fnjTHYy+ER
30HnY5GDxBZgB4hBVkccAl/vDvv+SWq7dWLB47rH2Jlxd4mOg8WgGfrpk429
9458MutyDu/+v7PYFmfKvfnmyL+BsX4eeYmRJdMzouQYLRv/pdmVmv/gL+Yu
xPzgNMaPDp/1QPAc24sfwpcsjflp564EzEyMCW5A3gfE3St6uDL8F+PZP/4U
38BdFnPxjXM/p2Bcs0jlxpLt0Ssl33Gjx+g1ukBcMS983ZKgB3sBHdCA3rNu
p23p7pwD+S5wC7Ye3UB2J4ddIv5gTvDq1IJ1u9hqPiLbnD13Efg/ZJj/nYH/
0ZELK64TE5DT+nPsd3TB+OvmgmmhnTto9nxljF0Q5wiewK+Ss0NX6L8j5lkU
PJmDfBZ9r/Q91WcVrOcl0fnb1Pcm/O+s879lGdtmfDi+akJgjLuC/wMi5iI2
w+5xB0BMTQw7MGKxyyMG6ZSrkuOWLqUv/ruD7PF9SvThv6jc8ZADxw98EPsF
f4HVFwYv4MmsvNfcGeuOKDhf9I12+zHsFbnVVTEX8xAXgbnIBZIfIU9Sl/d/
lPrEfzb4fwD/E1hS9H01OSP8FfqC/QLjYNvag//s89Q4d2g8IuikbWDw57hW
09q31eM/Cjz8evhHZIzzb4s5P4q14M//AXhn+rg=
            "]], 
           PolygonBox[CompressedData["
1:eJw1mHl4ldURxs/NThIkguR+997c3Bt4UguUpbKjLAKyRWVTIFBAQNkKBAiy
WNBSAySttIKsAkIpItA+BYU+aFm0lU22IqI0oAa1tFpE1LIkJEB/b+frH+/z
nfOdOTNzZs6ZmXPyRhcNmJLgnBsYcC6J766gcztBqxznWoMpcecmg/FgAvgF
/+aDErAApIK9TMxLdG6k59xFaPLuci6Q7NzdYee+ZvwS+B78ByyKOLcQ1NC+
BTrT3pOK7DTnRgdNpmS3AW1BrVzn5jDuUpxLo709hD61nburlnPDGR8DRoPv
osgA99PukGNr0FrOg5usbQX6PcDcbGjqgwBIAH3QMS/duTg4S79unnNr0P8k
RrkKfQHjDRg7gA690XUp//ohf3+Gc7kx5z5nvWHoa7BBJrRf0I/SL0DlALI/
g2cz5lej7y7mXqC/JsX+fU67HvLWQX8Cec2wXyXzC+hPR+df0f85PHoHTMe/
Q/9TbHCM9lEwkfYF5leAwax5CNjDv5boNhl7nkbfSv7dANPgNR2MhP8IMAY8
CfqAItaTAr+d6HeUNX2Z6Vwp+tSH/j3kt4HfJtZ/L/z6wb8vKOT/UPkL+kTo
89FxqWRIFvgZmCudoO2D7ZeDQtql0NQJ2Bom0b8H3Tew3r8h7zryp8PvDwHz
cS90Wwh9BNom2KwF9u0Ez46+j+XrDZ7xTmC97WO2Jq2tEAwF5cw5jC8OQvNx
2Hwu32eATNAOmZPwXRn+GRK1Pa69vpb/60Ab+H+Lbn+C5jb932GDBshqCDbR
Xs/4FdrfgCbo0zjH2tXYay7jzzCne23bw3eQPx3eFfAq5V8x7WHQDwUDscVj
4IfYoxp7zEdmS+a2ZOw+8G90uxQ1n8g3S/FJFfSjGHvC5zHMP1M1vs/l+zXI
PIHtJjAnjbm/x0bDWWsJNt5G+1lkPIQug7BxOvyyQX2wBCwFUXh8xHq6MH4t
27me6DeyjnO/5d8x9BkJj3H4fwJ4ivZBZJxItH9P0i+g/2d0fQuE6M9An9Xo
swt7nJOP+FcIfiK9QEnI9r7mhOkvY4+9BC4w7zMwwLOztw9EY+bjQj9GKVYd
4t/CWubzd2l7YDe0X6BvL+Ymsp44+m2nn0x7HTwXoM826NfSPsCaC6CvwCa9
wxaTFJs6Q9OR/ryQxTbZ7H7kzaffg/Zr0NzB3znw7JtoNsulfRj5/8y0M9VW
c+HfA1tWwsPRLovY3i1gzgr4l6DjONpNsU9T5qYy/iKym+K/lIjtkYH+GdRZ
rECHuuyXq+ypFOZP499p+L8PptL+EH+dAVvBNnAUHV6BdzkYHTGfyDe3QB9k
d/PMtxtADeO3tUfhn0t/VdTOuM66ZEyH/7eM38f4Jf6tgnc35rydajrnQFvF
+KOMz2B8Mf3GjG9m/FOd77DFFMWWqfA/iq2fByMCpmOcsRvsuXrO9pz23qfw
y4Jfc/5VZdse0F5QDOoP/3bo2BZEQA4Ypb0D7SpsutGzM62znY/sH4Ae0DwE
OoHOoDxuttceLWb8ce2xTDvjOuvd+PcI/Gahf7+45ag2/hnVWe2Kjv3rGI1o
3wkZbTfQAfqD2OzhDNtj2mvP51pskoxByGoNTad0i5mtaB9hfCL969jkMO1a
np3lMuZfpd8TG30fMJ6HlA+YUx/7dET+LezTHfqN6H6N/RZAn43Q59HP5Iwc
V2xlTtg/8zr7vT3byzozOjvjWc84MJr2GNDUs1ylHKlc2SJme0cxXbE9n39V
jB1AfmPW/ho2vcLevIi8rdo/6Pc6tpgqn2scffKR5zG+OWI+kW+uQncNvAFN
Q3yxG/oHGD8J/xP+ntbenoV/YwHbY9przcOWK7QHtRd1xnTWJPMlyWbODjAb
zAE3sVEf7DsN+irmroRmF7Sz6c9E9gr6O+nfgUcyvBJlI+h7gYRc+6ex/vRT
cq3GUa2jGke1zu1sG5sBv2r4F6NvdsByvHL9+9BMSrOcrdztGsAPvdbyfx2o
Zn4B8yuYn8fc1FyrhaTjKuYvk41oX8bG09A3F5qobAJdHDyNzK+SLYe19qwG
US2inK/cfwT/bXEWo96jXc34l8k259eMn+DfJcYWIjOb+W+i227fhrLlUOh3
IXs3WIF/b4MbyVbj3KFdifyiVLOZbCcby9b/i4GsbTn/loFLtL8GS0KW+5oo
piD/XWQe4yzUhX875SJ4xhTf0P9BeH2AjaakWY2iWmWO79tK7UM/5m31dZbu
nZnTJcVqzj/CPynHcsEvsUkhvLfz7xS8T4Ou0F5kzj/yrOZV7fsm4x8z9gno
yXhi0Go91byqfSdCMwEM4v9gkMHaBqvWwSZ/CVlOVW59ASzOtT2uvS6fyXep
6JACXqf9Btgbs1ruA2ywh/ZHEYuVi+H3Ie234qaLfJgPfRjZJ9OsRlWtqj2k
vaQYp1jXEDQAA6F9DPyYdgs/Zip2fgMu64svroBiZF5Ot5pMtdmOuNlGNuyi
GBq03KkYle/vOe29IP89UA+87CxHKFeMCNleWYCPszyrwTL8NWvt8+IW28ZC
M5f2qrCtdRHy18Drbmiy/BpetXwJsv6VbjFUsVQ1kWoj1XQjkbVYOQZdn4PH
C2HbU9pb0qk2/PbwT6m4Mzxq/DvEd/+3gZ8TlBveRtd3wOqg1U7KicqNW6IW
2xRDFEumxa22U81+HvkdwFR0SWa/ncJ+LyOvIW1daZ72LCYoNuiM66zLZrKd
YrJi8xL47ahtZ+oWsl6NWO35DDKj4q0aWbGA8f1+zlPuawQa+2jk+1y+15nR
2dEe117XntfeVwxeh9xe9OfUshyhXKGaT7VfF3Tcx9xYjuVS1TizPMvhyuU6
EzobqqFVSweYXxoxHaWrePZmrDpqtlaOu6l9GLXaQTXbIL/GVa3bHDktciwG
KxYrBi+HfytsmEA8mql6gjEXttw2BZobYcspyi2y2YvQj4tY7FQOGku7K9if
antCe+OUZ2drJTymxkxn6X4GFDO2PmK1j2L0EMb7eSZ7C/7PJi484llt8yr9
+vTTkX8q02rs0+i/Mmp3B8XIYYwNhqZrFmeW/kT6zT27a+oOpLtQGSjNs5io
2KicqNyoGHeG9uOMNc6ymPhX5WL4X02xGuk47X6MZ2TZnXcm4+XIqKR9LzVJ
K8ZOenZ31h1Gd5nfxK0WV8yvCdmdTXe3KaAINGNO3TrG4xXGzzH/LLLOom+O
8lTQzqZixOpcq5lVO9+jGlC+CVns0x1Xd90LntUy5fSjuksgY4R/h9FdRjaU
LZUjH/Ys5yv3a43zwnaH1V1WMUCxQHde3X0Po8cRsC9qd1nliP6sLZJjvlSN
VB40n8l3qhn6ai1B871q0kbIuhi2WKKYUsp6roet9h8F/bWw1cyqnVNAGf1H
8+xukYnNB9D+CvnnksxH8tXesPlaMUaxpnvYYpFqRNWKOrM6u9oT2htJEav1
N6neiFiOUK7QHUh3IcUMxQ75WL6WD+SLMuacZ6x/numiO7PuzhUh45XBpNlx
s5FsJZvL9lVRO9u6k1ZG7c6gu4PO2BLJCtvdQjWlakvdEXVXVE5TbpMNZAvV
aD+iPdszW6nmVu09FhlP+W80equpHba3Er2R6K0kOWy1i2p61fbNOWM1GXan
0t3KBa2W1RuL3lq0Z7R3tAcrkJUCz1CS3elG0J8ctLXqjD+od6ZsuyvojqS7
Uq+IveUoBn8StBpBtYJqLtVex5BflGQ1z8mY5UjlSr1h6S3rCc/euiTzELye
C9peVwwugv+ckNX6XUH7uPlEvtEb2aiQxSjFquv4JCFsdz7d/XTnKQlajlGu
UU5WbhYP8dIbgt4SnkXPeXlmU9l2lmKk/+ait5emIcutqsFVi8/gX7FPI9pm
McutumMu8KymU213Gp0KWc/YmN3lFcMUy3QH1F1QdwjdJfTmo7cf1TiqdVQj
qFaQDMlaH7K3NsUMxY7EsK1VNWARY5ujdvfQGRkfsjc3vb3pjU1vbcP9t4BS
PxYqZil2KYeeC1lNpNpIb1h6yxoaMd11h9ddvkXI7h56Q9FbSpuIvS3pDaRt
xGp21e6qmZOgPx6z3Cyftw/Zm43eblRDTfLsjU1vbdqTixSPcqwW1RvHIfr/
BSwj/Rg=
            "]], 
           
           PolygonBox[{{6342, 973, 7225, 7229, 7230}, {8554, 3175, 8032, 8025,
             8026}, {8035, 8034, 7225, 973, 6341}, {6881, 6880, 7816, 2791, 
            6031}}]}]}, {
         RGBColor[0.8407444374999999, 0.87304675, 0.87903625], 
         EdgeForm[None], 
         GraphicsGroupBox[{
           PolygonBox[CompressedData["
1:eJxFnHe4ldWVxs+t5xbg3ps4nPqdcy5B0WjEBEmiKIgysQMa0CRGsTAIihjp
TUr0iVIVdGLEHkvUgH0y6ogpBjEqWACJ0lSakRIZ0Wic6Ly/+y4f//ieve8+
+1u7rrXeVb7bfuHlZ46pTqVSy+tSqRqVB3RLpb7RmErNK6ZSe3Op1PNq/6yU
SqVbUqn+TanUdvX5c20qtUUvLdKzsl599AzUs0z9ivrtLwXREJ1Ccyr1W7V9
KjrbRWdeJZW6K60+ar9af09Q34EMKjrNGrO32n+gth82pFJ51ZdVpVI/VntP
1b+n9utE9xz1vzKbSj2o8eZ3TqU+1+tvieYdep5RW02d279Q+39qvI/13kSN
f3Y+lbpIvw9ROULlZaL9qfpMVJ/+KgeqvLjev/1Tf18avx+n53StfZvonKq2
v2RSqRUq12guD2htGbVfpr36ofbmzCb3f0H9c3pmdkml9qvtIz3z9U5/jd1f
9N9IUqmb9fs+ta+scvmBnnmqr2r1Gpj/7Rm33apxftViWm+m/Dftd+j3cZr3
HK13bMW0V6t+oX47PsZ6WO0P6Vml9n55r+Ul1d9NuXw56lM6mz7zXB3t0GEv
F8Q+8zfvqFvq6zqjt1Q5RW1TO6VSR6v+L9X7dPZ8ltSZxqqgv1Rz6Kv5HKM5
HJf3GI9UTHth0J+tM7yus9c/TL/dJ3qPaY1fqC2lvVyh9nGq72JuopUrax66
D6fqPlS0J/epW0n9Z+v3WZ39fkHnc6nm1k39LlM5Ws9S9Tuw5PaD1L+36tep
3l/13UGfO0HJ39ybs9RnkMY/U+W7atuqJ6/2ZyquD9SaFmisERrnIN3n5WrX
tU09q/abajwu+3Nlq9/nXcp39Jym9ufiHj6n/qu0nteZb9nrZv26wh18Rv+c
yj557yf7ms147exBU4vvYS/9PV6/zVX/CRXvB/tyoNZwuX7/mZ5l6nOx3hmh
tm8UvfcLYv+H15kH9qvP5IrPaIsm0dziMUbpt+vVvktr/pnar6k3XWi21Hq8
xVrDF1Vu/7zKsmFM7P/5Koc1ed5Dmsw/8M6ZUYdvz2p1n6OrXPLObNVP09oH
a7yXNfd1mkOV9mik2k7Q7w2qaztSo1p83vOrvYdVcX8Y/7KYw986me/gqUd1
n/+u+pwYa3uM+1vx6sF6706tcbPu5w7JowPV/yHRe1hP9xrLMv7+rdqndjYv
wUdDGtyH3z/qqrnp90T7/DXJxqFq+6+ceY7+n6r/si6mA03uyfRWn/ekLuY7
5M+KtNc+SM8stT+v58Ialyujvj/kF/t5jQbdrTl/W+Nd22YZzv4gr+HnpljL
spj/N9V/qepz9dsVtW6fpz3c1eL2Dj7SHD6ss0wco3lN1jOjzncB+rq+HeXx
MRb3oJfeHSQ6R6rs3cXnTtuRUf9M+/MdSp3jzeo3qMl/cxa9os8vRf9y0eqt
3/+p/t3Vdr/OZ5P26QC1Z6p8v6HJmP/W7vbTNaF/F50BTX5njOicF2s8XO/O
CPl1jJ4+TT4n5n5CzP+QBvffzH1O3P65ytdEd63ajtJ57tffG0T3A5VLVE5Q
e99q0zs6aG7QWG/p+W612/qETEDG7A05My5kG+c3st7nOlDvzheBfTrHvlrf
HNX3qv591dc1mLeQw3O5w2o/Wu1Vbb6LV6F31f6B2o9RfaHoXafnHNG8Vu17
1N5L7SdLn52u8U7V/j+k9g8brX+vj/73Vrvk71r1X6+1r9cax5etA/dqLev0
90WN5qODRWNH8BE8e3PJfW7Vhg5o8Twaqvw7/a6vMc8PCtnF3KfF/JnL/pjP
x43+m7HpOzjuyfGa+6g663X4Yrae9mrr4llRn6o5D9F7h5TNx9uCl6+vdp27
cUbF93m5zvFPOqs/thr7PC76U0T/ItG/pdryj3nujzbuyf9qjU/q7+3i6xf0
3ko9VdXWlVv1/uAa4xZwAfq9SXNvbjJdznlWnDV4YX9gA9pmRnuPau8bZ9es
O/cTvfekxlqXmM5G1R/XM0Ttp1Q856agf7nm0NDk+/oDvdtJ9d/rvSei/zuq
v675vqbnCI2zouI7OVT34WTx+xz2Wf2ebkXAa261LquifpDoP9do+Un556g3
NrgfuC0Rn32h+S+p9h349xbfq/06jzaN9VHZfelD/8f17grRWS76tZrzItFb
324ZeEaz5eCB9ZZByB90Uyc959ZYj6CnkIVrdbe7i9Z9Bf/eHPqrKer0+UvJ
umqzDvIl1W8Bg2hPmhq8RtaxquRx31Wf32sed4vHdupOjdUcP1D7CRp3Q9E8
8FbRfHBR7MMQ7dsP9YxSn2O1zgO0F31V3io6idb3ocpBOWOIixLPf3/gT2Ry
SXQeEp05RZcPq88WtSV6ntffE8vus1nzeUPjrNMzRmO15Ez/j6L/itpW6/kP
tW/SWkZp736k8x3V4PmDsVeL/o9EZ5XKr6ddR5+/hvxpdl/kIbKQceEleGpa
1vz3ea1xM+seHms/KG+5fFvO4+yLvfpP0Xld7X3qvjoPeOph0Vyr/XmkbD0C
/6FTJpeNlZdo7q+p/nf1eV3lOr3/jMa6u9Z66vRmy/jHGmxLIIsqah8fuG54
4Ehk7FGa0/ui87LoTOzsPvx+Y2KaNyS++2d19v0/SXTfirUv0e+Xa6y71T5J
/e7T3xNDD7xRYzvhZf12T6N1V5e0+9xUa/mcarPu3wgWFZ1dulfL9PsDeucW
9ems/nfq7xvRe4nrY1TO1XzO1ntHqt8A8WlPlYeXbLNhuy3SWdeLX/6BvMh4
7WBZ1oz8GBB8t1H1TXpOFf1n9U6b5nyiNvrVZu8huh45gnxATjTAB3qGV7nO
uWAPcv4NUUdmNkQfaDPGu/r9rLLl/FWa5+KSsVxXlVc0uB99eDYE3sAexBZ8
TW3jVB6o8v9E86a0z4kzOkzvfqPG/DC21u9uQA5rrFb1+bDsto3Rnms0z3B2
e/RbM3pX5S49TWB9lTu1Dz3U5x3tQ0/Rb2/0vBZob7cyx6xtGzA9urst8V0e
q/btWvs2PZNrjDNfazbW5AGPYgP8UjQfUPta7oXG2qm+72XNC/c3mx9uUv3B
Zt/rs1uNgxfVmD+RNdg1u9T2vp4r1X53wfbCatHpVbHemKS1zBF/L2i0nb1G
+3Zjs9t+mrj9HJU3aqy71L5KY92g+p3NvrNJzvt/r2gP0/5NazRe6lGy7fCi
ylMTt5+SWCeDG9DLnCfnyr1qF52BKle0u+/0oHNK2veYO/ztkuvf0V09Te3z
VD9K7UeUzHtHqH1nte2gHSpvEL1LNE7Pat977v8KyZgzWn2/0ZND07bp+oEH
1WcB+E50BqZdP1btvdQ+X/Xvqf30tOvIIuzCV+P+Y9uObLEdQTkq6l3jDhdU
rtC+j1S/i8o+Y/pxNz7W31/TnP+h8jslr6t3xhgAnIJO/wQbFvyvMkt/jXmy
6G0Tja0t/hs5g4xZWGvMiI0N/VOytn+xg8EL+Ag4e2yaJS32EVyjPqPV55KS
2+mDvYPeQn9drXdv1Nm8j0xrN0/d0mK+4oHO3Gq/d3PLV/4K6tDj7nKH/6R3
39NziOa6XW1f6Cx61NmumVA2772ZNY4rBJY7vN197sh5nFtizkm79cvbWets
dPdvVG4Rzc16xnMuOuffq39NtbFHLvh6crRjMw1ssb8D/wM4AayGLDtA4x2u
vfxcNMdqbmN1duPKtrHoj51FOTD8PvDvDc0+9356d6LaztWdP1/PGZpLf7Vl
293nIs15as568Cjx4mzV0xqzp+gv1jzvUJ+X9PeP9e61GqdWciWl3xZqfl/o
jLar3FZve3pKF6/n5hr7pYa02DdFOTTqF0Y7Opf9uzX28P9K9t0dWbBdQX/6
Pqd53qNz/5vmWatxX8RuK/j3s4LmsTnL3P9S+ydhZ30q/lrb6vvWWmVbCpsK
m+80tR2q3z4LXxA2FfbNnDbbnODjw1rdBzkM74IxR6p+n+pDa6wv6POtVstZ
ysOiP3Y3NiE4/2F8f+ilsuXLt6LPNI3bs9Xjz8waA3bT3p6mft3UdmrZ/pKp
dcbD8BO2MXYx8+XdTSnbgod/WQ8647Uf3Yu2rWepbU2rbSbw1fl1ps+cumv/
Hqg3Fj005o/Omq7f3+5kmitL1q0vlKzT9rS4zxmimwEjg0O0ZxPavN/IgJ6x
VyXRyLR+haOpg5NfSttWxH/ZVb8d0Gp5Cc4Ct6Gf4Al4Br5AziPjkb13ZG17
DdW4T7Yay2PfMK+9LfaTgI/wlSA3sL+xXyfEXoGZsT8XBn4ARxwa6/4sfD7Q
Ya2LNNY0lT8LWQRNZMtJWcs55N9krXtSm236W0MmIJMObTAORnegQw6N+tQ2
69zjq20b71X9xJDV3AXkJL9v1VNRvWuN69elrKe3RXsf4aXJ6j9Nc9jTajro
3GPVPkXt08vuuz3GurKT7xwy4R18eqH3sb2p96v2WneofpDon1DtOuNOb7Pu
/kG19c32eBdciSxDjkHjnaDD87bqP0/5nk6Lu4SO3BLycGKN+7CWt+Nd6qO1
t8fpt+kF3xfuDfcH2+TRwMbz6s1f2MK/a7Vdzd9TxPM9Vd+KnVgwX4KD7ijZ
NmtS/bGCcdKvpdf+u9XvY99dqncP07tbEttv9AFHoVM5RzAbtsshsd4BIUuy
4YsGG6M7bstYTiIvezR4f7Ap0CHMHT0C1kZHgLexOXpEH3wIVYGxwTD4cBgP
nYN+wt/FONQZa1ZgcnwOlFVRz2i/sp3sg50ddjqygDnjO0A+guvAdOCKceDB
8EcdFvIMfvg+sl7ze06LfLRsX+nBWt9e0d7dyXPAZ/hEg32APwz+x0+CzMC2
6RYYHV6bmbNvDB8ZvjVo7Ak+BaeMDMyJXBrW6njAZTXGA63hW3gh4hS7W4xp
4Vmwx3beh59r7QcEk99c57kyT/DG7hgLWbE75NirZc/haM1tbdY+oa3tjocw
Fn4YaG8LbMPDGpFv02vMM/DLpLjTleDxKW3m2yk15iX4aGvQYX8eaTD+5D6A
Qalzb8C9YN5r6x1TeiT6sNbdId+YN3XW/l6r/WTg6qu0lplayyyVnYqWYRdo
Tb/T85Tq/6N1/aXV/mF0NLEs/D064g7+RRbA1/D7NHRuq8/28Thf/KmcKbYq
vPhY8OM+zfWDevuMkjbLZ3iYu7UrMD/yCXmHjAKP42NHFtd0sZ44SHM4T++e
22bMvLxsn/SdxDj0jNFebBYfj9fv49ocdyJ2AXbGv0R8D11CjA96SdB8Vf3O
bLXeRJ7wGzpodb37wPvgHDAO9nKi/X+9k32E6xvsr8RXCZZHT8FTS1vNY9SJ
7UHvpLLb6cM80DG82+GbLXt+vdR3StYYbK7kUP+y+XRp1rGp9THWVs1hTSfH
grCpftRqu4Az3xN3AH8tchYZiw2BLcG9mlFjfXJLyrYSdhJylz2gD/vFPYRX
0dPYa9CHH/u1uR8+n2/HO/Tv2+b+0OfcwHqs7+iIk7BGfh8SNIfq7jXpUg0p
um1otL+ctX3864JttZZG24Hs+5AYd2Or/cToCM6Ed/m9X9iW3J/NjaYPLf7G
3iT2QXl2rAUZc1bUuZO7ow97Q539odwT7fDNjNBT6HRwO/5w5kE9E+udEWeL
X3xDtNM2M7DFrKhDBww1K+rQ2BI0qW+Kd8HQYOnRea8dmuAV7id3E72G/ws/
GD7YPwceBhfjz8Dfiw56QX/fq/aV7X4Pvca78AvvEuPD7nwl/Gns8cYYizE3
hl4m/rApdDfvvRLv4ud8OvQx77B+MBX+V/ywyOcv8rYjsCfAc/Ax+gZ8iH+P
OMjmgnHsJpVvF+zT36Ly3jrXwalP1DuWRMzx/ogfMN93C66/UzC9tTEuuHZd
1CnfiLHQaW/FPuMTfjXkAPrktegPrqeOPOe+vxr38MyI6eHfWxNrpC8lfzMm
ePSNqP9Jh9Bb7wxtt82xNvaH9ayJd4mfEicjRvZUq/cT/AqOfSrqkwPzYtNN
62IMjM04KerEv8DGk6MdOT45+lNOifYd2rtvNlkGgtHB6mdm7dMYFrjipYjV
QfMXWevPM9ot9zOh14ivEGdZnxiPDIs4FHNhfsgyznhAxNG6thuzDs5a/3UN
nQif7Q6si9+TeBe8ubPVOBMd+WbiGDSx6DtrLcvAnNsj9kpchvv3VGA2MOPb
gTlvq7WuBevCE/j1vvT7UYdX0HvoP3QeNtwfow84kDPAjngq6ksipgcf9Qqc
+d9RfzLq9CH2jC46J/hlVfAp8RTG4nwoX4hxsem/1WS7frPWe6jql+R9VofG
eRET/lbE8sCk/Da/3vgFHAOegRbxGnT3J4ljgZ8mbmMs7sMf2u0zwfePX2Bl
tI9P7OMdl5jPrgxe21ZwTG6ryh5p6yF8Ku2ZiHV2tUzBvgV7w6eb0j4zcDd1
6DSlneNCfsuS8LtgNx2SMYYES16Qs/2wIeuY3t60eYWY3cKI3xGrAxv9Nev4
4b605cDT7fYVLwgMz7lxLuCPr4cO5Tf64Ff+ccHjd83a/sX25R3iFsQvBmsu
pTbrCXQB95Q6GIZYCjEVeHNxwTga25rfS4F1iEtg02LPkuuA/2Bb2D7Y5th1
YLT34p5z598LXES5M9qxseA9+G5HtFPfG3rqxOgDpoIveP/96AO//i302j3h
X8XPOqVsHxh+1hll2/Zbs46x70pbHo7MWafel9hfDs8MCTyP7kceYhNhD4Gr
h5ftP8SPeEnBfEXeAX37Rf8z4l0wA3KVdtrIsXkpcnWQg9w/9gweL8X+ExPe
nzYefTHyl3ponGfD/74efZGzPiOecEUnxwvXhm8GDIgsIkZ6fdiJ4DXw2Zf+
Burgt0Who+i/rM5xa3AqfvQrwgZ8r+D2nSqXRnya8zy3s+0ocO6Ogtu3FxwP
gY+Y/3md7R8Hv1yYNSYHmx9Tti/pt2r7aWf707GtiduAR8E8xEzwfaBnzuls
PAeWIw45IOydCzP2F/YrOHdjSGD1hpLzVBpLtr+nBw5hLusCT5ErhW8XeXVS
xX5F/IvE3v+R9hqJ4f8r7T15NOd49kOJ95t93xCxtlT4bVYGDqnNOZYxNmyx
ZZEnQn112b6Ul8qWa9jzi6s9z6nhozg4YmHYPpwZeIKzeqHgNa5U+XzBfc7P
2h84JHyGPUJuwfOvFhwDfKVg/9IHERMk1nFDxDvwDf8q5BRx4EfDHieXjxgG
8UTmuDr8DsdIphylvh8l9oVwbugd7uzpcW9XRs4LuVLs39DYw0GRe4jOfT78
2JuKxuBgV87lnILtwJ8WHH8iDnV1yb463kW2kFu1MugjD7iDyATObWCcHfeQ
uaAfB0X/jrzHOs8FedInct/wO3VPux9zwzZiveijXZHrwd6eFb5c/n43sZ56
OzHvbo+8iDWa6x2iuTPjdfcLuw95c3LIHLAEdiR+8z2B6+F9ZPMdEV9FJ5wS
egGcBR+A67AJsBe+E3Et8Am28A3az2c1h746nxszxgsLSpYzz8deEUNlHfif
B0YuKPt5btH5cg/nvAeDo/91ormcnBjRfCRxzPpa9R0d/cmzQyaw38hwcCzz
Be/hdycuj67GhkaGwgMn5J3/cXy7/TazwqfDM7PNfh7uA3wKRiJngtyJxxP/
Piv8PNi/xFiw0YjFPdLoeNyCvHXw8QXbicRmuQPE6IgRQ7dYcGyyUHB+DLmM
YBli3sS+R0kedEocv6tObLNhb52U+K6tjftWV/C7tQX7yYn9snZyyGbGPMkb
I3+soZvtUfKNsIOIebak/Td5VGCMz7vaZ0vMGTsD//fcNvvA8c3jo9+ecgzw
wUbTg/9eDx6k35zw4VPOjf4DM5ZRswv20S6JmBHx+mujDz5m4t7csZ4hJ+B/
1goeZb2MA9ZkLOQCvxPfJG7WlnY/cOjttb4P5Im0pv0Oc2IspkKOL/bFTRXH
dYm1M/YjBfuP5+p+Tcw6VjG43TlivSJPjHHuCnw8KuNcj+v1XnvJGOw/8HFm
zG+jC/bvPxD3/NsZ89Xlaj8yY0w1VvWL89aHv8877kq8FT8U9h96FhsQXf1E
YBx8SfiUnml3TIPYBn7Dhwr2dT+MHizYt/lgwRgWmwR5D3/Cpz8tOa6DPTtc
dI7LWFbOKBifIQuQA9/NWLZOUHufjGXc5IJjeMTyqrs57kFeKDkoR1ec2/GH
nH2n+AHBzOi6ZyKWOT7yC4jLD6r479NVHtnu/m/mzGcz277iS+40vAnfwr8D
8o5/4asjJ7wpMC+5wSMivkHMdFTUiVWBXcAVfy3YpwVuHBVzYs7IpcZooz/v
jQw65KaTo7605P4jop11D4+1owNHhHxbGPuNbt2csy9zT8bnsDr0Lmf5eGDW
3QVjjz0F23vI1VO0xv0F45yPVP5vwVjlQ5V7C8Ynf1f5Vs77xv5d3279iJ7E
5wFmgd83FCwPyVf6uGAs8g+VHxSMbfYVnMPTEvbhbxpt/yMLiH+hN5B1H+Wd
0/lx3vILOTZSNA8tWv8QI8J/CX+Ah9GHx4aPFJw8PWzbnYHBqTdprp015z9q
3RuL5kF48faS89tuKzmPh1jyLSWf84Nx1ucWvNfERcmnA9dhV27JWr8RH8Zn
/WCcF3rngchnxd/JOYBRD0mbDudFvlVD2rSKWdtDJxRsh2DDwB/zsvZxfKJ7
uyBr//Onqk9r91pYU2M35879ITGvnxY2FPoMvfYTraVedH+u9jS+mYLl5IdF
7z19kcPk5XFPsPX4HgIMBj/goyO/Af8eOSnkAPH3tGZjZrDGme32oQ9st77N
hSz6RsHfV3RX+c+S8Rhx6fqS8yTrSo5F43PHP4OvAYwCPqkr2mdeUzTOADOc
Tm5Vwdj0De6y7kdX9V+Utw5Dl3VNHN8jzocflRxDfL7YDuh8+qP3Xyy4D9+I
MOaKwEZPBL+whp9UnKM+vOIxwcLYKlOKrpNje13gkHfy/jYAXZFO7MPGN4dc
hffwC7An3BdytogxvZPx2JWidf246E8sH2zRN2cfPnUwBneS70qQDchu8miQ
SxsjZ4q4M/4J6OCveDtjX9FFOd9v7vlU7eFdGfve8cHfnXEeI/mM4B7wD7l7
G3LGjVdo7Zsyxl8nac925d2f9zqr/1Paly4qr806lnNE2XoX3zYxNfwS5Gbj
x+irftXkRWStx9hr/AnkBcAb8AXfG/RP+TuYNypuv1NtV2Xt17wnZ12LzkUP
Px2+NfxG2PHwDjyEXfJs2CbkbPYMfFaus4xAbhDvIPZHDIvYBPn4zCGdNZ+T
P4u9yfdFX9qRO8LeZG/+LW18emna3xPRDxrPB52ZReeBkG/CGXAWW7Rvw9oc
b6AvdHcGbfxmyEdkI/p/WWB4crmwvT4Rvdvz9rHga+lUZ18kfsi/Jp7PrIz9
QOw7ez6y6FgH3waR00nuJTmYxB/IK+KcyI8ljom/BnwD/kC2YkczT+b3tTr7
jvEbL887JsA3BN3Dd8A+820J8qOsOVyQcX7x5KzjLeRaM4/PIg+EfJAJgX+W
6L3l7c6BIRcmV2e/IjG1fiFzORPy1H7XaLxGLjayBfyJX258xIzO6GbcQkws
VXJOSBU5Ytqfu7D5VQ7Kmj6+zJGJ85lGqRysd7urvljtU5tt74P90W+rQsfN
r/i892vOp2W9J+T1k7eCrwn+JQ5EPOgo8Utz0bkr5LCAn6gT35uVOLdyduJY
MTFj4oPsx9jgZXxnnElR9G/L2+79ScH3FtsKP21NN+ezkdfGdy/ErBdXfH7c
Ie4P9gB3a1DYVsh05PnRBd9bvocjD+j2Rv+GHfZy2GKMzRze0lyGJ14neTpg
xhcDN05OrMunJI7Nnp02jsIGxT7E9iOPD58kdPHBYyfiRyKPh3g130+Qd8b9
Z67oRvYZnkK2ImOx+bB3scGJY2KTofs79H4n+xE64nB1tivHRBwEnUjs45ic
57dBdG7JWC/8Ku8x2AfenVdx/ZOc9xCc8YPwy02PmClt06Odczux1meHDwv9
wDd5f6r4O4o/cxZF9zm8m2Mv5JP8PGJ81LlXxDUmRo7NyYnjZ+Q8kuMxNWLN
5IITg/p55Bqn09YBx5W9/hPK/maxJXJV3yxYLywv2eYih4cz7YhdtFlufLke
5CFtE6MP85occ0P+IodnVxzbmhz5MOAVcEtP/T4GeaQ+75ctM4ZFnLd/wRjq
MnRO2K3Yr3PzxsHz8j4HZAM6elHo9Kcrxr1gP7DvtdqTx7FZEsvqYSGvKc+L
sYjJs1fYbrcGv8A36Ikp0Y4/A12MjdYRv2+znOF81gcPnhs0F4e8529kPjju
3GjH38Vd4p4fl3Mc4O6s7fW7A8diN8wJ2+GLgrEO+Xf4lcDPHyfGZ+C0c0rG
gtz7jthFYozXSXfmX4m//1mkPVmcNb7trX1+ILEP9DeJ7wH3AbxAbg2+7W8W
HQtjXPAV+BE5zt3DTzY2/F/4w48LnXh72FTkQoIpwZZ8n7E1cgDQKfmydc/V
OfMW8hH+4ttOcjr4rhS5SN4JsTne2xf7QCxyfLT3CTwALjgv8fzPzxgf0H5M
0TEKdBSYAp5GNsHXIwqOU1ys8pWifXmvFp2ruC9yFbDRl4bfBh8Evgh4DpuM
/HbsLr5TIQ8Pv8KC0D1Hls2r3ImpRX/PQb4mMZ1j8/bH4pddGDGI3XnrB/wV
jEOeH/Yq+Xrk9uJH7vCpJB6LbyWb47sQbLqV8d1cx/dVFfMF/AEPTgide3Vi
/89VKv/abtwF/tobOQP4nR+O7/WuDswOVsdn82WuPzKA7xjIBQf73lCxfkRP
/qtouwD7gLvWP/Kf4Dn2kL1E30IbnXtw5F2Tfw0/HRiYHx2IHBgRGBBsBQ4k
56d/2EScAz4r1oZ9w11CFoEXtsYdQ8bj90HOo6suCRthUtZ5FOWi7QfsiF9W
nE/MXb+05Lgh7xGXhL+nBJbAZiZ+fZzKdXnHNS4Jm5U6GPu8rHNy6ovG0awD
LE0MeXTMYVjWPuR00Xj8+LDvsbE6fGV1zgPCf0985Ii868Rg0Y09ws9APi7z
maJ7NyZsDWyO70VeVu+iaeG3Yw5glkmxLs4WXxz70ju+W8SvRxymb8Ri+HZ2
fnw/i77Fn4rO3Rb8QRyN+FcqvidqLNqPST4d8alpsW98v8F3HBe0W758ELyM
vrg88OfgivcB3yffHyLLX88aS4Gp5hcdW4d3icsjb8DiyBx8FTvCF43MxOdy
Tfg2doQfgzjwxOCFbdGHOXCv8R8wD2yC28M/Vyqb/uKc873I+1qTdd4XdgQx
kbEly1JkKjmgrPeKku8vcpyzv6BofTqs6NhlbZwF89sWe7gv6syHfISxsSdg
88tivdBGtnTcw4rXMknyY3TJfbCfsPN5d1zGsWv0ADAWXwL8A++Qs0+sqEPm
NjunAp90qeh8pGLR3zq3hN9yU862Mz77fIvXj58IfwV19uE6yZQntcaFxIsT
y7FpiXE2eBub4PGwjcH3E5qdp4H/4NdZ8y14n/vIXPAPP9Vo++Wu0EvYsAND
v4G3WBsygBgGvmuwOevpyBOJ88fOYY75ODPiu8R8VpWdh0E+xt80z9GJseul
iXN9wdDgZ/yq1LEzrtFvj6nPLxLfCe5GHh9ss2N5zGNH1vk8s8uWK4MiR4T7
ztyRS2Nyjp3y7eavKv42PI1fNuv80WuK/gaLHBhwwMasc0Nnqf3u8NHhqwMv
s4/3h4+F+SOz8YdDf3vK95k5c6fJm8TWxKeBfcZ5sbfE9IhTcL+Rq0sbva/Y
FqyNdWF/D475k5eGn4VvBTgj/DgdcdHEZz0v8f1BlmCHItdnhO9iZmL6M/jW
OGcfAr4EvmshDkoc6OSyc/BOLDvHk3vL++gRbCp0CflV1wTvvBA5FOQt8L0L
sVLk/mk5x+KJyROf4psx/AJTIycFtYW9iw+TfbmY/2GhMUYk9vXSH/8vcndA
5GTi20eH4j9oL3qv1ySOIcyJGASy5P7wiXV8pxXfgl0f+7Uo+vMuZ7Qt69zr
mWX/bwPwBL407jN3+cbQh8wNmfJQ1jmR63V3/h+Aek5n
            "]], 
           PolygonBox[CompressedData["
1:eJwtmXmcz9Uax78aY+Y3M2i7fsv3t02KtntpXyhLG0LIUoRCoRlkCWNkabPv
0k6rSiHp3pfuTbuUULJlF6XF0GarXum+Pz7zx/P6Ped7nvOc55zz7L/iHgPa
9T8pCIINVYKgKr+vxYIgVhQEUaBxJgjGJYMgFQmCXUDfeBAcTQVBg4IgaAgc
A383EQR8PrGmCfRlDI7DqG9uEFyZDYJL+DYyB35AW3i3CYPgs7wg6F8YBBXR
IJgI//Pzg2AR+08A7wD9dGj3wb8jeF/2eIK9p8LzTvC72e885s4FdjDux7hO
4G87GbcuDoJvawbBqfBoxn4PwPN+4CHgYaAB8h1E1seRbyv4CPGH9wL2GAne
An6tqgXBP5DxK/FnTZT5jfDbAL8/kHkEsi+Ffjzz5SmvfZZvGebLGL/E+FHW
3Au+En4t4HUQuIC1L7DnnfBKIGN9ZB0IzbPQz4a+H/hx6BsHvsO/wW9nTR5r
f0LmddzHucjTOMd3dB74EOZrMn9y9SD4lfmejPMZnw79VYw7wuMP+HVkv2vZ
bxJ7/If9XkHes5B3ivZnr2V8mwZ+NfTfMG4NfRPox7BHyNwh4HVkb8V8S96q
FnvMBN/Nmn9y9/k1gmAo499430d4z9uQZyj4q+wxH1mXcd+NkGchOrGaubVA
Y+gfYP3r8H4ZeWpDuxcYiezlwH3QT2T+maqWeTL4T/CcBf9OrL8H/CG+zWX+
DebHpSyDZLkGmf5mXB8e/dj/NKAFvA+zZg7ru7K+DPwXYDbjLowHg3fg/toD
FZz7ADAc/GTOegrzh+C1mDu4ibMMQr5mnCUDzWbWb2W/sjR7QfMle9VEnv7g
R+H5KPPdWD8a/He+nQb+PDLPRL6dadtCX3RuB/hR5k+t7jPr7L9l/LbSUenq
MPacwngasBtZDmcs29PM38/810D7XL/JHvCPuY/myL8fqMdZ7of+b95vNPI/
AD4Kmtci1iHp0kvIeCbyjofmacZD2KMr5ylCH85DHzYDM5h7C5qvpB9R28oT
7LkN2gp4FiDPLOS5G94HGRcynsN4EOOHU34r3anuth9resEvAv9z4TeKb6fl
+Y6OsbYFsID9z0DelvIvzJ+S5zs6wvjGjOduZ/+7mXsvbt/TlPtsw121hWef
HPuEduDNoO/COM2a5uCfct4ksp3Ftx7oRx7yzUeeQchYBL6aN2kDr7a80Rrw
z+Qf2P8QcCn7rZI9gP8CXMx4NePW4EeBBlHrhHTjNO5rDnstYJyA182MP2a8
HegD/xK+bWduETKtR7a9rK/L+hQyJIFzgfNkK8xvKLLMq1i7J2rZVkDfIjSN
aGsDZwIzgLcitnHZ+vvQ14P+Vr59nrTOSHdkgw9KF+BxTr59/g7uIweaRYxf
lw4z/hLYkGOf2Ie5Ppy3CvYWABu473rIl8f9l0IzDtoDvMeKXNNszNrnyfcV
E3SeZ26w3ov7ngfNDvCFsh/Ol+I8TyLrfNkIsqyD32r4HZJOFtpn3sNcN+i7
AhPgOxFYjzwdWPsX0DhqnZBuFCD/DM72E+MBhY4pfVh/MWvjzJfDfwb8R8Cj
DPgd+AN4lm+d4DWQ8zZEvmsyjo27kL8p+C0J224Emo85X4I7yeTaR5ey9lbG
hZXy74Hf28Bb4P+C33LwZciT1HlYXxv5WsFjiHwn8C77jUXGhax/Evr7wMdC
E3CWdcAY8JfRmRjrA2guZ6+rM/b98rkNwQ/D/95Cx6ThrH8zavqTGDeAfhPf
miB/95M5C/Lsj1oXFaMVq2WTss328OuPPG8wXlJ5R7qr/dCs4rz1gBeZ78y4
Lmsncj+3gn8bt++XjcvWf2C/S7CHS4EK8JK0dUU+uhR8oXwesh0BlkD/J/KU
F1qHpzN3Jd8OcL4K4HPON4/5SfB+ChlbIs8ceDwCVNSCDojxBrNZvx6ZuiBP
AWdeyt29CSxl/CJwfVX77BfAn5A9g/8Jzx1Rx3TFdsWIn5nvjgxPcp6hrGmE
LOsZj2B8NXe4ATwK/WTOPos1fyBHz5jxdYq3yPsENB9ylq3scUfcd667HwWP
zxiXsv9UeJ2DvJvQhS+SttWa7LcafARwA/gm1m+C94cxv30v7qMT/F+F3wLp
lfQM6MYZtgS+sy8y1iHpknz+aPAse+4ucswdxfwlSfOTjkhXlGMp1zofKEG2
CSnnPoq5ir2DoKmRZx9/gPV3xOxLBzNfCK/2rOnJeQ4yv4LzPJZ2LnUQfo+n
HVMUW+QD5AueinpOPkC+YEvcuVpdYG7cPk2+TTFasfooMLTQNjKG758wvqTQ
NncL++9RTsF+NyLPFt5vasq5jmKIYsmFjC8ALgeuAE46Iwi+g7419Dln2GZl
uwWs6QC/Yci0Ell/Qcbh4Cn4z2O/mehHBfzTjJ8pdI5ykPFqaH4s8hvoLeSj
5Kuko9LVK0L7km+VL4O3T3ov2cdd0HVI+O4qgA+4v2fgMZn9DzM/l/VZ6M/k
LG2RsYy9m0PTv7pzgKW6r9C+pZxvXzJeDcxjvBXoydyajG31B2Rcq3yb/SZX
sw52DZ3zKfeTTco2S6ApKbK9rGG/1tDvhfce4H/sfUPGsTUHf7+I+W1R+853
gB5xn0lnkw/4Hn7bmR9U1TY3FPoqnOk65s7kvo5hv63h2SSwT7wJfDc0O+WL
WLOVtdcmHOt1Jp3tQaBI+Rk0k2KOSYpNqlF6Q3sIKMlzjqxcuWrSuY5iXC74
ioR9mXL0B3SfMdcSiml/cx8h8t2OfPNV87D+6rh9gXL0bpxnOTC8ut9Ab6E7
192PANox3pz13ahmUe0yg3FT+O2Hx3Tw+5BhJDAAuCdpnyDfIJ5ts44Jig2P
sl8SefLR0Q7MF8EjAv4zd/YTMIS19wLjoD9V/oozTOEsEeRvX1BZYyRMI9ph
ynWBLpyps+ImeAmwhD2Keft63M8b4MOi5jUMmAq/j7LWTb3Rh+CT+TaYudOB
ljHXGKo1lHMfCu2j5atV822Hfz++dWT9BGSqj2zL07bVgcy/A75YOQ34SGTI
cJavGU/Id0xTbGsD/1o5juFTmP+N+/9VeadqhZRjjPRNNtWR/WoDd+U6px0t
WaPWFcks2dPwaFbVOrYrZh4neNXy3e5K2RfKRmQrqkFUi0zk2wXIOxb9H1Nk
nyrfuhf6eswloK+bsI3IVlRDqZaalHDucKJGAx+YdS49QfUIeK5iLfryOPI0
hl9TxTDoj0PfJHSNpVprMntcxP59WXMW68dKB7OucVTrTGH+4rRrENUi02SD
jGso/+ZuegLbkrYp2VYr7nel8t2MfYN82BXQtou5lleOk874TDqbfMDbWddQ
qqUmwf9C1v+ecq+AJwuWQ7s45Vo/rXoSfAv84uB1IHiZtaXs0aC6ewzqNdwe
c678BpAv+yy2b37hFHQPfFHKucJmZNoM7Ur50HznVMqtWmWcW6qGWMx8n7Rt
RzrQG/z5mO/2bMYbE84RlStGgL6sX6gcKN86uEj2xp5jeY8e0u+4dUq6pRy1
j3Qn5XihnKI5eE3op0P/Ij42yV6N2GNNddfAqoUXKF/K9xvoLaolnWurRlCt
8GTasUY5zlzlcqyZyNoCvm1NuQZULTiWM+XCax78x/MeC7nvueD/zbpWVw3T
knHDpHM/xXfljo1UQwSWaRG0/aLWramMhzMekXGsUcwrA3+f86Q42/Pc/3vK
t6Bpw/wRvj0C/jn8+ua7xlCtkQGUnu5AhmL2ezDt3s5Y+E1TfgH9uHzn5MrN
D4SOpfIJ8g1F+LTq0HfmfQrB/x06t1BMfzN0zL68skZSrfR61r0F5bRNOe+g
rG1JOiXdWs+aFVVc424AL+dMw9Ht5ewxjfPMizvXUM6v3L9X1rakmrB71j5c
vlwxeJ3eizXlvG8O77tb9SDnu6fANfan4HXhsaDQPYAj7LczZt2XTkm3bkDm
64FGQGPFDvXIONtvijfwT8B/ZQ3XiKoVVROeqA2Bpzjfc1H75hWqEVh/jPe9
Jsc1wl9J64h0RW+wRbaYcK5ayLeNjNfHnI+pp1Eq+phzU/lA+cJefOuZtE+V
b91fmb8r37yI7xtjzkW3QV/GOKlv+e6JDIu5JlVtqhzla2Qdk3HvQT5yn3o9
qunlW+A5nbMeVs+whn1YnYR9gnyDbOQV+TrFKOWV3G2HtHMY5TLyiZOhrxra
Fu4Hqim3Asbnu2Y8UTuqBuSuJvLtG8Uz4GfGkxjvAx8IHIw4xuwJfUadVTnx
ZeC74rYN9WDUi7lPPST1pqD/Xus5z8Ai18jrYo5Zil3lwI3c3ZcZ9/Lu5b46
p9wTUG9Ab/6c7itlWtXgqsXHxOxrpAPShWNx54rKYSaz/0bG+dzdAOg36uxZ
1w4fQ3Mwbp2Sbr0Hn/cV7zLuXenNlYurx6den3zAVdzfptC8ZCOrlLsB1fPc
09mv+iBq366eh3ofF0Yd+9TjVK9TOivd7cf4cMI9W/VuH+dMvcHrqL4scI9D
vY466n8VuKexmPEm5NlYWcOolhmtmqXINZVqK9Vsqt3k4z8JfYe6yynwvw38
7Kh9n2zwbHh3SXlONaBqwSr4kAB4mrVzQ9dIyyprWtW2ijGKNUuA7tD3V/8x
4jvQXbyccm76jXqoKffE1RtXDBvN2t7KLyptRrYjm5RtquaMMB4E/T7FC8Wg
0D1f9X61xwDw0sr8WvbYNekaX7W+fOoXoXuiJ3qjwDfI1yx0raqedXPwH5kv
gvcUeN7EXiXqj0Zco6hWUU9OvTl9K5XPTDo2y2bT4LP49nbEPku+Sz1K9Sr1
bTb49NCxUT20aeoVcsdfFPpNzwI/kvDbq4esXvJg1rwQcU2k2kg9QPUC9W2I
8v+4fZFi2pCsa2TVytKJE7rBHgcituHd4L1D392FyFzMe9wWurZXzFPsuytl
XdMd9FfvHB43FzjnzVfuzn4fRVyDqxb/KubcQTX1KOW88KuIOCbtBF8bc62j
N9Hb1I86V1VPVb3Vi0Pbmnpc6nWNCt17kk+Qb9iadG51NvxeZbw3tO9Rzara
dXjoXqF8kHzRrqhjiXI+5X6tYs6llcMrlxcP8VJPfjtz34b2XfpPQv9NHK/l
u1FMrsZ5H0u4lyYfIV9RK+XepmLEKSn3DOTf5NM/kL7Lh+Y6Z1HucmPMvXPV
VAn1ToHOlT039d4GhP5vQ2+ktyphzd3FphHtSynbinReuj8z61pHNd4s8IFp
9970H9Eg9Vrj1l31lHqlXGOo1lCOf1PMPTn15mTDsuXjKff6VUP9pbOF7sXK
h8uXl4bufetN9bbfhfbV6impt6SeinortzC/VjVT6N6uYoRixZqk59STVm+6
POZemHo+xcyNVs+62DYv278zdK6jnL+Mu2wSd22uHEG5gmoq1Vad4HULsE//
VxX7Pyr9V/VM3LmoekzbQvts+W71KNSreDTrXEs6/Rj4zynHXsUcxZ680LFP
b6i3/Cp0LaUabkmlz5PvU86h3EP/Uem/qvnSv5T/I9J/RerZdEq4x6Zem/4z
039nU9LO3VQDzwTPS9pXyqZkW5+zfm2lD5cvT0ddKyumK7arB6BegGp+1f5D
U95bPST1kj5Ju/aQT5FvORB1r1g5t3Jv/Uek/4r0H9Ov6scl/V+Lej7q/Sgn
UG7QBmhbCcJV06q2rZdwLn4dZ7yq2CBc/xHUZ65d2r5X9q5eR5OoayX1lNVb
vizqWkv/Aei/gIZR11bq+av3/3+iuScv
            "]], 
           
           PolygonBox[{{7288, 7287, 7282, 982, 6357}, {7656, 2613, 7659, 7216,
             7217}, {8673, 8672, 7256, 2315, 7257}, {8033, 3176, 8036, 8554, 
            8555}, {8553, 8552, 8035, 3176, 8033}, {6358, 982, 7282, 7292, 
            7293}, {7405, 7404, 7411, 2048, 5966}, {8046, 2319, 7265, 7259, 
            7260}}]}]}, {
         RGBColor[0.9076988125000001, 0.8953742499999999, 0.84904075], 
         EdgeForm[None], 
         GraphicsGroupBox[{
           PolygonBox[CompressedData["
1:eJxNnHecVEXWhhsYoJtpmNC3J/X0zCAqmFCMCAYwi2RUWEVEEMWArgoCuirm
NWLOYl712xUMmDCLCoKYEDAQRBFFRVBEMKz7vQ/v4bf7R0+dW7du5TrhPaem
/YjTB57WPJVKDWmdSrVQuiCbSp3RJpVqKNFDeSr1RWkqtXOJ0y/1OzadSr2V
Nr2HPvhK6Qr9uor+VnUsFf18yu+/iDJrW7vMy8ofr7oXiT5b6UdK5+u3jcos
K/W3u4t+XO1NFz2mufvyoeiOyt+qMZXaWunImlRqtepcrvwXU25nebT1hvr2
edQzpSGV+kXf31udSp2QSaU2iN5J7w/Kp1LP6P2BSj9T3py2qVRRaX0bP/dp
lkr1KvG3y1VufbtUap3oOuXdpHYPV/13t3Q7y6KtP8tMdylxyrtj1NYn+h0h
WtOaOrLUdFrj+qq1xz6VOS/1XDAPP5aZblI9a/OeqzVKv9PYM+rXGRpL83LP
+y4qM0f1rxLdXd+mlf8D/VH+RpXvrvLnq/xPomtEjxX9s+j2oidUu46V+h2n
Or4pdT0jRa9WmQqVOVNl1qmfXyv/9ZTLfB1tzU77W9Z9Tanb3U90Z83zK8xb
ynm8O1Fl30+bpkxHrd9MzcGNRdfxVdTzXNpzwTwMVLpQv7Nin5A/WO9/Ud86
qm8T1bdWGu93yt9N4/2+1PTe+vYP9Xm16NnRh9XR7jtpl6MMZaFHUafKfyv6
zZTzv40yN8RYWqjMrvptFH2t2u6u9Rig9e+m9Bct7EH0r5nTg4NerfEdQhtK
39X+OVD0MPVzmzKXq1NbO6r+QaJbqsy/K1Kp2/XdkVU6Xypzgdp6WmUmKb0w
6C3zpjvk/X5S5G+h53NFP6k66pv7XUHpPLW7n+ofqnYPbO0yO6jf7yi/p/KP
Vv7YplTqLuUtrvU56xtnjX4NjL71U5lxOiN9lb6icqNUvo/o+1o6n+cjK7Xv
1f+ROe195fXXt3eonks0b/1EN1c9c9XuPqL/onZP1NodWuo5eqHM9A2q522V
2Yu1Vpkz27ieEn17kPp/VVu3yT79JvbhGPaY8o8T/VaT6SGa3FdV569tfO6u
1p/fRA9SmbnNnX+D+tpB6QqVH9jKeb9F/jNqa5ryf1Bbo9XPqW09NvKm/k8+
Y3gsnklZ87x+LdSnXdXu+RnvmS6ag5JS57PGUzRXS9SX1lrrVWrrUpV5VuWn
lLncUL27gznTXHze3PPAOZiW8pyeGTS89Oyg16ut55kv9WVh1u/IbxnfM4cD
4zyR16A9M1Z0Me86xkX5U8r8PLm52yK/leiFTe7PqZrbqTq/j+rdwY2ub2x8
y95lfL8maq/ca7Sr1rGDyj+jOi7Web9RY/9F89FLZdqonz9p7kfrXZ32zX/0
3F91bKXfnaK3VjpQ7Tzcyn2YUem1rFf+0fo+pzEPTVzHuqintZ4nqv600q9b
+d3X6lupns9VflbpN1Ge98P1XK16ntY81Kneq1R/ocrjm6z3t6rOpUXTYzT2
m5XeEm2dq/68w/yq7yPL/O4m/Q5UfXOUdlS7q1o5n/Jzmvn9qGber6Na+Zwe
0N70kXVu7xraULqkaPpk5U/TPrlS9I3KXyy5dpnGsrigOpV/fNTTQmMZz15T
WqbfeaLLlW5U/84S/StzrN840Snlv6X+n6K+Pq7xrm7rM0ZdR7bw3DBvT6rM
tirzt5i3r6P/rze57BHq2ySt8V9El6kPL3DG9PwP0fP13Yf6zdPzS/BfpQ8r
/wPlvZ/x83PKn6P0XuW/p7x3M/7+MbW7leiz1e7gVp7PuTF/30QfLtK7HVTm
YqUN+k3WuBqVfqDfpco/QePKib5A+YnSLfR7SPQG1ly/C0XXKP1VfPMi2hY9
l3z6pvTfen+M9sPotPfLN7GOpKuCvjlo+vWSvrlPdb2s9GCtXVHfTdEa/Z/G
soXqPEv5Q1RuYav/jmlh7JPfE5/hP5QOQ8/SL2nuM3Fc8IQfS/wO3jK41PpE
OnjOsChP2RH6VYkeXupn6LvL/My38JbbS73H1kiOdmKvqZ+Ha74+17zum7Os
GNTW8mJJ2t9Sz2tlbhdeeovSW0u9J2eWuE/0Z47O0r3wcuSU6v1T+2qD0rP0
+0n0j0on6rdR9HqljeIPj3CeNGdn63m98tcVzNtPRRfSux2yppF331c7r7/K
XK++Hd7WfPSvel6jdI3SWWX+nnM2Rs/foxMonZu3jByqNTmqynM1W3lbqQ8v
Kf8q9eGuth4bvHdhc88V8nqu6rwcnUljHa/+dFO5paJr9O01Kne0vm2f81y8
l3fZy9B/9G6deOfe4omjtMZfaI1nwa/V/hHq/zP67czezZtvNyn9Ub/F+vYn
pdepr53V3u+i38p7ngfq28sqzdOnVlmuXRZ65oAq6yC9qqzHo0Mj03/WvHVR
uWWah5tLPUbWrljj83qK+t9Q4zN6lug7S71X2CfvlplmTj5q7Xfk36pxTCn1
+Z1X5nqZqw1qq4fyvlRbv4s+RPTXon8TfQD6r+j3856rhZqPeyr8Lf1ZrzJ7
KF2uMq+0MP9gfxxRZfn8u8rOYT5VfojerVP6s34naw7blPt5P+XPTzv/ANVx
qL5dq8mp0vpU58yzdlFaUF2T1e9KvftSY/ml1Dp735hD5hIdb4N+i5o73fg/
NO8oVxN1HlbleSdvoNbnZ40xqzLXiO5JXZqbgSq7Pm/ZgQzZQ++7Zs0716nt
7bO2TwYil0Sfk/ZvetbjJSW/lehb21mOwosOjvPLOf5AsnmZ2hpe7fPK2Dmz
uazHuhKZmHXfMACpozRoZGaboNFVGSPnYGPefdugtIfa+FJ1VLHHtB+WZW0z
oQugf6APTAt7bWvJq+5V5nNH5dyHfNbnYt9G0//UvvtOc9FedbRX/aOwE5Wv
I5bqWmV6D6UXK72I/qveqzOmGSfzt2fM4bC0n7HFWP91sQfQnRdnzUOatE+e
ytrOYT5y0Z8VrW0Dc24GIwcoI7pTuWlsqqOQFfQj7bx5UYZnaPT8QzWuRtGH
KF2cNo1O0UFp+6x5dZN06d4qe2FjPCv/x5TlHPTalNP2QVP3u9HW3o1ew5HV
Hsf02A//LvN+wgbfVenu+s1Qu0+ozy+JzqjM39SfF7LWw8l7OfIPx94RfX7a
P/KxEV5V+pp+bUQPUpkXs65jy3J/jz3JvHaOuaXs61F+UtrP2CAzsm43XeL0
xaCfzbgNysPj4fVTNB9blzsfe69Tg/lYJ433+DLvD/bGDqq/Sd/PVpk7tX8+
Ax8QP1lcY/qfBevEdRk/P1HwNx8rrdR+2lr50/RduyrX82il9+vWgTdg98O3
sf2/yFgnoa2NGcv0ac3Mu6nn8Waes1diPi/Jer+yV5mbHWJ+/tD+3lH09Wrr
X0of069E5W/L+Bm6vtx0qpll1x6xt/urzJOiJ6jNLco9p9j2T2Sd31LfPpTx
nmA/7BZ7AJ2vWO7nIyN/l9gb72S8V6Apu1vQZ6fdN8rT9x1jXfqp/NSs3zeo
zsezxiaOyHjdWfMNyDTWXWmXrGl0vT+0djtlbe8gs3eKfNIuQW/+Zke1+6vm
6ll08UqPmXFiG9LmEzHeezJ+hr4l43Exb//MeH7YY4xjaszthzp3l2pPbKk9
MJbzp/yv1MbKGqeTGq2D9GbfIzuUHqbfq2AX2id3iZ6NfqqxD4gzQjowa527
f9Cvq/wI8KassZrfRB+cdV6vqBObBB38jqztBvIPibb4jvLIwEczzmet6Vef
6FtL9WFQ1tgFbQ6IdncIWYPM4f3h+s1U/n80//tkjZs9pPQfWetDpDzzzYFZ
t0272KOMF/2TNvtGuwsyHidt0Wa/oKdlTMMTjk/7G2zA39P+lrwW5R4DmFKH
co8ZXoStcGiMnbnpFTT8+cG25ncrWprGliJ9KPJJ/xH01U2mN2qdb9f+qVHd
J4gnPJL3nvpEMugFyc1tS41tzhbdvdT7/Cmt+8Nt3c5z1T7fs7RP7sibB5ym
eo7kLJX6vD8cfaB8d/Vzb+ZWfZ6hOrcptQx6Wd8ejk6ob19W/g6BWb0kevuw
kV8X3Tmwu/+oDz+J/iBl2fVTyK/X1J+X1eZ76s9Mld859JxnVP+hSk9S/Weq
b3uUmke93GD6JaVLVb6r6D7YXCrfT+kfmodn85bbf9W3L6rMdqXeq3vFWLAn
G8v9zLkjb68Y4yl6NyLrPvwpemTWeS215z4Bw9AZ2V5rernyx6b9uyzrPvAd
5eeAMWT8DH2s0uM4X6KHKx0W9NHsQf1miX4h43xkMbYZ+czb8PgWu+7SrNv6
poXzhkc922XMl+HJvL88ykzQmT+b8Sr9tJ3pZcrvUm4eTp9XiD+sUN55KpOu
8vv7Ko3jgOfcU+my1I+9vVO5+4F+Mknt/j1rfHQ5uJx+V+j55DKn4Bs1VcZd
Tq10mSuz1rGuzbge+nlxo/nVRUo/y3i+GNdgzpB+b7Tw+d43a5t7P6UH6Pey
6GblPtvg8Njf+0U+7/cPun25afTM/eNb8BTstgODJ9ytb7sFz2cvdIv9gO3e
PehjW5ifgEtgk+0T/aHOntEWduHRsaYPZJyPPvar2uvBmikdovTIGNeijMcJ
/XTG+egGf4Cxiz4hbT53RPC61uWuHxx4SMwPWADpkKiHeeoRfcMeHRTfbq6L
c7oxbd0SvbJjub9Fn6F/fA8PmZexHAXL+LRobHGc+NDCjHnl+yXmGdh78I0r
9fyE6mqO/Mob216Yc96Tkb972ryG8j+2c/7adv5RbgvN7XOi7xfduaX38mVx
1g5p7Xzk7DPaT6vQfxPLE3g7MghZj9xHN0CnHZi2bnlr3vRHOeuE/dPWZ77M
ecxfKH1e7T5Q7vbx9eATwje0LOd5WprznHWNebtSfdhNfdgVXC7n9lfmPPf7
xlpfBK6u9IOcdQlodEKwf3wDzBFjeiDGhe8APwT+i+aJ9ZFmieU88p5n+FX3
4GOtEusQLRPbBdiH2Ix/5syf4dPHBJ8ZHf4K/Bb4LzbkzNt+UXp0wfY+dv+b
TcbgDpfR+5zeHaoyi8CjWEvVOUFn+rRq6yMnaF/0qbLd2E9pfc6+roPz1uOR
XT/XmS+OCF76Wc760KdK1+Xcr59yxgWxw7HB0fvQhRgb53W/OLPUfWW5bcnr
ykzjU/s95z3yW868Cp4Iv/qkYPnxRY0xa2jkyHc5y+1vc8be8TmNDHneJ2T6
mpzPzA85+1XwtYyKc3l4nE10QPQ6xoN/DF8dPrI2ie3bjNLKxLZHRWJ9Bh0D
neqzgn0J90qmN+ndbdjE2lN5jetS0du0tD2BXYFtgg6OLn5+nPfBcfaxn7Cj
sNXqE39bSOyPo378FOiw2CzosVWJ0zx7pmCMCKwImXJsyJqfCsa3wbnbpo3N
gk9hK/VLW/+8MO9z9C44Qd75c0V3r7bu9k6deQ88iGewzOuY/5bG4XgGi6tr
7/onqa0FrT0P4NFrC8ZIwNJ+KBjDAcv5vmBsB4wHnAa8DKzml4J9cPjisurH
IPXxbO3JusRzU5vY1zE6fBxgG8NEl+ubY8pNg/d2CEwVbLWT1mJkuf0pfIN/
BP/OkAp/Q3nG07/cY+HXj7paGM/AhmUfoPuhB6Ibg4cPxdfS7L9tr045HRo0
vJZ28WO1S7z+bRPXTVt1zd0XxoIfZ0/1p6/o9fq2D7poubHNbhV+pj/4o06M
8tu3dD5lwEJ7x7eZep1D7E6d66cK9i23UV6pfk/Dl2psG0LjN1ykOdy33HwB
n1nf6FvLMucvaO68fpHfo9qya36d/b7I29PU1mt59+91pWNy9ledmjMGP6u1
MWb8CfAl5C9Y8+AKzz9zBs18kg6J/F4F+4i+UDs3K+8u/eaD9TX3M76A03Ou
/7ScfQQ3VRivW9nSejM68IIm+ypW13qNqJ8217R0P/GV4c+Z0do6T2PwyQ5K
X6uxDthDY1xQ55iEB8jT938Bc8TuSEwPUPk22q/Hoa+LD5yr5wT7KjG+hh3z
htp+scltdVR9x+e8nsdU2VfHGBnfhBK3hS/+lbx9uIeozL0VHvv8mIObYh5O
Vj23qfxJOe9n6BOVzqmzbrWb5nBWnW2snau9fqxjz2qfc873XqLn1tkG2kP0
W3XGbHaiTLn9texDfD77tfZ8Xxz+jk/UtwfV9h4a7/mJ/YfIe2QiPhn8OOhf
4OPwoe9UZzFkzfgq277MG7bNVspfqPxzlN+z0W29or50KPg9NhD43v2t/V33
nP20g6uM/bPW7IFuBe+BPZUur/ZeYk+dmRhXAV85LGfM5i/I95z7wBqOT4yf
gMesyxuH/CVvPtKztX2AjepjN9GdROerrBvXgkFW2XczL7HvmfVlncGT7421
K6s0v4Xv3qN3u8ADld6hX2fRd+b8PfWMVH0b9V03ZJPKr62wH+dWlamoNA+H
lzdWWkdCV0JvQzdZhO87Zz1oudIVOesmXyETc5aHq5V+k7P8XIX9FToDukOu
0joPelBb0X1FXyA6Lfow0RNEP6RyXUX/Q+l9+u2GTpRznAf20Dzxnr31PEVr
dL7G8nxifGGvKsdzoF+frfN1fN62/Sgw3Srb/52V9st5np/Ud0dXmqf0rnLs
CNjD+UXHXqB3X1t0HAm2/mWiS1W+N3tSdXZUPR9rzc6tsu6CzH8Uv0Ziu6Wf
6PlVjq95UN8NydnWAVf+EBxb+fcrf2Viu6IX5bUW1dh2Oe8h9tKeKjuMuVWf
y5Q+VOk6qfvm2AM3hW/hntgPR8Jz1Od/J353T/CxByrdLu2vSKzPH4ofJmc9
ZYnSD1S2inVBF0psRx2GbM/5zI5X+tecZfMZSkvRnUQfo3RNYhumL/h2zrFE
J3AWqm3rb6k5XEoMh+q/iT7Cb1RmrOhFomuVf5Xo7xJjJb3pm/ILyr9e+asT
2xp9lP+p8uuQO/RFdI3ov+cc10K8Cz4YMBhwLngQsRTE+uCzqRbPfUVrd0Gj
9aukzPFOfcQXBmg/vCCeemLReOWoom0R7BnskdOLxuPGFN13eDW62T36tpPo
oejORWO+1xctF5AJ8GH40Jqg0T02x1YMq/LzUOIC9N1MjWUy/pvE7RY0rrT0
oitEr9ZcTseHrDL3lNhuIWW8k6Nd2p+h9D3OTolxw5tL7BtDr0HXQSberzJv
pv0O3JA28ZVif9HW7yn7EcHPdqyy/x65e5XSwUHj2+cMcBY65TwvzM8ZSh9u
YdmJL3tc0bjtRKWXFo3XX1G0jEZ+I68Xhs+YZ87lkPC5o3fBK1uL3rKNy/Gu
d637ydwQ37Z3K8e29ai1zGup/NNq7c/cVnSuzGWoZ04hbE/tgXfq7Qt5X+l5
+lWJXljj2JlN/FnfXB59pu/I2wERszGvwTE87zR4DpZrvB83t716f0vvGeZg
RczDeUXjthcWvbfYYycVLc+I/UEvmqy+pdGPC8beHgz8jXgIdGN0ZGKFxkW8
EDrg7Pj2oybL1NF11q+R3by7IfY2exx9/a4Sn4Wpav/ttJ8viL7RR+aLeRtT
a9nJ3t0SnpfxGZ+v57Nq7bPfrr3LUf6rWuMdC0qsfy/OmB/yvCDOAPsf3zIY
FP7l05PwM+tcfxDY9cAm+yGZU3yR6I+Log781HPK7A++QOu1GGxQ3y1Nuz/E
ADxQ6zXYSX37rcHnnXP/lvqyp8q9WmKsi/zJzezPxleLz3ZY3v5r/NjIY8pe
E7gV+NU8vT+nxOWJBwBPYT6wncCOwUKwl7YF0xR9rejpOdNNSieCh0b+kphD
5hK+wxr11RqNTjyuqrwxAs4xPmbi7LBf8MGB1eBDAiciDg47DtwGzBnfCXg6
8WjYC+DP4Pn4tMCviY/Ddjw6dCZ0J+z18XFOOa+PKJ3FHiqxr4UUv/WSBsce
LG2wPxh+gs8ZfzX2zZCwy6kTexzMDX8k+BdYKz6VboH3jS+xTfpUO59ZdNTr
1e6zab8jJonYpEXw5DrvbfY4uvI5Mf9PtLOf4zqt40eJ85Oc4+zADMB1tym3
jxNc9dXQgdGFLyhzHOTE4Bf0YVm18XLwFTDzYuJ4D+I+iKeAxlbaq9F+1X0a
LRvRa7GlkAno9MiFkerbiHbWZY9TOrydcS9ijkjBvig7N8pjh70TNhpyiXz4
FjYd9hv5lIHGTiMmmFhhePvx4oG1FZ5zfOvoV61in6NHvd3M31AX9t26Cu/9
acQQZaw3Ysf9UuG5nJ1YR0RXfDLnc8DZAVu+KuOYUcr/M+f8DRXGwynP2r6Y
M873cGLdDh3v1Zz1J/SomTn72shH/uD7Ix95RTwHeiB6DDoiY5md81wwX6w/
WOPOMYd9Y1zMT5dq2ybYKDeofL3yry9zLAR0X5X/OO24V/R4fA/4JPA9EA8L
hs075rIu5hN8qS5iKSZHXdSze7X1C2wdYnCJzeWcgsuC/84OfxP4MrbT5n7g
8+kbetHqevs/8YNu8mtXuyz21tk576nfEsfhEVPxN/GhYwrGx05SmR2r/R02
Fjg0eDTjJ+aY2HTOLLrJirAvVrY2HsRZIxYZmjP4XcY6DfsQf+WqsLmI/yb2
Hd0AfIV8MBZsypVRD3PCfOG3WiI+u1jf/KtgXz+yDPmOrG6Xtl4xJnGMMbHG
2D+DWloun1O0L3CdztSZRePmP4i+qGjf2/pGx5xhszTbQmnR/pU9lW6nPmxb
ZvuNGHawr7tDHmMvgK/Qzt3RFnHxDW2sO4CvgLMg608u2gfwfaNtDL7dS3N/
ZdG4/IZGx2RhlzIXuzRYzyS2ixhVfPH45Hdu8LoTF3ZU0fEcH+rbz6vNb1qJ
33Rp8HoR2/VY0d89Llmwa4OxMuLIwISxf5Fn8J7tg//0DywFnGmnBu8fYsF2
a/DeIzbthqL9Sb+q3RvLfB7AETgvYDTwgZOrHX9xWKN9Adgg+OKzSkvTjtnA
t4t+jn+EuACwIOznXeIMwgeuL7ge6jsp6iSP+D3quT18H+jq+CPwoWNr4BPH
7942cEX2SNvYJ79HP+jDiRnbs2BSB4qPHtDOuAQxyPAiMF3iF0jBddF7Tgy9
aEiVMSWwpZ9zxsXXI5MrbJdhn+2c8x45MWf9Az0EX/ranDHyH3P2A7L3wHHo
yw7Rn6kF+8geU/powf7BRwr23WC/oCMQb4ntg36Evxj7BX2BvneKfp+mNThV
Z2+M0vMS8+z1ieeQGBrm4YnEeMEq7Lm0dULmC1yBuCZ4xPUR80XMT3XgCeAK
xH7iq8M/OiLkJjEB94adiL1IzBF7FT4PvjU4MK4fah07eGGT5QhYIfsQXzB3
QrAh8TtzXwWMAH8rdx/ACJ5s53sO4AirItaUmFJ4am3wVTBa1vudZvbz4BPE
L1lf8F4lNp/1RFdmTbuFjoCsWUbMfzv7gYjnQmckpou7LT/r91Mb8yP4Ui+d
ifMyxn3wDRMfDIYAlgDej92Izxr9CV6Ej57Y/l6B2XK/YEDg9tNqHPPUR+s1
K7GcB7t6MuJwiMdB9iKDkbX4VqG/1HdniN5D/Vqr/kxNrA88oG9rs7YZsJ/A
GcGgdi04Zgu5iEw8Rd8+C79q8HkmPpLYQeKBiAP6tN52E/YOuDFxf5+mHfsH
VogN82XRtiM2M/ZjY8Y8GYyAfYrOzl7l3sCvcb+AGH/24u3h48PnhY2D7Yic
QEZgT6KXbLI3s+Y/s0PXQ94ga4jpJLZzZt6+IHg4fnbi8/EZjwtejGyAV2Mr
g7WDa3KfYkaZnz+o8Rwyl8RwEqNJPCtrzx4AP19TdJl1RZ+bTjGHxIfeHDGf
nA/81Oj3YCjcayHOEwx1deSho6LTo7dfGXHk4CojaqyLvK2576f1yqiv3zba
jkX+IfvQuZFfxJBw7rEROPvIb+T4sqL9SIPCJ0u8BHd74DvEVHBvB3yta4n1
FXQV4iu4gwDWhk8PnYM4AfgN9gg8B9sAmYUv+P2C9ZxJBdu7+EKpZ3Zg+2D8
6PjoDegMjwQf+0TjW1PmuzNjw97DZhlbaxuafUs8GfF/+DMYL/Eb6yJmFdsF
3Qi9CDsTLAbb85zEZwOc75Y4r6wX93qGhD+LONj9w9+HLoxOjH5Cmg/67nhm
n+BH/qmd9U58njwjR8CMwI4+C9xoYfiskWnE8RODy/OCWCPODbrmnWHbLYo5
RKfIB14ElgnOwvhKyuznwD6F38B3iKchvm598B/i7NZFPs+UI8aC71qV2U9A
PCAYDvjjdUXPGfHFjC8XY+Qscaawr8Ha6NuSwMk+Dtscexj78fJ6y3PuHnDv
ANnL/QTuJvAD3yNWgXfgkMQ2gEVCf1Thc7E8YjnAoTjzLyn9e9E8g3jnzfEK
2L/I83kRJwC2CMb4YYWfoYm7Iy4c+3p5Yh7zWfAHeM7iwArA/sAAP64wlkqZ
ZRXGbrHhsUWIF/gx1hqMkrEsrHDe2lh3dE5oeFRT2ODbJV7vD4O3499Cht9f
7XVgPU4Lv1VJ0NjrE8JmJ17lm+Bj32bsV0WHJv6FO2/YD9wbOjPuIoEPQXPf
aHXwFvgJuir35Xh+qNa69Xc6c/s1Wgbs32g8DHkIHyGG7qCM4+g23SMLv3+P
RsuKf+mcTi9Yn3i6YDsUW5g9DK+iDBgUti9xz5+Hbk7d6Grc4xsePt/F9Y7l
793e8WO7RRwFZekPeghnhLrB3MbF+IiL/jVj+xa7rHfYn+gxxEpg5xAzNrTe
eg76DvER+0ScCXuVvYj+CUZwd+xJ+BuxC8gj4rdZF3xVxHwSS0pM5MzEcv2N
xPFgxCrh98cuRtfANqHcLbEPwdXQkcgfH1gU2Do4xQNxLjgvnBP0VeJKsOWI
HyPmGX4Hr4OHsJ/Qjdn/7HV0WmLdiU3ATuzd6DjnXo2OEcC+IlZvYqPbPqfR
a7Iw5A444pSwXZBjHwdv5P7s2jLfrf0453u0U/L2Xx0XPqzHQhddyr20xDHn
xJ73rvPdxRlNjhEgthsciZhV4l3oz6TEdjd+mKuD/4GxDAzZg8x4N/BScNPR
4YvBJwPeyXnjrHGHl3gs7kVvFzYathpzw9xjP3KnmHhu7kW/HXdq9gEfaPS+
IX6c+PC5sd+ItwKLxueLzkoZ9lW3iJ8njh78jH24CZst8fkmboD7Mtw7Jf4a
u4G60COH563fHJs37tUqMC58jPeFrgnWsmfgLV8UbFOfUTDmg+0F5sDdRu4g
oR+dkVivJPaQO+bEpHJ/G/mCbAEbJHaSuCHOAnGaxAex//GZIFuwUw8rOu6x
sdZ4BLwEvII4SuJkkPWnJC5DjCT7lD1LbARniHNDbESP8Gni2/w69Bb4AHca
uANOX4m1JB4HHYz4TeJZ0EO4c02cGXeMOffo56wF8UfEb4OPIW/hucjbUxPL
N+JJN8m7NuYj69N+D08ekThmldjVz+pNt6s1b8MGoJ3j8m5rhNIDE9uPE3PW
L26Js4DNdGbYfdjS2NQ9ax3nQT1tVf7iGtvOb2rv/ztnu4f4UOTAqtDlRuZd
njgR7Om+gb8hY7CBwH7RGdG/0RuRhQNjj2F3UOfylO90YqvSb2JRiUHCfiHG
kljJiyLuBhkPTktME3Hd4JPcJyVumPvn+HLRk8DpifHhDgI4LXd/MuWOl53Z
5DuNbyg9HRn7P+eza+h1xN4Su4QtQ9wrMWnwLvA29HUwtwGhn4Exg72hu4O/
EatCjD1YLjbNV8HDuZNOTDZ3yPFJwDvZS+Bzm3Fi5DfyHP0EXQT9AN1gSvjI
8JXhZ97svyKmiTh2MGr8LvhfztG+uKLeNsmVSqdUW2e6U/bO1YHDgMeAc8yK
tm4KrAPMA3sFm0jVbsI8sId5vq2d7xQRU3RJYEpgS2AtM6OfxLShixG7ATbz
UpwpdDt8F1+HXXBzxFdgQ8wPvv1JxEYSI/m02pnezjyau/5j454ztvStsYf/
FngXuBf4zQtxZn8Omx5cBB/h6mj71MCmwKj21V6/TvSxReNQzwVfhcfxHVgK
+NMrwQMX1fgO5tSiMXP4PPYkd02QkeCcyFXkKzoPPpeWoZfie8F3wxwMDSzr
qLg3fE3cI95sd3E+scUnhr6ELwD8FFm4bvOd5VbeC53ifOFPviXuEpeEHs08
o/PPCQwcjO214J8DGmz/HqF0bOCE4IXzapyPffx44O34eJCX6GjYn+CgDWEH
ok++GjT3FJ8OPCufs+6EP4EY0M7hy1taMBZ6SsG+Ms4otgz3RrmTz/+/IPYZ
/g2PwH/4cNixKwv2TY8vmJ+CFWMX4S/lzGEv42PkTKBbc86x17D3vim4/HkF
nz3qwW7HVuDsbrp/WGofN/bVioLpsQXHvDzc4r8xTZvuP6csdxkLdvvnBfsR
TitYVkFjw6MXMH7sfPxtnCEwpXGan+3Q+xPf47ww/l8D8h75iA2Jfv5ExPQu
0Lrk1dcJ9b77y31ebEieyR9X7//rwH1W5DvxgLMjhu6jGt+FH1Nvfyl8C5yB
9vgGnQA/H2v0oM7EThHvQdwH8ULHRp0naq/MUvnRDV4nsBB0G3zix0Ts35Dw
P+N3xg/TJ3w63DPmjjD3RJBF+cDi0BFGBcY4LLAR/I/oeuguYHb4MDfrcRdo
LMv0fQeN5e0G29RzlE6ssU+iqd5ly4M/4I/AP4V8wYc1PHS28bGXJhSsx23y
bZVYL2H+zyxYxwCbA5dbFjT6Br44fHLw9p2LxjKJTQPvwm9IHAz/I+GUwGHA
88D10E/AZsgHJ9kc3w9NzPL9ES/dM3HsQY/EOuXzsX842/wfAeJa0GnQW6YV
/C1l8DWgU6DPo1fQNvUjZ3eJfOKMqeu5sOmYG3x4zA/yqinGtW30GRwS3QId
4/8K9nUT38sZAStFFoCXwnuguWcKz346sJ7HNT8b1Ma0onG2G0KObI45RrdH
7+a+HHg4OA14DboTGEbH8M9eF34jyuMzwW6EH1EXsokzhW+qEL6qbblnqzIP
JJbdYKmbYq2C3iWwAvy/6BL0/bYYC3kdIx98lbbh7WBFYEboA2ODP4wrWP6z
XvAi5rgY8/9Y4v8r9K/EdiB63D3VxjCgwQmJxSAmo6Pm/5C8/z8A/ycA/s+6
IAPwb+HnIg6IOLhfwzYk1nLrNj5z7N9tYg/DQ7Ad8IGBaaF/ouuisxAbA7/a
PTG9W2Ldh1h3+CT7F/83ugR+TTDXnys8DvwH2PmTAge7sOD/mXRC5IO3pUPX
ZZ6bh/0CX0U3ez1lPJO+EotGHynDWmAfF8MORT9CT2IPsB9ahb6En4L/mYKv
BD0Om4h5Ie+CyOd8HB9nZJNcLrNsHhT1Uid2MT504mWfqLXPCN/R45GPPkl7
lH8z/I/Nop+MjfmcnXLZxiiPnrUh8F/wb8bLPtkrfPab/PWl1lM3z0dJlHkr
8RjeTGw7cwaJw+O+OTwWHezI2KvgWo9HnyfVO74BnCqfd1lsTngyfA48gv2w
PvwgExPr25+Hzs3/YQGHPiCxPEaWnVpw3P7v4VsBOwRDhCfcXmk8k/tbxFFQ
P1gHZdpHfAIY+TVl7gu2L/0B30CHQJdgP+0QZxw8Fr8s8mH7sJevifL3Vhrb
4x4V9ib+KmJ2iXEBZ6jOO16CvoFtEh8+MOxP/Az4G9jDxDCA9YDzgCETv0E8
ImU6RIwHd0zwq6GnwnPATzn72CDgIGAgzNmy8I/0DBqeSQwO98HoE3gJ5bFZ
8G/g58DuINaGtczGfT2wXexEYiTAhsCF2Cf0k71ELAp9AL/lXFAGfsL5Atfm
LHNPB58iuunOUSdYcecoA+5N7ArzgM+FeBX6g89l++BjIwN7Zl3An0mPizVC
NqGHoXeR7h86GXgPfBi7hTzefZny/0a7tszrvzGxL4X/xwAP6xlzhS43so31
uc3ziH7L/ZT+ocNxN6df6CjEPYBNLq60XoVOdXrBc7tVxOHQ58ej/6fUWZfm
/+IgC24IeUF6Y9BgSjeGDxccCFmF/x1cGv89eDh3QI4KfH9TDEU7x3PwP+dG
hZ6PH419iW6EfYcvEBuP+p6KOmeEPsA+BPcfEfWwx6+NfU7eyMjnfsqg0Im5
n3J46LLv1dse5X4nGOpTMW/nhU57fugwYErwVbCZA+K8tG/wnDdW2wfBWLBZ
8BnCF1lH/IpPhp3F+WBu2bfwzpHBP1+Ks0P+xDqv4aiC+zI9ZD33Yo4IfRqM
CpwQe4rxXh084do44+wTdEl0OXzoB8WeYe/gFyUWDT2Q90uizKTAhtlL+DbB
BDhr2M3EWXUNfRs8Dl2I89glcAOwVuIU8OWhhy6J+tm/y2MPTyraFuF/k0wo
Gsfif43sHzJyv8R31vDxY2fSF/BqcCVwMuxQ7ERseWK/6NdF0U/ueDKPzCdY
Knldov9gmfQZXQ+bAkyPeJRvKu1vw1+N/vlnYH34AYnvwhbDhzcjMPCPij6H
84v+P4XF+F+F24a/DwyL/zkzN2L/4EvQK6O+56LOUYljMI5PbMuAvxEPg0zZ
JmLAwNM6x9jBpOkzujF3DLcPfL974nXplnjd66M/v8Q9Bf4/E3gJMbTYStw/
hC88lbMuCp6IHES3ej/0q78Wbefxv2rAW4jBpQ7wMf6nExgZ/9cJ+v3E8frE
7fM/nIjH4pytr7CdelXoDMOww0XvU+t9hX+C9dr8P0Swr8EJyMdngeycFPuQ
vQRuiV3D+8nx7fFF/++b/rU+B7fGWcC3yTN6ODgS8croZfjiidtjbUcXbZ/x
v5f433jXRbvgkWAX4Bvo+bdFPWBBxDSDB21eV2TNvonjnPdJ3Mcp0c+9E+vx
eyU+F53CL0YMDzRn5JLEe/v5SmNpb4fOz52AKYHTgrMR/8p7cFMwBHAe+B62
PXYQ6z87zubm+//gD/ATbPX2sT+JPcKfwhjoM7Z5i5hbzinxcdxDZE1mRJwS
e36boPmW796Jbze/A1PCL7BNlEHHAy9A92PP/hn7ljso/P8O4l6In/k88KNT
wl+Efs7/pfs5MCXsTvgpvJT3YK/grvBX8uH3c+J/vZGPnr5l6OpgKcgeZMTE
sN+x708VXSl6fo0xKPB2/h9I22gX7Jc7CZti+tAZ6/2/6T6uMQ//Mfwa/C8M
/ifGC4njTGcFbk/7W4WtMT1vnHBY4nuXxBKBf/G/gF4LHIY+UidyYVXwosE5
693o3+gw6MLpsC+wJ94I+wLshTLo59dGf/hfHeg/bQKDbV9vOXBujf1o+ITw
B8EP3gqe0DUJ/pC4vjbRLjY1vgH4E74veBT2NbJobfR5emKM5XL+z0BiGXVp
pZ/JB4PBLwP+2zVw3w/DDuIeMnbyFSqby3veDuC+TuI55/8Cwl8bQqYwX6/G
uSNlDon3QNdA50D3YD1ZCzCaSyrdH/oFBvNW5C8ous696uyvI+YJfJb1Xx97
AGz21aifs/BC8HbuBRNfBR6xbRIyIvH/5SK2A3yR+7bEVIHVjtb8V4B913j+
mE/mEDyWOJDPA5OcF+cIHXZOyAtiwWj3kHj/bpT/fw9qHk8=
            "]], 
           PolygonBox[CompressedData["
1:eJwtmnmAzWUXx3/2GWNp7v3d2e7cuTNISgiVkoTKUrKGirJv2d4K0WJ5o8WS
pd7qlaS0kLJU9KYV2UqJsu+7RGQP1fv59vXHmTnnd86zn+dszy3oMqBV/8JB
EDzFn6L8fz8vCF6LBcGrwGzwD4BEWhC0TQmCb+NBUDMaBCMQvAz5GuAj+fZ3
iSBYS9tmmUEwOBEE6YWC4O3UIHgU/NZkEGSXCoJ3iwRBPfBhWUGwg762A+Vy
g+BJ6G3gKcAE+toQBsFS+n8MiNH/Y7R5lPa7af8aczmLzF+Mt5Txz4DXhR+F
f4Dxbwb/AplazPdh+tsM/3H63wJ+hm9Xwq/AmLugywCT4W8EVhZymy9p+whz
fpe+ZzD/geDH4B8r4W+/qT++zQSfBf8J8N/5dqKEvx0HHwSchF7CfK5nP7Iz
gmAM85sAPwu8MutbzNquYj2jIkFQJycI8kqyt6XZ+3z2IjsIphbzt/X0P4T+
ztDfMvq7if5eB7oz9kn4U5nvYNY0iP5b0uZZ1vYQe7Ye+f8UD4Km4PNov6uI
22yDf5D2IXPpyHp/ov1J+KeRX8i3E+BtkGnDHFsDewqQYQ65Jb2HBfByWcM4
xmtNn43ofxZ9ZNNXOv33gt8HiID/jzbtGWsQdAz6BujjtN3Dt6KM1YI239P2
O6A5+Cj638r49yLflrFbAbsZ/zTfzjG/L2hzCvx7+DdxXu3o8wfwvnw7DP9T
9qcafd/Efm4t6Tn/zNx70Mes9CC4m/7uRn4Y8heRX4l8PeQ7s39/o+ufIdMb
2cPQqZxFwBj9M73H2usTwDToxci8x7oPcHZlOatl0POhSwIF0NMZfxdzLVwG
XeY8K/F9E+d9jj3LBv+L8Sswl5O0D5F/nj5/ZOy9fCtejvXkuO0U9uRvxn6e
NjnszQVgPPh5xluM7AnaPAY+iW9xeBeBieAzgOvBr2J/PmSMX9D/Bfyfw/el
yH9J//VZ/z7W+AXzG6X7w7l8hMxBZDswZl32I51vdZnPVNpdo7tKf+8hs509
/IjxF/B9eYHXoLWMhP6iwHuivZmnNUJ/CHSC1wX4FLwo/K3wF0GvgH6R/7n0
/yfwAvgh5vAx/KvA34LfCHok9L+hv4ReCP0i9A7m15L5beRbVcb6CSgKXZr5
VQGvBmyC9zkwgrbDgM/Ab+V/T+7KK+zBg+D9NQ/we7kv7em3d9S8icynH3Qf
6Deh84Am4H2BheDH6GMY/JbQ90IfBOZzJuM5zzX8f4LvixjvXWQ6l3Af6msD
3yoxt4rAGvBvgHlR65B06Ta+/xfdS2P820Ofsc5ae6i9rMO6+3AWV8gegH8t
/Y5aJ6Wb93C+xzjbfujPds7yMb6Xoq9X0b/Lkf8f+1+db8U54zT2azjn/xX6
uY/7vC/Ld0R3RTZAtqAHsi8y99astxr469IBZJvQpg8ypYDH6b8J/Y/TXtJv
Z+kudI7mDL827ZPIH6JtAD0I+WvhPwX/MugnoVvIRkqHgDHIFgY+Bw/hD4ff
Dv5k6CzokdAdof9zSQeli5/Q94vgv4B3la8SgKcgPxS8AfLPXdIB6YJ0SLr0
Gnh1+Jezpx/wbSn715D5HmUPl3I/xrAHyVTbUNnSovT3KPI30d/TtC0NtGau
DZFZQfvd0B3hLweWgO8HOoOvBFaAT0FmM31l0aYLfW3n2/3wvgG+Aj8KdAdf
DXwP/rv0FfxHge4Abd5AHxayxwXg93HGddjzVM62Nud5GpuXDV0auo5o2jxI
258E2hvWXFFrwcZksRcdWFMl1jsem9Ue/GpkruaspwMJ+s+lr+7Yvo8Zbzhz
/wP+I/RVmfXO1Frhny9pn7AoYh8mXyYbLFvchD5Oyf/qfsMfTZtM8HPAKNkr
5nMP4w9hP+qhm0nkJ8BrTR9D4C+Arsx8C+AvBH+OPq4rYh2pqbON+q5Ix6Xr
55lPFeZSFZiI7LPSGXh/AM+AjwWywc8DY8CHAxngZ4Enwb9i/wL6uJf9a1jO
d153/0nWu5TxeoQ+u63M4VXZIfgP0PZKxRfQZ3SvGHs1+3kaPIU+CvP/Gq2F
9S2m/6LQxYCS5XwHdRdLAKXAJ3Ems+lnIOOMzbVPkW/5FrpIOds42brz6MAM
bM1+9m8+8o/z7RBtC8NfBf4BbZYU2ObL9svGyNaMARog/xfjPcDdrxv1WXdh
/vex5qV8bwXeGvgGvIJsFuvdCFQErw/sLmafdgX4XfRRvpRjCsUW0/lWk/0Y
zn6lgreL+u7Px6a1Bb+R9Q+C9y37VwN8GWO0Zax2wHLwMOrYTzZ1/SUfIl9y
kDlPBf9KNjVqmyfbJ58p37nmku0dz55Vov9rmcPH6PNL3I8OMa9Za5+XdCyr
OzAXfCw62h3b31k6Bd4ZmZ0ZPgOdRclc+7+z6PPreY5BFYueUTwAvon9z2S8
R9iDgfQ3PdO8ndBfQDenr7Pg61l/M/AXEo5dP6PNiwnrhHTjMuYYKWefLN9c
nj42w/8aKASviO54OftA+cIRzO958OG0rxy1j5SvnMy398G3MFYL5H/Mdaz0
JeOvAT/K95np3hPtjWI8xXqKuRR7fcR4f4X2EfIVHZCfw3zmAg2i9nnyfdKJ
y6HrANOKWSekGz2jzg30rZd0hTnNo80QnSFjvcy3BPv5F/DSpRhAscBnwEqd
L2fQgLMfw5n0BF/K96byD6xh8SWdlm4rRlCs8DX4nfCba43g3wHNZT+gV6lP
oBl0K+jl4GdZ+42yz7LpoWMSxSbNgNnaz9C6egMyI+TbOMM09qAUcFM5x0iK
laSD0sUn4JeFdxlwM/w9fO+k+At9viriHEq51FSgPPwDioVkP+FfDX8oY6xi
vOtkv8APw+8GfjX8KpFLOlnEPn05uvED/Bbw72b+q8HHcWaDQp+5zn4t31rC
bwN/DfirQFXontD7kXkkdCx3DqgCL6I7jq5VBG6HvhCz7dwGHI/YBskWxXU3
mf8ToWPLP4CqUdsE2Yb5QB74wKhjoV91J3RPadeB8avBnwk+OLSv3QNcqfgA
qK31Qr8P/hHwSxHnSB9Lt4AaKbYpr4O/kWl7PBr9Wot+fhPaNt+B/EPgPyPT
Ctn7+LZOsVvEvlv5UT/4b0V8f3cgPwB6KvQ26G3QvRR70aZKivdsCvhFvp2+
dL87gndhDReK2Od3Bc8HHmXvNsA/TF8PY3OOM78vcSPXMtdD3Kcw5hxEuUgf
6He4H6/RZ1/w1XnOhXZxvk056+OKW1Md02+jzW/QG1KdA2xJtw+XL18H3Arv
RvRO6cpGxq+d4TloLgOZUx7j1sowTz5cvrwadC7jv8O3a8Ab018H1jMV+grR
srn0HQKPw5tMf6dT7MPlyxuEHnsAc/oKvC7wnWwt9PbQMZdir1XAzYr9gBXg
M+FvAa8TmjdH+Sj4FNa/k/EHM/6QpGOkf2IlxVihYx7FPmuA+tD1QuOLaL8j
dIykWElzuCW0zkp3R7LeCjH7dPl26eBW+XrgeCn7HPke5WTKzWSj72L9tTKd
uysnrsncKvBtSinH3MvpOwN6b+CcPhM8BJ4FH6GcN+KagmoLz6EfTaWfnNkZ
5G8n3uqUYRsqW6ocoh94H+Uo6c5BlYsqRlWs+iP9/aL9i1l3leMXp30sZl0d
CF00wzGzYuf1yB/V/iTsW2VjGyUcQymWepz9KEfb+2mzs5Bt+gPgKyM++6Ls
R7eYY3zF+rcy344ZjrEVa2+l/9/p/7pM67ZqHjXyHJMrNt8I/1joO6K7Ip/Y
OXSNQLUC7XmTDMdgisVkI/eC78hyPqH1qZZxT+hagmoK5ZnbNZnO7Y8w3jXS
Ffa3Ovp7FHoXeDby/1auhHwL5Gsg/3ngmk31POdwyuUUU+Yh25AxX8K3vAKd
r/wqYlw1k3/pbOT3oD+RDdd6VY9S/sScNskOAqNlfxUvKRdK99p1Z3V3u4aO
DXOgu4P35wxS2e/XoQeA92QPXinjOWguy5AZluocRLnIGtUpON/RfFsr/Q+N
6w7qLm6GfjPVPjENehaQn2qbJdu1Dv6kVNvUc+mes+YuH5mC7JWh1yYZycaA
EcqPWM9d8NM1H9016Duga0EvS/GYGlsxu2J3xbw7o65JqDYhn/Vr1Dm8cvle
wMmoY2zF2vJ5B6P2+fL9fRRTKT7gDGsVts3cA745y/mR9HuQan9J24ba6GtN
/N8E7ss7Eftk+WbVPFT76AEcA78F2MV+Vy6LL0dmIvIzI/bR8tXKsZRr6Uyv
Zz1nop5LDdZbL+IYTvorm7+RuZyXT4N/A/xb4ReizWDZJuiG0COQ3898Ryqf
BS8Gfwj8OvAbwU+VjskWQjeGLg39BHRd6CaqayTddiBnviPTOaNyR+35DaFt
pmynYpjSyPeHzkH2JDr0CGtqxJ2dp9yIOTSM+Qx1lsqZo6HnoLkoZy0i2xl3
LKia7Y9xz0lzU45cIvQd0l1Sjp0J3Y4xJmMPmvDtHvBWEceyjaC/jjlHUK5Q
jTmOCn0ndDdUM+getQ5Jl5Tjlw29Zq1dNYO00HuovVRN4G/kywEqSJdiT07R
9/iIceVUJ6F/AzakOUd5WnONee1Xwz8HfjZmXD5Mvqw/MtPorxrfLsJbGXOu
oxqFahXKoZVLv418ed2diGWVQyqX7MOad5VxTLIw4hxYubD2PKH4Ks+1Qfkw
+bKR3PHZ7EU9xhyRcI1Vtdbfkd+ebZ2UbmpP69H+hOw5/BH0sRr8NPowl/YF
7PEp8CNJxwqyIb+C78hzbSef/o+gL+v4Ng7+TmzeWvDejPkKdCX4vRRfqF4C
3Zzx/5QvRGaB6kf0d0b+Bpn50Lch/yz4UOZXvKzPQGcxNOFavu7okIR1Trqn
mGoGe3GC+TzDfHrCL8F9GQj/VBnraF/G/i3pWrreBI6CPwz/RBnbuL/kC5LO
hVTTPQf+UMK2Ujb+X+CTgE+gG0NPBD+ZdO09C/kT4D8opmTvNjKH4+DHYsYV
kyVjrjGp1rSaNvtC18RVG1fMdCd4L+a/AtnT0HHuw6J8x2JTWN8k4rGLUe+d
dEC6UCfTtXjVpK/Ncw1ItaAf6P9A6BqYamHroH+F3h/33qqGfwB8Z7p96Tbg
BPzMmGPRLfT/IP2fhj+RtXWF7iKbFXEtQT5DvmNQvnNDvREMzHcOr1z+T6B9
0iBcMYViC+Wsyl3H02cqsfwbEeuqzkhntS3iWpvORGczOuK3iQXQvaGnKcaF
/yF0L50t/U6gr87QnVV/hP60pO3lBeV4cZ+VauyHwMvHHItJx38H3xv33dAb
yT7tDft1eUnnIMpFlFMot6io96PQOYpyFdVQ24DfF3XtU22iyH8f89uKdEC6
kIg59pWNkK2QzZbtVs3qHG2rQVdNc03teNQ5j3If1YAHRH0mOhvVpHewtvJR
5za6E7obylmUu8jnPhzaZ8h3qMZ2KuoakGpBqultizqGUSwTRb498hfoc3Ih
18w6xZwjKldUzXCXcjXoKmmuAR6JOgdULqia5iHlS+mO5W5nvi2g62f6LUNv
YtflOadUbqma476oczDlYopZckPXZFSbUcyxXPXHuG2F3lB2xB3DKpaVzfgO
/s5M1+aWKN/Jto+Sr2rGGKsYb0HctZaxyN8Mfy93dJHey7hjQ7k/89HH9dyH
fXy7krZ38+3bEq65tAMvo/pK6Jq9aveqmah2ohxPuV4zZFoWd5+f5/sNSW9J
tYBjjHU007H2m9yHHYz/aNR7oxrm4KjfJPQ2oTcAvQVUZ4w7Q+dkys3ez/Lb
pGoO9Rm7DWv6hL77MocOyHZF5qVUvwk1p/+qGc6dFNNX0X1IeD564xqa65qr
aq+KORR75PNtU4rfvHYz1/uRfx7ZicAt9LcT+mfVX1ljH+1Nnvd2HXAFeMUM
1+6Vc3ZmziPor0Uxx5jb9DbCnkwt7TcnvT2ppqvarmr65/Nsw2TLtIeTc3yH
dZfbKZ+mv81R5+b/1FSZc7+k1649+D7LNkm2STZjOvxncp1/KGfeDv8t7Qnz
acwanpL9z7av0xuv3nrrQw+Fnsx6OyVsU2RbZFM2MXbv0G8J6u+1iN+E9Ta8
UzVE2o9Bv4qkeA+HQl9gTS+lec2/0fe/Quf+yunfjriGo1qO3lj01tIiw28R
ynGV697B+gpKuWY5l/7asCfdilsnl7GX5+jzHfp+GxgLvSXXe/1PzRd8b5bf
SppCD1P9MOG3SfnUcTrbhH2rfNaEhHM25TbKcaYxv3eiri3Jxp9Jdw6nWFcx
738jjnlFa4+HM97TCccC8tHPgA9L2PcpxhgO/hjz2Svfg3x/5v5m1LUk2eiT
6a4xq9Z8UXaD/WifcK1fMUMH8AFx51LKmaqjn0fjzrVUozgC3inTscUE5B9A
vm62cemwdFlnqrPVGemsJsb9ln+cNr1p2wL5l1N9h3SXeiT8tqoYpafWwznV
SnEN7MnQNU7VOgtfqp3fkbBuSEfuBJ8LnE31m8xz7E+j0LUK2dSGijeizgVk
Q2VL7wj99qAYULGg3jT1tjkH/AX2Y1PcuZN+A6DfApyIOneRj5CvWKU38RT/
BkK/hagQd+1pLvLlwfvl2rbLxustXDV61epVg1ctXm8yeptRzqLcpULCv5VQ
DbwyePe4bWVX7ltBnt/wle9rjfPgP5Xw27xiwlGKLYHDOm+9X8Ztc2V7Fyie
zvWbu97edX9b0l/bPNN6k++rt6xMj6U3YL0FV4J+qKRttGx1VeRHQ9+N/t+G
/m+M2lYoJ1ZufCrHv7XQHRkHv1eOa7VzVa+Hbprht1T9RiQr6pqjao899L7G
nuzJ8m8zVKNXrV41OtXqlMPnqI4ZWlY1d709K6ZUbBljfrck/RsO/ZZDOi/d
HwE8neLfdOi3HXMjjh1UM1TtUDUq1apUE0xGXBNVbVQ5bwa8ovQ3Lc062i3h
mqpqq8qBI6Hf9PS2pxqQakHyMfI1snkzwP8A3mUvPmL9tTmPjgnbdv2mQb9t
2J/tu6kYWbHyReDlNNsw2bKA8V9Nsw+4P+4atmrZyjELh65Zq3atHLJk6Bq4
auHKMYtDz5D9g26imkXUb1Z6u9Kbgd4O5EPkS3TGlfL8Zqe3O9XAZ4NvSHet
aS1wWPGbcsRUv9H9BO/ndMe2+iaeZCSrN7X1imXTXXtSjVK1yiPAT6l+Y9uY
7hqfan2qyZeNuGan2p1q1FHoTemOldVGbVWTV21eb8bNFbtkOtfRGW/Lc41R
tUbVwNNpv181wFS/4a1VLBpxLqqanGpz07P92xLdGd0d1ZhVa1ZOfwG8G3fy
YIZ/I6HfSmxUjQH9nYXNmZPlO6a7pjfK9ej6unTnEhpTY3cLXetRDKxYWDGO
Yh29qU5Dfrd0CP5YvYczTucs39WFQKlcv1HorUI1gTKhf7Og3y7oNw36bYNi
bMXa+k3HnNAxmGIx+dRdjPVgjmMHzXmH7EnMtTz9huDPdOc0ym26o6+54Hcm
bZvlA5smXZNUbVK/idBvIxolvfak6nXgjZPG9Rst/VZLv0nRb1Oks9LdZuzX
IPlKYDD4XfkeS9+ag8+N23bL/80BvzHuu3IAmZpZrumotqPfeA1VLSRp36qa
ygH4cxLOLRTzzM/2nmnvZJO7ZNlGyVZNgn4bfqsMvyXqN2QFrKdxhmsVqgk1
Al8Scy1DNdC2Ec9Zc9ebv97+34vb18sfz1L+kutYRDlizzzn6MrVVUP/LuY1
aC36jVuDpHM25W7yaSs4r/a0uTnmN3q91be6FF/KJss2f5Pv3xooBlkC/mam
czX5pA8Zf3aWbZ9+41Yn6TdivRXrDVlvydfGbXtlU2RbVLNV7VY16sWc/7Ic
x2ay6bLtK+L2XbKvK/XbMvrIifk3A/rtwPGEY2vFtIptf417b2UjZSsVEyk2
ks2T7fs/IjjmUQ==
            "]], 
           PolygonBox[CompressedData["
1:eJwlkD1OQlEQhT8gxp/KBwjEPAreAmyN26ARjFAYCAkmam2iFiaWrkArlyDW
xh2oWNqZ2GBhYkflN7nFSe7MnDnnzO0cnXZPysCmWBGlAtpr8JvBSx2WHTjL
YeB7KBrrcGE9EvvW5QZk9ibWP9swXpVXg1f3b5uwp15JTkXsbsBbC87zpDPb
gkexUyTE+0k0nV3KuRFTPe6r8FmBa+sv8/TtHYqavA/1HvRZ6jfQd6T/whxz
+1XnB/XEj733VsoamSNTZAvN0L7TYyLvW15Pvecs7YbGcZ7ui92evULulby/
dropbou/iD/5B+ZfK5c=
            "]]}]}}, {{}, 
        TagBox[
         TooltipBox[{
           GrayLevel[0], 
           Opacity[0.4], 
           LineBox[{6369, 8679}], 
           LineBox[{6373, 8680}], 
           LineBox[{6404, 8647, 8648}], 
           LineBox[{6527, 6215, 8638, 8590}], 
           LineBox[{6891, 6051, 8708, 8663, 8664, 7181, 7182}], 
           LineBox[{6892, 6030, 8710, 6029, 8634}], 
           LineBox[{7166, 6420, 8637, 8636, 8635, 6326, 8785}], 
           LineBox[{7308, 8594, 8784}], 
           LineBox[{7389, 8646, 8596}], 
           LineBox[{7603, 6584, 8715, 8716, 7617, 8714, 8571}], 
           LineBox[{7615, 8774, 7616, 8713, 8712, 6581, 8722}], 
           LineBox[{7670, 7669, 8764, 8592, 8060, 8765}], 
           LineBox[{7771, 7770, 8762, 8591, 8059, 8763}], 
           LineBox[{7772, 8766, 8595}], 
           LineBox[{7852, 7851, 8739}], 
           LineBox[{8068, 6375, 8639, 8640, 8641, 6415, 8691, 8604}], 
           LineBox[{8545, 8593, 7307, 8724}], 
           
           LineBox[{8548, 6377, 8643, 8644, 8645, 6433, 8707, 8706, 8642, 
            6376, 8612}], 
           LineBox[{8553, 8033, 8555, 8027, 8030, 8586, 7830, 5869}], 
           
           LineBox[{8575, 7271, 7268, 7667, 7663, 5872, 7285, 7288, 6357, 
            7289, 7668, 7664, 8049, 6353, 8761, 6354, 7272, 7849, 7277, 6356, 
            8675, 6355, 7276, 7766, 7762, 8043, 6349, 8045, 8046, 7260, 7765, 
            7761, 5979, 7275, 5976}], 
           LineBox[CompressedData["
1:eJwV1XlM13Ucx/GvW3etfzUvRDQ1N/OsmXiVm6V4zGW11DLJFOVSuY1LKhU1
Q/srCyxrqwBRq61LnZVaHqGiKAZo4tESqRTvtnp8/njy+ryv1+fzvX7Ezkmb
ltohiqJL/tTGRlE9KvENtiEPt9ChZxSVd4mi8d2iaAx2dYqiwXQ4uqE/emF6
R15do2gyLdZfhEOoxS65WrVDOIBfcRAF8jdiougm1vF4F+vRxx7XzF1HIYZ1
j6Kxeus6OwMtkMvHH7iA23LvmCvDGqzF28iVv8b7OkrFq7EKvfm3m7uKXAzl
H6/3AP8RNEcuG+dxDrfkVphbiTexHG8hR76d91UsE7+BEsTxv2zuCrIwhP/j
evfzf4xmymXgLFrCdcoVmStGPgpRgAz5y7yvIE/8OpYihv/f5v7BEgzmP0zv
Pv5D6WK5RTiD38N1hmsK9wOZyEYWFodnxrsNi8N+WILu/NvM/YV0DOI/WO9e
/oNomlwqTuMU2uXSzS1CCtKQGmL5i7xbsUCcjIXhveHfau4SUjCQ/0C9e/g/
SpPlFqIZTeEccvPNJWEu5uG1sIf8n7ynPBRFieKp9FV6h9xFc5+Ix/WIogH8
d/Muse/HcgO915toMy7xuEecYL3OTC/vZZG+znKN4kazF/VMtW6lzeImvMBv
D+9SugrPYZyZ5+mz2K02nf5Af8KPAXEWnYwpmISd9u3Kuwvm852HOGcodIae
4RuhGXr6815Cm1Cn54KzTHKdNeoTaAImhvssX8YrKXwTdG34VvQ8rfYMxmOz
+Li9U5yn2f1aQJvCs6Gnwn2ms8xFev+zV7K4Xv9GWkzbnOG2/L8YGp6j+Jj8
fPWjdB7dibHmq+w1hj6FJzFEPNzME7hpbpX+G3Q1bTeT6Nwj9Y1CPCr1j6Z3
h2/Kfuf0puAR9yOV5sn3U19KY92vOuc/ihG8qnjG02PiRr0Z4kycFDdgu/UO
9Rh7xvKeG34PxC3hN4h+H54V/S48K7oOZfhWnEAPmDmIM+YnhG+N9nCGXGcp
Fc/mM9a+dznrabVE61P0TvEY6036jvFZoLdS70a536z383xZPFo8i46iL9HZ
Zg+71iN4UTwTM9CJzwxzM1HBrxz99G7V15f25dcH+/ALmuWWqZWgCOfNF9Me
9imgLeJ8epYW0o70lrlOzp1o3VvuYXEN3YJ99q0O3nSO+gPuwSv0fjqS51fy
X2KN+Ix8g/V2/Ttw3PoEtmIbPnK2Da7pXr0V6vfRL+R/xl58rR4XvlMc4T3N
szhMP5Tf7iwbabm5D5Anzg3vnJ5smoP35DegXN/7tIImhG/dPlt4ltKVqHGG
LVhhnWWu2bmr1TejBjH2nKg+AVXhd0p9ud4k+UKaaaZB7lO1z/A5HgzPV+0k
KsNvi3pR2Fe+ms9WupkeD9+8+RO0QH2A/8F5tD48F5qO/wFv+UQZ
            "]], 
           LineBox[{8673, 7257, 8674, 7253, 7252, 8550, 7656, 7217}], 
           LineBox[{8678, 7299, 7302}]}, "1.5`"], 
         Annotation[#, 1.5, "Tooltip"]& ], 
        TagBox[
         TooltipBox[{
           GrayLevel[0], 
           Opacity[0.4], 
           LineBox[{5868, 7829, 8585, 8029, 8026, 8554, 8036, 6341, 8035, 
            8552}], 
           
           LineBox[{5975, 7274, 5978, 7760, 7764, 7259, 7265, 7263, 6088, 
            7256, 8672}], 
           LineBox[CompressedData["
1:eJwV1Ftsz2cYwPHXpq0lSxYX/qr+LcVISKZi4jSqiLTFtI1z4tQtxnQdFa2K
iwlRCXWoU4cSpxYJ5nDhRiIkbHTdkqlRRLlb5k66tRO1z3vx9X2f93ne5z34
/Ztd+n1JeY8QwgL/5CRD+DszhNE8FmNwvW8IE3ky7qaH8AWfywphHN8RLxgQ
wm2elx3CX9a+xny5Vf1CaDRuljvVP4R84wJkmj8rPoPTaJEv02OJNZfl8geG
UCFej3r7/IhjznBRfJTrM0JoVddq7SPcNzeMf+E/+CEa0YQGc4vs2VPvFHyI
pfZL5Qv63lWzXNxLvIzTeLneR6xZwU/NJd2rjbPELzhT3M5tet/T42cMwacY
au6Scw7jY87ZgMX2WISENb/KteABxuvXzEvV/s4TxL/xRG7D5/Z5wsfxmfEJ
PhnfP57LmlJ+xpXmiuQ38BH7PTeXb78CzBT/6S6F/Jh/kHtq3TpvvD6+M8rE
/8p1ogs31XYk3NNbZCGJKr0HcLU7HtL3lHiFXhv5vfUd1vyDychzlklcKp+r
9pI9csUXeQr/xFP5MufxI3sutOaBPsXmbsbvhK+JC/k6vzT3Cu2otOY9d+Md
9qnZi7Xq6ng/gnP2QKd7dKn/j8+pPY8mVKhd6WzfINs538q/VdfNqdalxHvq
cxCVag9zPdLM98JH6I7nwCb58XLVPIFvcRFPk5vqXtO52dxX9tplXBvnjfPw
XXxDtS/kq7idU8z3RCrSUK7+E32S3nqaeKR4kjiHt5srNi7Bl8gXp/uGCuL/
i9ot+o0U14i/deY1KMMOcY75Qu7HMzmDt6nfadwZvw9n22U8C330ns018rXc
JV8lv9t4DhLyRVwbv1t99hmvtc86VKBOPMZ8cfz9cEn8PXGd+gzfVZl4s/MO
Nx6BE/Hvifx8bLV+G/bY76U7H+Da2BMJ9Ee6uYGcxR3ONjT+9vRebVyOxfga
y3BVTZpv4GN8gAR6x28i3tve71DjLG/4NeaqHyw/HEmMwyjcUp/LM9CgPgzy
Lt6hGldwAxfQihb8Dy+lyfI=
            "]], 
           
           LineBox[{7279, 7292, 7282, 7287, 7284, 5871, 7662, 7666, 7267, 
            7270, 8574}], 
           LineBox[{7301, 7298, 8677}]}, "1"], Annotation[#, 1, "Tooltip"]& ], 
        TagBox[
         TooltipBox[{
           GrayLevel[0], 
           Opacity[0.4], 
           
           LineBox[{5974, 7273, 5977, 7759, 7763, 7258, 7264, 7262, 6087, 
            7255, 8671}], 
           
           LineBox[{7215, 7658, 7218, 7222, 7220, 6067, 7226, 7229, 7225, 
            8034, 8551}], 
           
           LineBox[{7278, 7291, 7281, 7286, 7283, 5870, 7661, 7665, 7266, 
            7269, 8573}], 
           LineBox[{7300, 7297, 8676}], 
           LineBox[CompressedData["
1:eJwV01tMz2EYwPG3IscmkkMh2WxqpEXlNC6wuDNtKoeyHGaMsrTZKBcOy+Y4
OU0bF25wQzdYjZnzoaG1kRmNddWNEZGKz+/i+/8+z/s87/O+v99/v/TyitW7
YkIIKX66xoVQPyWEuvQQ1qeFUIKNKMMWbMXwiSG0Tgrhhvg6GlNCuDgZ40MY
mBrCBfHl1BCK1R5NCCHVrLfyJnNbudl6E16rVfAbruR39meoZ2KFmXfMKuC7
PF2tTfxM33M8Rb57vOBk+/+YXSZ/r28eF7tDnTlV0fnu2m69QP5E32M8wkrz
TuGAWoUzKnHPviL33W5GjnwHN+tpQp/aX/QiV20u9phfZFYxSnBFPj96X2Ye
dd45+w6JN4sP8lR+YWY5H1WbiRznNVpbZK1GXosWZ7xCj/+jQP2luF99qfl9
vIxj9JWkR3+cPsRinjyOK8z7zXHuFItB4nr33W19sPiT+I/ZvdFz8Wd5vLha
fQh3yPut94uDe3+RjxTvVU/gr/IY67HuEsed8tHWa9QXimt5uHNH4IG4Us9P
TnK/LHfPtW8Wj5F3W58tHiv+Jc4W56nnY5+ZlzDU2htzh3G3mT9QI9+Pfcjy
zg+rzeRDPIuv2teuVsXvo/+KP3CvM05yHx/nv3wiel6u1pNr/0Jn5/GAtcfe
/XmsE5/ltXyON3ApEvVdsy8pOlc+3XNk8gLPnM0z5HN4lPpp7nJWgtrtaA9/
i74Z623iQnPXYBWeeIaHWGK9Xe/H6Fswo5PrPH8Hn1E7Jj6NZKRgvLU0nszd
0bejr8H8beKdKMEmlOKWnnhnjUAMkpGI3c7p8d304Yh38Z27UKh/mnoGUpGP
bNzXv5iXo0H/P8/8G3txE7dxDW1owX+1Z6nJ
            "]]}, "0.5`"], 
         Annotation[#, 0.5, "Tooltip"]& ], 
        TagBox[
         TooltipBox[{
           GrayLevel[0], 
           Opacity[0.4], 
           LineBox[CompressedData["
1:eJwV0ktIlUEUwPFjFqg9jBBTM7uC9KCHlHlLUmthbgNJCNKNUdEDrZWtK2vR
Rmph5boyJCqyW6sWgZDRopKkKClKqITSi3FLguj3Lf78Z845c2bmm6+6q6et
Oy8iJjBdGnGlKmJgJfgqj6QiHuIBHiGDzrKIY6siDhZGvKqMqFF3pMJY7jU6
qiO+lkeMG3/jadSLpfFG7XfzCX7LfUsj8u19f7Xe5lv02aWuER1qNpt38phc
ndinhRGT+qbEfjlvhXPk+INYr9r3fIZbkzOo1TY2ogHz5ieWRxTK51lXxA3F
EYu5V/+d1rarO4R3CyJO81RBxFp3vGO/MmtuqWtVN8Rj1j1DnVxO7LZYzrhF
3VbxZmfYxj/xAzdwfU1EgbprXMiznMUM9puPqDnu+/ZwivfqVW+cxmH57bxb
3zqukhtNvqG9s3yWz+Mc/jjHc57nL97yc4KaYbEd1nab9yBr3CF+kxvtN8tN
PMQvrc23V738BfM57JEb5hW8SbxGfgM3qK3ldcmdeZl8f/L29lsil0nW8Iz5
QPJvGLd5nHbsw6j7P0Vz8l8k74jHekzxRef8yJflLhn3owTlKBWr4kqe07tG
3aD+R41P4gC6kn8W99QssldR8lOgBMU4ZZ+cN/6LPt80y9NoU18tvx4VSKMW
T9Q3cQsG1f9z59/oxV1kMIRxvMB/+T+DRQ==
            "]]}, "0"], 
         Annotation[#, 0, "Tooltip"]& ], 
        TagBox[
         TooltipBox[{
           GrayLevel[0], 
           Opacity[0.4], 
           LineBox[{5875, 7329, 8116, 7392, 8685}], 
           LineBox[{6071, 8523, 8781, 8778}], 
           
           LineBox[{6076, 7311, 6078, 7323, 7325, 7314, 7320, 7317, 5990, 
            7775, 7779, 7334, 7337, 8589}], 
           LineBox[{7242, 8042, 7243, 7249, 7247, 6086, 7235, 8668}], 
           LineBox[{7344, 7353, 7346, 7349, 8563}], 
           LineBox[{7359, 7356, 8688}], 
           LineBox[CompressedData["
1:eJwV1Hloz3Ecx/GPOTZmc/zYYY7NCiFsrpEj5vjDlXuOFJmUovyxP1iObI45
RorcFKnl+EPLXch/yphj4w8ls3IkrYZEPD5/PH+v9/v9en/fn+P77Ze3ZtOC
jW1CCPl+NuaFUJcdwszeIczAbMxBmloDfYNG3OgVwtI+IZzMDOFCTgjn8SQr
hIW8q3qv8K7RL2p9zfxKe6BQ30h85W3P5dMddLA5D8x82S+EV3iBqbzXtIn3
tG8I0+QfxMnmFYuLzEvwx9FfZtbp+cifJa4XP8czzDP3KHbyGvQ3olx9K7bg
oucf8R/iqngafwamxz75fvMO4CAuyYc643qzDsmPe6ZSvEq8XTzbWe7bW6m5
63DHPdyT36J36W36R98YfWNRI5/jPNPNzYzr0hT+e96/DC/F3CTzm+Tp6lvN
aKvWRXxCrSs9ScvVz9CE/BTtTk/TFL09xGfF53EOO/RmqC23bk+aqieTjpNn
0V38XnSFPJt24efQ8fLedDd/qjn76RRaRR+jzD6baatz/0AnZ+nm2e5IYAkW
x7vUs9ac0vgNyUuwRdzkLprxEZPURqAA5bzPNNW84bRzfN/m/0S6PaVhm32M
dH+HeQW0On5rtJM9jeCVWHM4XUYL4p7xU1yoryiuQzdbpyKej7cH7T3fAXnx
nevpH9+NPBn7+HtRFN+lOe3s4bm1LsvraJJ8lHqlvAWTPVtDu9Eh6vn8QfEb
1juMDpAX0DR+Nf1kdiqvNj5Dv8mPqdeL57ufRZiLx/byEBPjt633LW6a8SGe
w/28o0d4VeJqJJCFnmp9aA5tMTs/fkfmrxNvwFKsxkpc19POWh3xz7efoOnY
ZJ1W+W9UuJ/v9BPm68/lD0Q2RmMY7uufQIvj/4b+v878A2W4hlpcRj2e4D/P
OKON
            "]], 
           LineBox[{8543, 6608, 8542, 8541, 8543}]}, 
          RowBox[{"-", "0.5`"}]], Annotation[#, -0.5, "Tooltip"]& ], 
        TagBox[
         TooltipBox[{
           GrayLevel[0], 
           Opacity[0.4], 
           LineBox[{5874, 7328, 8115, 7391, 8684}], 
           LineBox[{6070, 8522, 8780, 8777}], 
           
           LineBox[{6075, 7310, 6077, 7322, 7324, 7313, 7319, 7316, 5989, 
            7774, 7778, 7333, 7336, 8588}], 
           LineBox[{7241, 8041, 6345, 8040, 8560, 6606, 8557}], 
           LineBox[{7343, 7352, 7345, 7348, 8562}], 
           LineBox[{7358, 7355, 8687}], 
           LineBox[CompressedData["
1:eJwV1GtM13UUx/Ev6YPKS8Bw+DcJ/niZoNiTNjLKVARN1AjMUre0ltrK4JF2
Mxf/pki15gOd4oUJKuoWrFikNufdVJyUZZial7QltiW25ZqJ5Ov34O3nfM45
33O+X35g/LXKsoqkEMJc/7TFQziNRnyNJizGbXSj9tEQJmSEUIC9A0PIo09g
IIYjE6XpIXQODqELH+u/Q/9Bhf5+6qno4R+kvdCsf05WCPMwE29iPmpjIWQP
CuFv8SA9gx8LIY2m01R8jhqskruob7n4Ku3EdbTat5JWowtv87vpeXc6a3aS
97Q7O4I/RQPfIV+n7wO59xFzz7f4mNpa/jN9QzNDmC2XTWfRIXQTfdf+d/Ak
v5Gf4UyC/9SZl/l0/iW6AR/K3fWu9eJPxHFnZooz6Ys0i9bSJc4vRj6/ji83
oyp6tzMPuNsMuUDLaRJdS5/yxnH6xtBid76ntw//Cn+D7+bz6Gj87r3vucc1
ulQ+U24NVuO6b3NcPu7cX3qS1VPsLhSvkc8zsz8/ivajfaNvIj/A2TQ06sty
dhvdge2oUd9Ct6IBGerJek/bNcT8yWb9IH5DbrneZ/WMw/dy7agX91c7Ft0N
36ENJ5Dv7c+oj8XTSDj/kN6HcUg8l1bZl8BhPoPvbedHfA5+NGME3RntVKtU
axEXyX1Fi2m2fBwr1BL2/Su/SLwz+qbevwzDfIcqPtc3G4nRfB6mi4+YUUC3
R9+J7qAl7pLj3VNowqwyPYV8OX3eruk4b+45/IIX5A/a2zv6ezBjAM6KO3DD
+d/4TvozfwZX+MtotKvBjsfNrqddyBffos/hop7J9BJtiP5O6CT+HP0VF/CH
uVPdZxpK9exzjwPYj1FqrdGbaa69OejBPcTs7kbcvrt0oZ470e85/x8ttudV
P/8imuJnNV8ulS6g7XZ9aUYy/zo/3I5HxHX6N6FBrdG8/91hI/+t/ib1L9DC
x/g96s36Top/sqPW3bfK7TNrG61X24xqfgVKzNoV/V9gxk079zh3VXwNKfK7
+V34Bn+qd8j3lT9D+9Dx9Jj8Je87Tifye80vo218afT7gKN2T6AX9N0H1JrT
lw==
            "]]}, 
          RowBox[{"-", "1"}]], Annotation[#, -1, "Tooltip"]& ], 
        TagBox[
         TooltipBox[{
           GrayLevel[0], 
           Opacity[0.4], 
           LineBox[{6037, 8709, 6038, 6890}], 
           LineBox[{6235, 8752, 6236, 8482, 8754, 8577, 8743, 8605}], 
           LineBox[{6399, 8690}], 
           LineBox[{6407, 8736, 8737}], 
           
           LineBox[{6419, 8741, 8576, 8742, 8088, 8770, 6405, 8769, 8731, 
            8732, 6421, 8735, 8734, 8733, 6406, 8786}], 
           LineBox[{6422, 8755, 8578, 8744, 8606}], 
           LineBox[{6423, 8756, 8579, 8745, 8607}], 
           LineBox[{6424, 8757, 8580, 8746, 8608}], 
           LineBox[{6425, 8758, 8581, 8747, 8609}], 
           LineBox[{6426, 8759, 8582, 8748, 8610}], 
           LineBox[{6427, 8760, 8583, 8749, 8611}], 
           LineBox[{6436, 8772, 6435, 8730, 8729, 8768, 6403, 8767}], 
           LineBox[{6889, 6060, 8773, 8711, 8665}], 
           LineBox[{7371, 8601}], 
           LineBox[{7612, 6598, 8718, 8719, 7618, 8717, 8572}], 
           LineBox[{7619, 8775, 7620, 8721, 8720, 6599, 8723}], 
           LineBox[{7785, 8783, 8602}], 
           LineBox[{7847, 8738, 8603}], 
           LineBox[{7873, 7872, 8751}], 
           LineBox[{8118, 7398, 8782, 8599, 8080, 8600, 8689}], 
           LineBox[{8546, 8597, 7366, 8725}], 
           LineBox[{8547, 8598, 7367, 8771}], 
           LineBox[{8549, 6330, 8726, 8727, 8728, 6439, 8753}], 
           LineBox[{8556, 6605, 8559, 8039, 7240}], 
           LineBox[CompressedData["
1:eJwV1WlQ1lUUx/GLiImiICq4ICgK7jZNjZWlJabmgiZqTduE1GRN0+Jkb+xF
Tb1IrXQKsGZaXABTtBR3sRRBJ821pumNzaTFomXmUlNBaJ/74svvnnN+59z7
3Of/fxhU8mLRCwkhhLP+LBoUwvasEP7qE8LOASHU9g1hB91LD8q/nRPCP2r7
+ofwJb5Crlohz0wsU/9bfTmt4z+uviU7hHfFJ6zfoSuwEvXq++UOIN2MJnEj
6sTtZjRY7zZzFw5ZH8ZBtXpsyNRnxme00vwKbEMNDshtpztQhfXYKLebv5rO
GxjCfMzF9/bNNy8PdWoZ9shET/RGL5TYf5PaIZ4GHJU7gn3y+/V/Y33deQ+r
rZYrdodr6FNqa+lCtaH2fob24d3lPDuxV24PRloPo8+qz9Z7Rvyr/UrlEsx4
jwb6Pn1Ovpx2EJfRD7AK/fQmxDxG6R8d4a0Vj6FHfNaH+4XwNX2EFjnrHFxS
a+Jpxs9oxC+o4DlPC+3TQmfRC7S/fRLpevFks262zw+81fJz5JKd/7KZc62v
0C7iIutx6hn67qL/2vcnfVejz/oaPSc+i0fNOmpuGS3HYzjjDh+nP9IRcS/1
kTSXfzBy9SdhpFmd6JtqC6yLcc7e3WgKXud9Ld6172B5/E7oMroV/5n5lt48
/nqeY9ZFzlsTvxM6Bw/gFfnn1dc5SwWy4p3E++FbqrfZnJt4rlp3pi3iCWq3
YaHcEJrmTp6Oz4ZzvoQe4nz58c6YLc6Jd68vWf8i6+70orhUTylfKV+lvVvl
lqhVWb8an3m1uc6yg86jx+UanDVf31Lrdv5tamUYq15Oh7uDl3kWI8PcTJTx
p4rTkKpvib6+9Dg9gWModq6T9Alagsk+wwK6EitwSu1J2mRGM27E987s67RR
3GZdYP9WOpHOt2eKGcH6mnU1bhFvoqvkTpg1Vt9UczfHZ9I6IX5vPsdD4lb6
IG2jm3mv0xtoj++QnoBh/MniLrhd/x0ocJ6T/JPoOPGduIDz6MCfpK8TOqAj
EvE5f+f4/cTvGl3RBcP5u5qdEp9z/XfjPnNPxfuhE8Tj8Vt8v5HIn6ovDSno
jm74gj+d9kQP9EYvjODvZnZ33KP/Xkwx9zT/VFognojfcREd+fvq64cM9EEm
tvBn0QHojxxkx3cqnsfsNEyKZ8f95n7LP41OEU/GH7iEJP7B+oZgIHIxCFv5
8+lQ5MV7iXePUfw9zE7H1Dgb0839jn8GnS6ehiu4jE78o/WNiZ899sczoob/
YzM+wUdYjU/j/5P4G69vD2ZgZkSumb+QzhIXojb+9qJBrkJfJdZgHdbG/1vx
9y3+b0EVNmIDDvHvNas23p9n7Y34++n9acFstWzvYR4ycStGYZ/PMI5OxIf8
bZ7pP7EYm+P/WlThNI7ifxuCFfE=
            "]], 
           
           LineBox[{8587, 7335, 7332, 7777, 7773, 5988, 7315, 7318, 6381, 
            7321, 7780, 7776, 8479, 6385, 8069, 6386, 7338, 7871, 7331, 6384, 
            8682, 6383, 7330, 6416, 7393, 8534, 6387, 8072, 6388, 7339, 8740, 
            7350, 6390, 7351, 7342}], 
           
           LineBox[{8666, 7237, 8669, 7232, 7231, 8108, 7379, 7381, 8681, 
            7312, 6074}], 
           LineBox[{8683, 7390, 8114, 7327, 5873}], 
           LineBox[{8686, 7354, 7357}], 
           LineBox[{8776, 8779, 8521, 6069}]}, 
          RowBox[{"-", "1.5`"}]], 
         Annotation[#, -1.5, "Tooltip"]& ], {}, {}}}], {}}, AspectRatio -> 1, 
    Axes -> True, AxesLabel -> {
      FormBox["t1A", TraditionalForm], 
      FormBox["t2B", TraditionalForm]}, Frame -> True, Method -> {}, 
    PlotRange -> {{0, 1}, {0, 1}}, PlotRangeClipping -> True, 
    PlotRangePadding -> {
      Scaled[0.02], 
      Scaled[0.02]}],TemplateBox[{
     StyleBox[
      StyleBox[
       PaneBox[
        GraphicsBox[{
          RasterBox[
           NCache[{{0}, {
              Rational[1, 7]}, {
              Rational[2, 7]}, {
              Rational[3, 7]}, {
              Rational[4, 7]}, {
              Rational[5, 7]}, {
              Rational[6, 7]}, {1}}, {{0}, {0.14285714285714285`}, {
             0.2857142857142857}, {0.42857142857142855`}, {
             0.5714285714285714}, {0.7142857142857143}, {
             0.8571428571428571}, {1}}], {{
             Rational[-15, 2], -100}, {
             Rational[15, 2], 100}}, ColorFunction -> (Blend[{
              RGBColor[0.293416, 0.0574044, 0.529412], 
              RGBColor[
              0.4455187332341498, 0.32186997546921486`, 0.7432107918860154], 
              RGBColor[
              0.5469205553902496, 0.49818035911535813`, 0.8857433198100256], 
              RGBColor[
              0.6259490281195165, 0.6273881033512626, 0.9109150720273521], 
              RGBColor[
              0.7005028309634165, 0.7471753197051194, 0.9126146691033419], 
              RGBColor[0.7737900624999999, 0.85071925, 0.90903175], 
              RGBColor[0.8407444374999999, 0.87304675, 0.87903625], 
              RGBColor[0.9076988125, 0.8953742499999999, 0.84904075]}, #]& )], 
          StyleBox[{}, Antialiasing -> False], 
          StyleBox[{{
             GrayLevel[0], 
             AbsoluteThickness[0.2], 
             Opacity[0.3], 
             LineBox[{{7.5, -100.}, {7.5, 100.}}]}, {{
              GrayLevel[0.4], 
              AbsoluteThickness[0.2], 
              LineBox[{{{7.5, -75.}, 
                 Offset[{4., 0}, {7.5, -75.}]}, {{7.5, -25.}, 
                 Offset[{4., 0}, {7.5, -25.}]}, {{7.5, 25.}, 
                 Offset[{4., 0}, {7.5, 25.}]}, {{7.5, 75.}, 
                 Offset[{4., 0}, {7.5, 75.}]}}]}, {
              GrayLevel[0.3], 
              DynamicBox[
               Directive[
                CurrentValue[{GraphicsBoxOptions, LabelStyle}]], 
               ImageSizeCache -> {{
                4.503599627370496*^15, -4.503599627370496*^15}, {
                4.503599627370496*^15, -4.503599627370496*^15}}], {
               GrayLevel[0.3], 
               InsetBox[
                TagBox[
                 InterpretationBox["\"-1.5\"", -1.5, AutoDelete -> True], 
                 NumberForm[#, {
                   DirectedInfinity[1], 1}]& ], 
                Offset[{7., 0.}, {7.5, -75.}], {-1, 0.}, Automatic, {1, 0}], 
               InsetBox[
                TagBox[
                 InterpretationBox["\"-0.5\"", -0.5, AutoDelete -> True], 
                 NumberForm[#, {
                   DirectedInfinity[1], 1}]& ], 
                Offset[{7., 0.}, {7.5, -25.}], {-1, 0.}, Automatic, {1, 0}], 
               InsetBox[
                TagBox[
                 InterpretationBox["\"0.5\"", 0.5, AutoDelete -> True], 
                 NumberForm[#, {
                   DirectedInfinity[1], 1}]& ], 
                Offset[{7., 0.}, {7.5, 25.}], {-1, 0.}, Automatic, {1, 0}], 
               InsetBox[
                TagBox[
                 InterpretationBox["\"1.5\"", 1.5, AutoDelete -> True], 
                 NumberForm[#, {
                   DirectedInfinity[1], 1}]& ], 
                Offset[{7., 0.}, {7.5, 75.}], {-1, 0.}, Automatic, {1, 
                0}]}, {}}}}, "GraphicsAxes", StripOnInput -> False, 
           Antialiasing -> False]}, AspectRatio -> Automatic, Frame -> True, 
         FrameStyle -> Directive[
           Opacity[0.3], 
           GrayLevel[0]], FrameTicks -> False, ImageSize -> {Automatic, 200}, 
         PlotRange -> All, PlotRangePadding -> None], Alignment -> Left, 
        AppearanceElements -> None, ImageMargins -> {{5, 5}, {5, 5}}, 
        ImageSizeAction -> "ResizeToFit"], StripOnInput -> False, LineIndent -> 
       0], StripOnInput -> False, FontFamily -> "Times", Background -> 
      Automatic]}, "BarLegend", DisplayFunction -> (#& ), 
    InterpretationFunction :> (RowBox[{"BarLegend", "[", 
       RowBox[{
         RowBox[{"{", 
           RowBox[{
             RowBox[{
               RowBox[{"Blend", "[", 
                 RowBox[{
                   RowBox[{"{", 
                    RowBox[{
                    RowBox[{"RGBColor", "[", 
                    
                    RowBox[{
                    "0.293416`", ",", "0.0574044`", ",", "0.529412`"}], "]"}],
                     ",", 
                    RowBox[{"RGBColor", "[", 
                    
                    RowBox[{
                    "0.563820859082933`", ",", "0.527565423056382`", ",", 
                    "0.909498741130694`"}], "]"}], ",", 
                    RowBox[{"RGBColor", "[", 
                    RowBox[{"0.762631`", ",", "0.846998`", ",", "0.914031`"}],
                     "]"}], ",", 
                    RowBox[{"RGBColor", "[", 
                    RowBox[{"0.941176`", ",", "0.906538`", ",", "0.834043`"}],
                     "]"}]}], "}"}], ",", "#1"}], "]"}], "&"}], ",", 
             RowBox[{"{", 
               RowBox[{
                 RowBox[{"-", "2.`"}], ",", "2.`"}], "}"}]}], "}"}], ",", 
         RowBox[{"{", 
           RowBox[{
             RowBox[{"-", "1.5`"}], ",", 
             RowBox[{"-", "1.`"}], ",", 
             RowBox[{"-", "0.5`"}], ",", "0.`", ",", "0.5`", ",", "1.`", ",", 
             "1.5`", ",", "2.`"}], "}"}], ",", 
         RowBox[{"LegendLayout", "\[Rule]", "\"Column\""}], ",", 
         RowBox[{"Charting`TickSide", "\[Rule]", "Right"}], ",", 
         RowBox[{"ColorFunctionScaling", "\[Rule]", "True"}]}], "]"}]& )]},
  "Legended",
  DisplayFunction->(GridBox[{{
      TagBox[
       ItemBox[
        PaneBox[
         TagBox[#, "SkipImageSizeLevel"], Alignment -> {Center, Baseline}, 
         BaselinePosition -> Baseline], DefaultBaseStyle -> "Labeled"], 
       "SkipImageSizeLevel"], 
      ItemBox[#2, DefaultBaseStyle -> "LabeledLabel"]}}, 
    GridBoxAlignment -> {"Columns" -> {{Center}}, "Rows" -> {{Center}}}, 
    AutoDelete -> False, GridBoxItemSize -> Automatic, 
    BaselinePosition -> {1, 1}]& ),
  Editable->True,
  InterpretationFunction->(RowBox[{"Legended", "[", 
     RowBox[{#, ",", 
       RowBox[{"Placed", "[", 
         RowBox[{#2, ",", "After"}], "]"}]}], "]"}]& )]], "Output",
 CellChangeTimes->{3.636973942373136*^9, 3.637003207749546*^9}]
}, Open  ]],

Cell[CellGroupData[{

Cell[BoxData[
 RowBox[{
  RowBox[{"(*", " ", 
   RowBox[{"Figure", " ", "4", "b"}], " ", "*)"}], 
  RowBox[{"plot2", "=", 
   RowBox[{"ContourPlot", "[", 
    RowBox[{
     RowBox[{"Log", "[", 
      RowBox[{"10", ",", 
       RowBox[{
        RowBox[{"nsstableplots", "[", "param2", "]"}], "[", 
        RowBox[{"[", "1", "]"}], "]"}]}], "]"}], ",", 
     RowBox[{"{", 
      RowBox[{"t1A", ",", "0", ",", "1"}], "}"}], ",", 
     RowBox[{"{", 
      RowBox[{"t2B", ",", "0", ",", "1"}], "}"}], ",", 
     RowBox[{"PlotRange", "\[Rule]", 
      RowBox[{"{", 
       RowBox[{
        RowBox[{"-", "2"}], ",", "2"}], "}"}]}], ",", "\[IndentingNewLine]", 
     RowBox[{"AxesLabel", "\[Rule]", "Automatic"}], ",", 
     RowBox[{"PlotLegends", "\[Rule]", "Automatic"}]}], "]"}]}]}]], "Input",
 CellChangeTimes->{{3.636917554797204*^9, 3.636917580555668*^9}, {
  3.6369183919617357`*^9, 3.636918394565027*^9}}],

Cell[BoxData[
 TemplateBox[{GraphicsBox[{
     GraphicsComplexBox[CompressedData["
1:eJzEvQmcz1X0P4wWSoSyZUl2IUtFSU4RqUgoCSGJFiqRtez7liWyL2PfB2Pf
ZjPMmGH2lZnvd/ZNKmtJnjH3+z63c759f37P83+e1+Pl5eN87v3ce+65557t
nnu/zwz4pttnxYoUKXL66SJF7j0X1X6r4G9Nks996unPcNLBoQV/z6nySIYL
i5Ni79OOfcr2/FV7/qo9f0o0Lxj+5+69PykMLyx8pt4Hb9uvfqJ/wOgfMPoH
jP4Bo3/Ate6Bi9LvQzd/t35luX1KekQqekQqekQqekQyPoAPFH6eeZ959Hej
g8YDsH4CP8DADzDwAwz8AAM/wG8WdpjjkS/0PGk6abz0E/gBBn6AgR9g4AcY
+AFOKHzmeeRbzUd6HjXdNJ76CXwBA1/AwBcw8AUMfD2tK83nms/0vGo6ajz1
E/gCBr6AgS9g4Otp3Wm+13ym51XTTeOln8APMPADDPw8rTvN55qv9Lxpumg8
9BP4AAY+ntaV5mPNJ3oe9Lh1v/qJ/j2tE82Hep41XfW4dD/6aejvxU/DL8cY
NugEMVyk8E+4x+86Fr5IYHhI4X8ueWzXjDfNYz9m/FkM634WFNbP9dhvzUL6
5LvKnW79ohyw+S6DnygHrPHCe8D6ie8Ba7zxHrB+4ns5Tqcb3hpP3a9uB7B+
Qt/p+ZXv/d3mXT7Puc0zyvU8FlZbFO02r7K/fW78AzyknrPfo1+pVyxfoFzz
BeppftRyFOWaL+43TswHYKxPwJgfyCGMX49L87vU50Fu6w50QPsohxwA7InP
pP61dMP4NQy+lHzvZBjl6B/l6F/ztdSnQTwP6E/LQf09yjEv98Nbt6vlAuSs
pGeGoqddh6h/Pz7wRCfAUg9aOYPvtVyResTKAW03ar7QfOCJb4Cfrq/LNV08
0e1+48BTyzGtLzXfaD7Q86LpotsFLOXQPiUn9in9uI/nV69jyC/QEzDoJ+Xs
Pjd5I+Xs/fr199ivpHOKGx7oT9qrWQzje21v6u88taPlkm4X+Gg9I9+fU+8j
lRyP9aintFy5XztSPll5q/EGnwHW8kLbe//b7/AEXxZWrx3hwnMHFVY/GMOw
obvTxR++/N7Tdz6F/8E8JPJ3aOfrgmeV8zGF4w67YOvhO/00dFzET/Tn6b0h
x0F+j/4Bf11YHMb1zTPKrV1P7RSy2904Lgf+gFGO+mY+LnK5ac7B5eZ9qut9
oIuf0xh+u+DxR6UMqlMAB/sGutYV9E4w4+1pXIbuOTw/nvD0NC7Mgy7HuAy+
eW6w4btkbh/jxrg8jRvjkuN0fxo+zuSnWQdZPE6MG3hjHEYOZ3O5pyfqexoX
YNQHjO8A66fhJy83/oXclbD2pyz/ynYied4xXq0vMG/Sfj2o1s8xnicpt2z8
D/oY8wY8gBfmB3IN8gbzArz0ugGe0k+1/OdpHBpvqZeTGU/tJ2p+gn4Bntov
BB6Yb20/aP6Q/pS1ByQf2u8AQ+/KdbzDzQ7AvGk5ABh0gpwGrOUA6Ix2tRzV
T8hx0FXiF6jknIW1fALfohzyCnho+aTlCfS+XqcyrnFRxVtTebwy3pHM7QDW
9iTmEXyGeZN2o7WTMT488R7zIeVQhltcR9rb2fyEPoe9hifeg86Qh5qPJL21
vtTxmB0Mo562AzzxAb4DP+p2pV72coPRjrYjMK8ahhzwxCeaj1BfrxuNN/SL
pitgzAvmFfN3uKB0V0M7z+Bv4IFxAQ9P49Tj8sSngLUfKPWak/lUy0vAMm6a
xuPH+kH/qC/lolPpRQvje/QHGO1D/8t1ZGHIaRmPy+B5kHZAmvJz7TikfZzJ
7WsY8yzjZFk8j3pedfxW+idp/D36wfeyn2yFh44D2vrS7tBwHtfXdorWS+AT
if9Fj3IV8+qJD9AvYLSr7SL9vcTLnY8033jiE8CaTzzNs5wPO8+e6Cjlcb6S
n/s86j2t57Re/d/qbbQPugBf0MW0f47HJemXreTcPu4HMPqRdsY+N/0PvarH
jX6BB8ql3brPbd1Iuti4K9oFn6BfyTfZjJf0i9O4XMqfbPa3C/Eac47p+G/9
POsZuz7k/k6qWod2HuQ+nV23ev9H89MiZSfoOKGMe1m/R8afst30ttarWu/c
Axt8mcXzhffa75F4Z6n9PivnpL3udFvX0u5Nc9MDepxYv5LeGW7yWa5j0Ceb
8ZV6LcvtqeObmq+0vNR2PGCt57Te0niDv++3TgDrODrWgW7n/9469+dxgk4Y
5/+Oz9NUPNiuM9inqAc+Aww8wQ+e9DboiPbAf9rvRLv6KfVymvL/Enj+Df6x
DINOmh/0fhzGX/i6wG8Bv4BeOm6hyzE/gDXdPNFR46HHIe3BBLe4iFzHaUpf
As7i9QS+AL/pfRFtl0l9naX0nF33Uj6684W2t/W8YDxS/2e76QGJp5NhoQ/+
hbcZZzTLHcDgU+Ah5zmB6wNGfeAp19Ult3i23N9xqPadbuMAP4A/QT+MC/X/
HYfFOO/FYRGXRZwRcUepT2y8HPYA9BZg8B1gGec+qPxRGz8HP2k/FvoL7UDO
aljn/2D+QAdt9+s8MvAtxqP37/T61fkeOv6o98d0XFHnY8g4ajrDUh7mqXWC
eGKsi07ervazXfSL4PeoJ9dvNHUohOGfJap9yktcT+rzbDd9DxjfoR2Ug27a
T9Dt6HoGr82ueVrJT7w3eB3h92bcJxg283GaYbP+zri156kd8/4Slxv8khmu
W/Dvtguu9Tn5yH371XwJvoBdhnY99WvoAr/DwbCpB30H+Z3B5Xiv9QzqGTys
ntJxJ9RHe6gPvLU+0/s4kv9h/+V4HIfGW/er2wFs6GSf93sv7Swt53You3iH
etq8CR1fgjyD/NZySOs300wQr2+t36QeynGDIWcQl4ae0XJYylm9j3GJYW3n
gm9Rrvc9tV2l8x70Opd5CXluML4Hv2q7RMsXlEt+y1Djy3CTq6Cj9I/T2N6R
+6fZCv8sJf9s3EDD2j7U+RA6Tqb9KE0nT3T0RAdPdAGensYh5bKN32gY+gzr
AusE/KFh8CXsEpRjPlAO+0nvI2KdSnvI12M/gEEfrGtppwUzrPcrgCfaA57o
V+Op83C03aXzGaQ+tPsaKNf7sKAz8MF4UF/HkzzZaWgH7UI+6HxjGQ9MV3Ho
TDc+8cQ3pv1w1t+wUwCjHHaLGUcMwwYfp0su+LH+MuML8diOp351P7CHzPwk
FH637YLRF7v6J3O/wEPqKafSS06lt9KUPkpX9a2eQxxD1s9mGHYe8ATe5rtc
hmV7uQyj/KeCx8aCcd1rZdeF///GcT88ZX37xPwZPrZ2oeGHyYavnx6n7ODJ
bnal5BMffo/5Bly4qoaFGnjYKlf9UP7+UGG75xk2/US6wejfvI92GwfwKHxd
ZrqbfQq8TL14rm/mL47rm34SufzffH0PNvOV5Abje9NeCsOGfg62j813qQof
xKEDWJ8CBv8ANvil8/q9V/+7qmb/dOMXIYLO9+gu58md7vfwXfpZjvFnz0R4
nAfQHfOAcjPeHC4HbPCLVXSJY7rpefBEd/Az6pv31v9C+5gHlMMfgP2KecE8
YF6kXevwOC+e5gnfo1zKVbvO/z1v9+YJ84b1j7iRtOuzeF4wT6Ar6Ax5ABhP
befjPeim6QQYdALdNJ0wTj0ujbfuF+1JfZHHsJwnd/8E9fHUfokux3szXzvc
5JiBFxXGb95qO8EtTwR8CFjKv2MsVyQ/LWK7ScpXm29k+Mvqb9izQl44pyg7
ZSX3i37Qr6ln+VL2G8T9oF+MC34o6K/9aeAl59VZuE8/dHqAsmvylZ2dr+xo
ey7C4BNbqEcHVs9T85zL8yrt6Xxlr2s7wnO//+1HZym9mOvGbzrfSOMh/eNc
Nz2rz3ng/T37r/EaV/55qy1mPqtsKRxXt9nRyr9e6caH4GPwE/gEfGPs0jOK
z0Pc7DjNB1KfOZmfpJ4N4Hqm29Oqn0iFV6SS75FSTxfoC/Cxls+w68GfkO+g
o8x/DuB1gHLNn9Luzlf77PnqfJaD51fmv1v+wXrCuHVeC+qB3rDj5DmFbOXH
2H0D/ZRxyjC3vCb419DrkMOS3t4e5MpKnjcpPw668YHMn1up/CZtH/qyHpfy
KpFh7Jtq+wnliLtI+2zzffncE56wr2u77CHoX8CSbhYGXTEfmFfMC/gbsObv
+9EB6/B/1rsOxYdOhv9bL6cqOZXOsCnXetvSwROdpHzMZPi/9X6WR7oANvMT
xbA8L5Kt+rWwXC+ZbutF5gdZv8mTnSHzgZLc7BJphzqUPnAqO8Wp5s3zPMg4
n50XT3SW8X5Ld0/jlPlF+Sy37yeXAeMJfoc8wLjBHzJPyMnzYPqz8QjUw3d4
L/evvJkv0L/mE1keyPpC8onTbV9T79PL76w/DrpruQi5BhjrVu5/HFF5Ye58
IfOwMlR81H2e9TzqOLNex3odAvZEZ090B7+bfoK4HuZV8rfVT3ofGvSH3MY6
AB9g38KUx3nYp8Z+SwzzAfxK+Dt44j3aRT9SLmYzHsAL7aIfqQfSmD4yfxL5
C3a/GfpGx80AG/luz42BvuBbY0f4MWzq+yu7PkjNSzjb13gv46zhzO9YN5C3
RQtKJxbY9ZLvz7nlTcMv0DDGoff9QU/YSaAD6AY8NR0wDolvNPORhnXeAMr/
Lvi6X/U8bg98jf4xDk0nvS+r8xTk/lC0Gx2At9w/SGH/VMaR7DikfLR5ojJO
neA2bh1n1vdL/Dcedp9Dx6VlHr/1qyEPwb+Qa+AX8KnkG191/u2c2zpBOzpv
Vtr/ToVXhtLzmWxXyTiDU50rzXY734px4zs8td0J/QkYdiFgPPGdmcd4Zfc5
FGzbRbwPsJSLZ9z6hdwx/YSz/IP8knHHeI4XA5Z2RbIbntJedCj7yemGt7QH
05RdlKa+z3DTu7J+lsIv220cGC9g2V6OsoNyeZz3G9f/1+P43+GZr+y0zQyb
debFdgjWo65nygP4PWB8J/XiZobRPuS2LHc/5yz7W+mxX9SHHIA8kvZTmtv5
Od0e8IQckPrFV+WF+jPe0n6LcstDwjg0noAhr2CXSHmVoORGAssBHVfFuNEe
5L2Mk6Vye+BL1JP2h1PJgXgl/y65nVeAvwP/WuajOFW/dn3JeK7eb/1/HneR
/lK02nfw5vfAF/1jHuW8HuP51/t8GKc8h5bD9ST/rlTxtpXcLvhQ2hHWrgEf
gU9QDhjlmE8ZB0h1s/8wPvQr98Xt/V4yTyFJyX8r5/S8gz6SvtYvlv6llU9Y
X6AP7GnoBfADYGn3Byo9Gar4zJ5D1nTWdAQMeoDPdZwb6xD93Os/coK5f63C
a/nKPstjeqNfAx900/d4Qm7q94Y+O9R7fe5zM8OaDz3Vw7rX8anaLntA6hEH
8z1g0MXg7VD5jQ43O0rqzVSlJzOUXrTnBaTdluUWp9DxFz2PgPU4NJ4Yv9wH
z3aTZzqeo+M3Oj6j4y86vqL1NZ5mHVv/D+1jfaM9Q/8Qxg9yzYzPnlvAOsJ8
yfm2fq3ME3a45WVJue4Oy3z/LOUX6/N3/+d00/GM+/GVjpOCLp78bO2HY160
nIU80344xgf8dFxDxj1wH5ylI/rTeeYyDpSl7Esbn5DzlqbmOZH7wXrAPEGf
g79g50CfSLsnkPkNdg/qme8j3eICMp/T+s2oj3nH+AFLvQ25Gqv41vrFKJd5
4va+UO3PAy+ZP2rv89L5nfr8u4QjeVzSbkhiumL9AW99PyXGATpg3gHr+yH1
OQxdDrsX8we6Atbn3PT9juA38I8855fodl+Otpsgj7WdJu2Ug4p/9nl8D1iu
Tz8V17JxLr1OMQ+AId8xDqnnvFg+Gz4McLuXQ68PU+8Y+9UyvyiKyzH/0h5d
yfiiH/QLuwVyQeIXyutarq8MmUeQ4qXkmzvegGW+fIySO5eUnr7E8+7JbwDf
Sflvz8NBTsGvk/6Rk8cn+dPG32Wcx57zlvpI+yv2nijgjXUu43SBbu/hV2B8
Mq/1mNLnvm5+p/Sjklivynxid38D826ei/g91rv2L+R6snnloDP0IeQIYJRj
3NKPS1R+kr7HxcpP9Kvb1f2iH5TLeGoGz7d+ynzfRMYTePzbfr8n1z3hbegU
q9arzQOW/ocPtwO6F76/e8LlH6QquyWX+RB+pDxvZPOz5LrJVPaAjd8BxnqH
/6blrN4/h3yR8Xlft7ie5OsTyv5JUnx8ieuhHdDPU7vSf0vhdQs6AJZxWGsv
yf2qbMbLU1zYjFvb/zl0p/C7XJ5XrX/wXsrZI/wE30B+SX2oz6Va/DEP6Ady
XvYXyDDmWZ4HSVB2ueUPrDvT7jl1/jiB60OvQF5qGPLJk97XdoHed4Dc82TH
AEY5xgn9KP2eWOZ70A10BJ1AR2nvBqv91zCWT8AP9Iaeluc1UhR9Hcru8Fb5
oD5qPeep/vwZL6kf/JX94sv1pF0RrOScU60np4qHOJXete//5++y3OgBGPxu
8I1UejlL6eUsN70MOkq+sfvwhg/PsL0s45+pbnwi7b9Ynmfws4yDuZ/rNfS3
dqFcl8d4XmUeZyTPF/gYfIT5l+d3rJ8k9x+t3y3n08ZtdV6C9FesfSTpCv1k
9TXWgYy3ZrN8+qrwma3ksNVf4A9Dp2yWn1LO2XgO+gOs5ZbM6wpWciNExflD
WK6BPgZ2sB4CnXW78r7IIEXPYO4HfAdY1rf3j/077/qePQ0YfAA9h3UNPQg5
ARj8IPepnMpOsfwg4yp2vaGevCc3m+U3+AXrBfJWru80Nb5g5i/QFfSQ6zGQ
YSmPA9X5skBeT5DTct/DyXwGPoY9BFj69Q6uD/5AOzIfMJj5Q8J2vnXeCfgY
8ws6SziF5xP9Sb1g8yggfzAOeb+Gk58YL8Ynz014K//Q5mPJOIW1Y7Q+xDzq
vFgpj0K5H/CH9ptAb7SDcsg7g+86V3sbC5+zmrrs1MB1ru+Puuhzie0W0N20
k++SR/mK/zYzfeR6PcKw5KNofo/vEBeU9wPbfSm5/2HzRHQ8Wt6Lna/Gb8/J
yXyXUGWnh/N7fX5R+sVHWL9Bj4PukMOGngn05b1Vdt3EW6u8nMLvUQ/vUc+0
v81F5zn8xHujDg/we8AGn6Uu/H0ZNuMKZNi0E+Xi+10e2wF8D99TpV33Xpc2
/td3n7rOp3Y77NaPmd9UhtEP+kU7ot2CdtCubgd60PBDDj9BP8MXiBvlu/mZ
Oq8b/omW/5CHaNf043TNf5bCw8n1wHeApT8SwnIAchd8BLkh7++KZP1v2rX+
FmDICcgVqc+dKs8E/nw894v3/73/FK/ygO3vMum8GsgB89zB6wb5FDo/SZ5b
uf8697SuTT+xiq+2MR9KPt/mGudJtT6Ou9X3VM/MT7KLHw+x3Sv1nD2nhSfe
gy8hRzFvWo8ABh1BV+g3zLvkV3ve8KDLHoD9IPWnPe8n93/seTsZ/7PndGR9
O6/wn8Gv/50nk/W/bld/J/eh7LkdjBN8KP2NzbzuZX6Kk2Gpt4KYX/W5CB3P
QbtynyBE6flIpeft+XIZ79D78eGsn011C18sfBHBsPkO+h/5LvuVvtjPet/g
76f4OtKDnrHfATb1khiGXEa7ZpzgP39uF/3cm9/b500caOV0+Bt5rAfvgeUC
jX+9rzX4Ausml8eL7wy9FrnpQcwD7NzCR/xcXtf4TvLBUrZ3QF9Tz/W7Mje3
8XdaPuj8p3ujmbDU3MfbL9HmF+E96v07jzasg62H7zAu9ItxYZzQW1LvRvL8
iHhh2AFXv6k8P+b7vQyDvgaPJLb7TL0I1jvwM9GPbgcw+oe8hHwweIZye8Ab
7YJfTLnVd8ALeEo+jVR8h985y1D9WnsI6wn44jvTP+IBTuZv7Ofe01PB6TZe
BL8B+tm0H8L+Legn72OOUv3a+yjMvOPe8lSGpTyP4/UBewr0MOO18RX4GcBD
+uEZyg+JYjxhT4HuWHem34tueAIv4In6aAd6TNrfNs4j1muBvJX3ENp8YZ3n
C7sCdpd+gl/MuLNYrmJ9Yb3jifewP6U89me5CBj8ZOgbxvXB55CDnr4DLL8L
ZD0j/f5t3C7qy36Bb7SSD5GslzFfoI+ZfyfbAbAT8F7awdhHzmW+BR+D78CH
GB/0INajwe+sC8a5+Giuh++MfEQ87bTL7s5V62Uj0+W/84IuMh/iPerBjsf4
pB7Zz3YN1hnGCbkBuQA5IffnQnkdgO4Yn6ln/WvIFezryjhtAvu3cn2479tj
3QDG+tT7I3iPeca8m/nNYDkGPIE37FjJN2lu8wN7BO9RD+9RD/IefAD/yvBD
ONvbhk7H3exw0EnMU7DLz+idzetIysUs1rv6XhmZ3xiu9Esg14O8Al1gT8t9
EIeiezDTTcaP7frCOKD/MD7oP/QLuQn8pf+brNYb6H7GBWcx/0q5Yp/m+3Os
NwFDb8h8Keu/Qr8Y2F/Fz+FfZDKeMh8nTdnF6fyd/p1OtCPzgzPdzonoPEL0
o9uRv6sHf92L/SbAoCPkuFlHp7ncPINYLsGvRrmh+wVlX3pxv4i7mfdHXf07
mO9RX/cLPM38pDEeKBf39Dxr7PkWoy8ov+IC+6XAQ9777uBy4CXvebb3XUMO
oj7Wv7wfW/+eaAbXhxyS9zjYvAO5D6rPF9t9DtmfjV9iHcj7tLNVfzlcH/6H
vBcil+niiQ7Qn2gHdPFEB8wf6st8Gn2+NZ/1KerLfT33cck4kh2nHhdg6HnU
l+3aOAae2i4BjPWi903Bt+B/8Km8VyLNze7y1I+pZ8+Dop1/35d0T3/J/Cl7
Lw9g046Oc9n7VWQeHuJRyMfPc4OlXWXzOmV+tpV/mGedF412PfV7v3ZAF0M3
H6aDhC+x3QgY8lzu5wUw/6M+2tH9mHpBzM/QY4ChXzzhZZ7annUoPO15dnlu
IpT5TeYRnVPn4ncovbiN8UC5wTeG442YR9hb8FeNfNa/V2f7QbuynZjCuP/t
apfd7qPBe9h7hn6L3OL2gA19lnI9fIf3Ml56hOuZeTuk4gthXB/rCOOA3QMY
7ch1Y/chwE/m/UGOvwOGvS7wiFhWSNdyo4N5fUt7xfIT8ATewEvKlV2u+u7j
QLl5RrG/Axjyw6Br7WfID4wD8kLmkeUquu5l2Hy/T9FrI9sBeA8+lvN7XvmB
Nj4IOYZxwT9D/4DRP/Q+6C/7Oeoat7VHZL63r8Lb4iXvvbH7lVKvJCt9m89+
gdx3zHWrh/1Iue+DeGq0Ws/b+D3kmhxniLLb4W9Hqu8jGR/QGX6mxMOeR8L3
mA/QGXTCU78HX8GfkvXPuu3r/ne9QFXvLPu/iB+Brphnae+lKntO22tZvD5l
3l0m21uA9f0v2i7BvGs8sN8m66UpfshUdom2d+y93/9vtQs++N/SSdp3Ns9a
5oNlMz3NfIWz3rqfXaLLwT/Qy1qOAoYc03aQtpMg96B3sR4Mnvg9zSgeD2B5
TihR7ZMmMT/o8xsy38W2K/MB3c/dSDsojdvV/uN/+5PId7NyUOs1rDPAoC/W
GfSGlCNWHsnv3Psp/L7Vz4V8tHG0K46y6RezTzLmrDpfeJb5WtLBnvuCXyTz
cbPc8kR0nrs+d6f9I3mucDPbX9CvMs8YeUOxPG7MP+SxjmN42veEXAUszxWm
qnhgqjq/oPdF7b6pzkPScQPQWZ63TFf0sr/TDrrL/rOU/Z/lNi6MQ/arz2Ho
fixeep9T2g/u8yTlA/RNjLJr9O85W7kCeWfeh7i1I79zuM2LgeNV3lCc0sf2
Xg6Mx9N3Wg7oeULcyNO8SH/Y3u+t30OuaTvB9Oe6j2vVFoah/xEfwH4i5Fxh
s+xPwZ5y3xfGPKJfaf9HM76Q2/Dnsf4Am+9jVRwjhe0qw58pXB9y2+C5182u
hRwrbLbpj/ze4DFZnaOao8a1lOsX4uF/1NRfP4PtM3wPPpPxuGCGEdcCXe69
fe0pl/5I38h2IMrBR+Y97pONl/gX4AG8gK/cVwdf7ufvAWMfDXLPlNvfn8a4
ME49LvAv5JRpB3o7iMehx41xYtygA8Yp19N+j+OQcQx9v0S+2h/KV+sIeiKP
y2XcO1/FxfLU+zxln9lzjDIeZutBroHPzLimu+iyV73fzPMJGHTFPIDugFEO
PXzveS+uijgr7GopD3S+hbYPYtW8WRj6AfwD/DUMuQs8ddxa4w0YeIj9rcB1
nCdqmsV+aaI6p5PoNo+wCyBHMD/6PZ74Tr+X90HPcYt7YJ4xbvn+nBsdIG9q
u+wmCSfK/d/4uercB36P46jyK6MYD0/zjvUGGOtLfn+M5a/B5zjLX8CmfgrL
D9DNfO/wuG5kflW28jvs/bXyHpuDal0sVfReyvXufX3PLoWdKvQA630b34E9
Dljaecd4nBg35snTPEq/39IB8yblgkPF1bX/Z+P4tV12ivTbLGyGn6r4Pl35
j+lcDjku58XCkOsyLq/9T/s7vrBbpJ9r62NfFfXlOZh8jgNI/a/tewtDzqO+
9B/yVd6z3hdKdaMzYNAZ9UFXiUe6wtOdzoBBZ9QHXeX6yFR6x53Oko8sHUFX
lMvzOZgHdzpL/LBf6OMmJ8x7T3JiP8fF8b2MX4YpORml1nuah3Vh17XB47zH
duHf6n6kHWrv9zB4Whh+g8z7tfcFYd8N+R7YF8R+D75DO+AP0BX8AHkhfx80
hufH1Nf3t1t7FnYs9APob76zsDz/FML0wLgRZ8D5E30OX95nm6nOddn9IsRd
JV3tfjNgU+5g/0LXk3HJSxy3NPS6pOKYydwO2pV8rOWt+z6m3qf8733IZIWH
U32Xpr7LUPIhW61va18avA+oOKgPw9A7hWDHmbx/JPVMqLKj3O05Uy9Qrc9A
pnNhNd/93I/Udw6l5zO4XehvwIjf/fc5InvOFnlkko7afrDnaeT63sXv0a/5
zt8tjxn8Crpj/UIfFLY3cpCwlw92/sq0//M6XnfS3rb0kPOczHrT4BPEMNYF
/APwE+YB8g1PxPFkHo2NL0r95n7fE+SyjtvK/alIJefsOUsz3nDWs9ADkD96
n0bv40BeGth931bv63rKSwWe8txchMrfsffZ6HNm0l89wP7s/7zuAtX6C1D2
egzbh1Iv6XyAQO7vfu16WtfSDrW/awt6yfm29ND3SMn953CmO/aBAct59uP2
sS+KeOm/z4fdi8vKPDLLBzKvLkHpD5t3J/PYgjjvRMfZsI7NOGIV3/ixHjbt
HGX7SdyzEezSaxNc+0EbLQz7ydDB/g4GYJSDjvL3Gux9B4BRDvmHdQi6AwZf
Y79E3j+QyPyA9WDGiTzLSGkXFLH2GtYx5LDkhzC399D3+E6vO70u8T3kMeS7
WV8xDJtx2Pu3IbdBL/O9zS+EHpD54qlqnaSq/u261+eY5e9NR7nJQR0/R36f
vvfJ1Lf3fgMGvdEe+BHyHfSDnACs1+H/3G4sz7Pk/3SPeGMdQK4gDge5ZObF
xuFRT35n49qmfryyB+y9LjI/9xjbbRoPrHOpV21+oPSnj3O/nvqR+uUo9yv9
TafyF9OU36fvC8pi+wYw6mH/WPp52cpPw/6rQ+GRpvDIUHjodq29KPWJN9NP
rv91av3b+5cNPvZcB2DQH/MN/0XHebB+Acv5C1H67ZzCN5T9Y8wv7CM53+54
AQZewBPxW21PAk+5/5Wm9rcy2J7XdpXM23T/Tt63FcD2iMHLofY57D0bwAuw
oYuvksPueWKAYQeY9zs4TwB+kIxfWzsXehZPvDf4TfbwXMT2r7RzFrn528AH
5bBbAJuH/f0m6HN5D9hBtgtgn5n3F5X9ZvPsAEs6av9S+6WpzGfmvT0PbvBO
5/0NxJVMeaxHvAEDT4wD8lznlQEGnZBnJvcxUtgfBgy/AXFIT3QADDqALp7o
ABh0AF3Qrye8gAfwwno3/a1kea/5B+/lfRcbpX4esInXvXm/n/PBQEe0K9dJ
KutZjEPuh1lYnkMPVHanvXcOMOwEyCHsL0N+AW+MA3EEg0cMy3OsY5kfkMjx
cYOPheXv6sWrvJV4dQ4pwS0vDfMFe13GB93rSX0TwvoGMNY71onMQ7N5h1g3
4HOZr3KQ32PdyPuKTqtzvXHM34g/YR3J/ISDzE/gfxk3sOfnYJ9Cb8m80pPM
z/LevHVcDntY6kN3OgEGnUA3tAc84L+Z99HstwBGvFbGOU8wHSR9kljuQr6A
/tKOP8pxLqwjfc5Jno/R93/b+7tlvC1Dxdvs79PK8y/2HKXMa7O/wwJY7wvJ
8wXZnM+m49oyL9ah8l8drA/NOPS9WLa+mTeHOsdp778CLNdVttqXdCi8nGr9
pam4ko33y3sO85kvMK+AsQ7AJ1KfHuR1ivWHdYp1JefH3rcm90fs71qZ9vax
XJP2qPVbIAcB4zvgjfUu7Yr9LE9lfCND3bPmxesS6+p+dIY9r/Mg70d3fb/4
/fhezxfG7WmcgFEPdAbdPNEZ+hRyVN6jkq7ievb+Z3kPWJyis73nEfYm/B15
P0ysx+8AS788nGHgDbw84W2+s7+7BnrBLgd9IVcwj/ge8QW0D38ZMMrlvc2h
bEeY/s+y3wK5jf4h5/U5En3OBHxixhHJ5VgfoBvWKeQc6AwY5fLeyWiWd+Ab
fU5A3hdm7wOGnVHY/y5vtU5jlZxMVPEUmyeM9fXf5yjd4xNYr4BNuytd+CL+
t5zpj3LYYYWvK2F//6xr/la72rOwp34Aox/0a9q76IYn+tX9yHz6KP4O7cj7
H2z+q4wz2XMD8p4hl9zp7ZJnLdT7JHs/F/Q2+BR0Qzwf8kPySQLbq6Z+PPux
gFEOe8y8t/fKQc8gfxb6BrCOe6JfeX9fvEc80K/MB9d5tBkKdrA9bOYjnucF
/r/hgwCGTbk/yzv4C3J+I1z4bHHJjwjOD0K8Sf6+tJPLkXcg5y1VxRPSuD78
Evm7SLYccRX5O53pKs/J/o4nYJlPaX9XCbA8x2J/LxQwyrFvLX+P1JYjHiF/
pymXyxHHkb9XmudGN01XTQdNJz1OTQc9Dj1OjaceB546L8zISdc4gvMp/l7x
5Xwlb2zeKWDD7xs57oIn5LPh9+muet5q32azigd4Md9CbpnvfBk239l8Uk/t
AJZ+knu7uE8BcsB8r/PTHG52mtSbNg4BOWHK7b1apr9I7gf9wp5FXivkI+KY
Mq/Z3ueHfuV6SlXrKVWtl3S1XtJZjyMvB3YBYPAf8qEAy3v8bL6UXE+Zar3k
qPWSw+OU+iNH2bE231Hntcq8R7seAYP+5mnzUsGnOu+wtsvOA2zqh7McNXxl
z7eiXM6zK+5fYjfHWaVe1fc5rnZ9F+SGh+5H4yHHZ/NLYRfJe0YS+R4r7U8D
T9OO9fvxHdqVeQ+45zRFtZPC/h3OgWG8sK8AQ06Y9k+z/wDY0GM/ryfAOt6C
9QU/B/Mg48YWhl423x/jdQ87BOtN7t84lD50KP5PUfrRoeRCKvcj9110vvVK
dT+ajYPovFbJHyG87rBvhriC6Tda+X06H1PnU9r1Dv9Z3kep84+ylT+ax3LI
U56mzrPEvHvii/vxAcYJfpXjzGY7Eu0jH8WspzCml2nP5p3JfF4H28PwI6S/
42A7GfMl8yNT1PhTFH3s72TKePhKZZ/qc8aWTwDDrq/tsnuBn3na3zMHXUBv
nQcIGHFjvS+GPEH4n9gnxDqT5+hsXgj8bHlffxzbz8hbRBwaeTuA9XuNJ74H
vyKugnHBfoZ/hPkEjHL4zTL/ZC+3Z+YngONNpn37+0yAIXdl/ylMd/ADYLne
7e+TmfIY1tfmfSz7qyhHvAAwyk17Nh9N7vPZ+/thR0EfyfOmqcznMv/SwjLe
aH+fWt/jL+W2+7lWfR9wbZfdadb7eRXPP6/08XnX+DepOLptB/T21A5g2c55
tluw3vS55P/TvEus1//TvFCdv2nGY/e9wM+IR2HeZZwzwE0vyrhmBMMGb/t7
Aqa/WLWu4pRdl8L5Ufp3FOTvCtnflYIcBAw7Rv5Oq/1dHv07PeB/jBfjQjwN
fIf6ZhzfsT2JdQI5jfFLuZjLck/u8zqYf+R9kclqf9LfLQ4EOavtPMmvXszf
cr24v8d3clz291URj5T3n13g9Y94JOLSWC/ga0PfCNbDpp9wlZfn5Pahhw2/
2P0L+LvyfEQ22xuARb7pZZf8KZfH44Kcx7rXehEwyjFfUt5lq/ML2eqciD03
jnLoW0Of++XB2XJ537r9PRPAIh5+2eYHFs5HuSyGEW9Ce1gvmB+zHs7xexmf
t3m28ndHtB8czv1Ab5h66cpvsXm8Og9Mnku395/CXpbn4Ow5RoP/DrWed7G/
L/NA7O+eQi4Bhr6HPjd8EMx6D7Dcb7LnDCB/8L3Wm4DhH2BdQo7J+2Xt9/L3
6C6pfTz7u+Ce5B7aR/wTckU/tX4w8CK3vG/93tSfw9+Z4lgVr7Ew4l9yHdr8
FzMvqWznQ/8B1t/hPb7DevfUDvhQxkFsXh3yJWDPmvrxHFcDDDrr3xHUecM6
rxh5OCgHvQy+h9iewjqS91iGsz7AfEM+QT5Arkq/9xD3I8+xpHHeqsxzsXms
oDNgrF/Trt0/k79baO8HlfcRJ3C/wAPrFuvY07oFbOR6Dst3yG+MW9obdl0D
xjqD3JN5CKHMPxgP9LG8D9qP7VjsD2Ddgt+lvolh/DBfcn3a32eT9pOD28c8
ge6YF8gF5AFhnQMW+2V307g+9jX1vdb4Xu6b2jxxjbe8d9TeDyHv9bO/awo7
GE/9Xua1ZjF/ybwKm9cPe1c/Zb0E1rOIw5r5x362vi/UwoXDbQG/6ATLU1OO
+yKwz2P3zdEv+kG/0q5PUXZ9Cu+fmXlJYbkEfQm5hHiN3KezvzcP+xn2Fewk
g5/NYwDegOV9CO73/P37Xoh7+7KmPXsvHM5fQL4Blv5eIPtHkM/QCyiX8Yh0
5g/wKWDIa5kfHcf9GbyOsd3vKQ9F+j1RzN+AZTzI3gtuxh/J9aWdlaX863Ce
R8Cw5yDfYS/pvADAOg8A9XW7kCOgk5T7GSzvIc/Ar6Y/mwfr6TvAoJunvDB5
LtP+Ho+8R+2SOhdxUe3HX2S7T9ppNq4CGPaBzEfNYfnrKW8IMPQA6If5xHeG
H+w+LGAZZ/JnOxD8g/mR9MlkOWb6tXnZgKUf6mC9BXsG/Ac6GzhW+RnevF5B
R9N+Iusn2X8m4yHz3yws84tsXoKBbf4D7Eusc+TPwW80/du4Ouw2uZ+aofZP
s9R+aY6qn+hRj8vf2Yt1OzcDeQ56Qf6ALwBjHgy+6ewXgZ/k/NnfBZX5R05e
35BDWL/m6cP7++ArKa9sPXwH/SNhf+7PfB/L6xzyUsZ37D4J6uE7T/UAy7hE
vMpzuMT+HGD9HnyDeIrUH/nMz6b9zcq/9lJ8b86dlMsyftwfVzPZPsR3gKG/
DN1snoyneoBlPstZ5m8Z37Ow0e/2vn3wP8YH/pd5GTYfAPwPGPLf0CNV8VMq
y2/IC9gtkn+imZ9hN2o7ETD0L+S0vrcC8hd0kv7XNoYxf6iH7zzVk/7fJhf+
593sQJyHQBwO+lrmIafwd/K8gIUh/4CfxGObegZzu+ALyGvoJ8CoB3sB76W+
TuF2Ue6pXcyzJz7AvEs+gF/k7rfAz0A52jP9x7n5GdKPTHTT49A30OPgN4wf
cVKMH/MFuWPqR7JfKOfb87wBxvqFnJTy0Uf5Afv5vdwv8GG5ax4H1Dkaa3/D
X4ce0b8bLP2xLLazpF/tHpfScSsZP81Uce5MHj/8MHwPOQtY2lWpXN+M296j
CFjv88pzw6nMR1Ivxar9Wvs75fKe7wCGobfQDuwUtAP9LOPomew3AG/9OxeQ
A+BP0z7Ob15kvSH9nHVK78Qy/tB7kF/wtzD/iNNIe1b/jgfievbeeuk/29/f
lv6xhWWcNIvnSc5/juo3h8vlvR95Ks6Yx/EvKYf2sZ7GvBj6OHg+AWM+zfcO
jutIuzJH9WvPA6J/0853HHeU93YcYbvW9HOIYaxf1MN3nuoBRn3IQ9SHP2/q
bWQ+AQw7BvOKfU2Zp2TvH5H8Ze9lhzyU825/F1v/Trb8XV8Ly99DWsd8L/n9
BMsjo0/8WC7Lc+5ZnD/x37/rYf07yHvQ0cxfNNNRyoVotb5tnjjki7y/IJXH
BfkEGPUMnohDRzMMvWPe+ys7O9Vjv5Cbcj4sjHawDmWeXZbS83ja+7xlnC6H
Yfk7rulqPnEPRyrzi4yX2N/tAIz25T2yiTxf5ulww0P6hRZP7TdqGPypzyHp
dhEXkvu1K93sSPM+yjXuLS58o3jcsJNhr8o88gyVj2Ljipgf9A9Y3lfrzfxs
8Nih5MQ2jtNjnWM9YbxY95hPUz+E7W3AwNOMM47tDHl+JYfXrZznBLb/5D0g
qTxerBt5b0kqjxf0Qn3zfbpa9+lcH3aH3NdLcct3l/expLrl6clzU/Y+B3mf
Xa5aD2gvXe0zp6t9/Uz+HrDcn8lUfo2FzTxGKLvkNPvXtYVdAP8+kOWCjFOk
cv61OS+RquJLOm88neub/V2dP5/J5bhHRuaN53A59lFk3ngelxv/NI/1tpnn
zay3oefkPdHxvM8v9ZfNr0X+q+GDM+yvyXFafx/zbr53j9NLOx/+gc2jBizz
Orex3WLobv1x9AN8AAMf6Dl5b5XNF5T2gc3XQ5zD8IuNbwGW/n+6ioelq3hA
luIjGw+Q99nZfVUpV4J4nWD9yH0yex4HsMHjjNu9OZDzWLfYz4H+gDzGfMk4
pYPtS8RL5T0xer/M7ndg3cp4vie5vI3nAfaunDcLy3sEnFwOGHk6WM+oDzmL
+oClnW7LAct8oDTVf4bqP4PL5T6aheX5rEzVf5bq3/oRUh9bWP7+erbqL0fh
n8Pl8j47+3sfms56Hgx/2Twp0N3TvGg663kw857K7YHunuZF01nPA+JxaE/u
W7rPi6Y77BJ5/sHSFXSW7eeo9i2dQXd572Qu15f+lfU/oe/kPX02bwT9wI41
69XmgyG+hPEgPwyw/v04SU/rh0I+IQ4FuQF5Y/Qt7pOCH+S+rw75I383KZlh
xC9hx8D/l/TE73dbGHYT+Ar8BDkKGOMw/JzOctCUp/O+rbw/x4fj54DhB0Bv
Ajbl4SzXtZyX55Ptvr3MW7P7IrAPTf/Yv0rgcpkPEsjzjfrAB/Mk82uCGAad
cK8U6ss4ov0dTtiHoAv0L+DCR2+cszjO60XHO6Bf5LrB/bGoZ++ngR0BGPXN
OO095phnHe+WcdPTbNfKPKNglh/Qr4BBF0O/SLVvmaP8FfuEXv/vfAwLy/1r
Ww5Y51lIuZGl5Hm2yl+yfjfoINdNqooHhLI+x7rV5wPwvTwvYH+nCO0A1vcF
ws8yfBDiZucAln699ZO0H6r9Drmvb+Mo4FPAhr5H2e6V/G/zzmQcQ5072uhg
u9y0p84BXrZ+BPw1cQ6wRQaXy3wx+BFZ0g85aO1x8z5HfZ/EcgFyBnIBdMI8
yH2WOMYP8wf5iDgG1g/O0ZpyfQ7LqcbnZPwgZ+Q5yTQ13jSuD7ksz01mqPFb
+sl8Zfv7aOJcYrlsro99KHku0sLG78hV+FzkevAbZDzC5rsb/t7H/pnUlxvd
5CBgaT9Ze0vGIe3vo0BOm/exrA+gh6X+yeR6pj/7uw/QB4Cl/rf7amYcYQyj
fcMPW3j/D3iDTwCDD6S9nqHs1SzmM1lP2+UZyg7OVfZWNu9bQB8hXwqwGQ/y
enJYX8m4Xp70y1vksT+McsyvoaP9/XDpd4WzXAGMdYf6kFPAW56DiGB/GnaC
3P9NYP0I+Q25Je1qJ8e74c+hHHoC5dCXsh8nw6gv89A92GEtrH0g80+tfY1+
pd6z+ycol/cqWjtWxjWt/Qy8IQ/BlwZf7H8gzzeBYdhn8OfNuM4zLPOusnjd
6XN2wBP0kvmKqSwPZTw0jetpPxvxL9BF5gPYeLS08zOU3M9ws1sMPvEMSz4C
vx5h2NDvINcz9PFnvWL42o9h8K9cH06G5X291q7Wdp3MCwtkPkZcD/6ewc/G
O7AepD3gzfIQclX6rU62T8E30m9K43LIN7neMrhc5olaPke53J/Q69LiIfkl
j+WjtKMz1PqxeMi4vvYz81iOSb8oUsXvclT/Obzu5L7SPhU33sf2mZmH/cwX
+inl4QnVrr+yLwPY/4I9B3kEPQl5JONb7n6wnL8cJS+tnw+9DbpBb2OezTjP
Krl/Vq1Du3+o8xbkuU0tT+z+h7R/9P5BNstxae/Hs32L9SvtbLsvAxhyRuZz
W7kDOSX3jTPVfK9kPaDtb5nvbu/JxPxiPQPGOsG6FPHpcu72p4gX93a3N8W9
ARvd7Utxr8flLDd7Utzr0cLajzK/yfKJ5Bt9f8lmtrdgXxn7xcZR5P16ycpf
S2E+wrzD/sF3gGH/CL3awto7kJsy/mDzXiGvsU4hz+W6P8rrHXoB61nmbdv7
4KBPZVwC6yVN6cM05j/pV2Ypfajj1pZPQS/Acl/bn+Uw1g/GgfUDWP+uDeZX
5s852A+GPJP60Z6DRVxO4mflrt431ecOZDxV76tm8Ho1eKWr/SVtJzl43cnf
G3Cw/yjjv1lKX1l85L67hcV9Xylehe/3tU4zeaOBrvyzhiY/5JF8s65WTjf2
8O3zeZxXWlg/y9yz98r0nMJ2q1QyedmBF9KoaAG1J2a47JPJR6huwQfbLpj9
q5H9zX1ia6dbfVY4PWVc9yj963dQ855Of3bGqWn0Q6/RG4ot68b+eEqn4Xum
D/ch36ZnJ3Q8n8nrBfw3MfzpDV3WnqNVmYfrjKmcw3oX8zl+zTdFvvm0QO/e
eD4++xdfZT8mUZdiV4MfSsyjUp9GjhgRGEFTm33RqlVqNt1cHFdp4ANOGrgt
5uP6o47T+ztvjPZ9OJu2vVun6j/pFyj67fbXnhqWTyXi3zvf8s9LtPovx76u
549TeIMWv46/5aD9Zb/xunbqDA39I2LfkR8z6OP+NK3I3xcoq5538t0i2VSr
Sp8Vcx+MoYWvDIwrViaXeuxcXKvY48m0y7Eh+MVB+eyP1J79TvEq3fby/Kct
Prez3Sp/quF6j3olqoQ9eaWnvY+97qLgh4p8e4TlZj+f5EfKb/fndszwY2lN
p3ofPrvJ3l+8vtn8k293sXHFo2Ed7t6NyKex2Y5PR/rEUIenT86d32sH/Vkq
ZW2FQzE0umajty99tYP+mPzK+EaRTooMSBw3qs4p2jQ5ev+1Jpl0o/JN/66z
gqmT67txrnYWu7674Wqn5uad2y6ey6Ud2+dXetUvhlqtX1u8om8ufTriudCZ
l2Oo7oMf90sIPEG/j/NaPvIbJ0W4+kG/ox+7NdHndDA92OH9By/WyOR20C7a
Qbt+u3fcuVLSl+btztu4MWchHfsu3fFY6in68Upi+Z4RC+moX6vmfUsFUna/
h+r88O1SrofvpqWaej9+Y777fFSx5pevJlNeBwr5ZsxBynJ9h3a8whdWCqmW
Tj8//I5/jSqBdOF09vJXHsmgUuMmOTfcDaRJL7f9acfqHNr3V49lFdZF0Udt
hl5o+WeBXdL34vmvAuNoZyu/r/cfOkCZMcsOtky6yP2g32vfh648MvIwnd5T
0fu1tik0ZcvUMl2r5FOlv2Y+sKX3RbrSp0+p5m0DqeS4sNMPPZnO/Z534XFj
+Ic33zwZRcl/+6Usmp9DmY98NuJaXBz5Zm/9YfiVXPrCEdjRf8hF6uWTOTSg
XD69TQ/M+2fdSD43Czn2xer8X8vdWM/6a1v2raBiTTfS9T13G/dIjKXpK4Ke
2zJvF/1U7eeu2fsdap/AQTub3XFOqXSM12m/HYPTXv/UlzauNO2in3lNVj18
5rUMFZfPoC6jvQa1XBpEa6rvjS/WfpOKT+SSc92ZP4aNj6FfP/mw7ne9clk/
Vu//5ZoR7fdRi1vVrz/cPZFyMj+oObfDPvZf65evO6NJVh7LDfM4SJ9ub9Oz
UYNk8r6WUd27yiEaMXPJ/goO+7uVo+O63Qz2dtD6U3ufudrfjhP36GQExvVp
siyZzn7kO+XKKnt/wstTEp8qPieQLtUtUa1IkXTatvvWlWOfBrL9WNvlt23c
1X9Lajd7v03nz7sEbH01gz5oGFHug42WLljv3aKLPlg2K5e2bmyzt1Uve56s
V5NPxuyeGsN0Al0aHXjnWG6PXLrzXq+yQ9YkM97AM+5M8Ern4nyaHX9k8Niq
l6nMuqNfljyXT79PeaBmTLZ9b/CNpt0Di5+q9uU2OuR64j346Njz1d71rzOJ
3tw87XTptv6UGbbhhcWPLbXjLnph4thap8mHQvs9cyhXxe18ae7Ph2p3eMLe
Q+/MbLzyfJs0Wp/ect7aqfYe+rrNNwYPmJzAdgHmOebhfVXj1+TRpdgFB4cn
2PvNXw7+pcLXtSJo+674V5MK7L7Ob60usdgnjAZU8bnW8essin685bmpw7Jo
5qiFuzdsCaOqXr2frLg0m3o4Fn5xo2oE66Oyn/eud6xDBPWverv/jRvZNGDQ
zqZUL4LyHI7uq25doKtNx7esWySb+XzOrgNeeQXt12pdvObguxco9UzxvPii
2XRy489H69e0dqjhtyh66/SwsX/+mMN6MmxjjcqLQjLpXO5LFZ4qEcJxzJvh
XXcerh/K9g7Wid+cvOiI69l0651uQ7z6ZHE750O3De4/JItGzX/ih7q1Q2lV
tZ+Ckwr8nDXjunS8eyCCjn43/tKfw/fQ3psnvW73jKV+tzun7Yw+TZ0P+TzX
cMIKeqPE+WFdIs5Q8T8vfdH81nK6WuqFQXMCo2hI8Zbne727lYpN3t6sRpCD
blzZ8d0/54/QO67v0M5vt8x3r7vawXdoJ6jMnxtKJW2lAT4b7lylaDo67vU9
L6Yeohdy/Q4fW55MN13top/6p7v1yCrwM9pWGFjxWqKFny18Wji61a5tlQrs
MMDHc1Zml6xj4UH9brzyaoFfCvjd0hljm35t4VtT6PwnBfYaYEfz50p9cMjC
s7fO7D+9wG4E/N2Ho9aOKZJL3Vx4VXK9f8qFF+B0F16Ad7rwAjzShRfgNi68
AJeYavACHO7CC/AKF16AB7jwAgx8q4ZF/LG9o4Uf/MG32Zq38qmR6z3qXxtn
3gNeUGfJpS037XljxEPb+FV/tXxHu19x6Isds/o/c5Zq3nikYo9TJ9huXtf9
i/4pORGUVW7wWyf6bCSf60Nm3xnipFXpx69vOn6Csl3vUS933qPr5k/bRBu6
z2xben4EzQ6bH/LZ3AI7oMp7HfLej6WAhyn32x9yKXqtV7UR1WIpcltO9cFh
+ZT76ohqrd5Ppn8m3eObAj/09vZVp4Yn0wutag+r51vgx1a7OKjdxhR6omf7
jY9ezKdxoQ/8Wnmok+GPc7+4vKpIKsOlfu80sU2B3Q74Sun9E/wK/CrAa8sv
Lffp3QyGJz3/d9nMAj8KcLNWKRtndMxm2Dyz6ZF6ZxIv748h/398e698O5fm
tfvt+zIfxtLGIyebd5+TS132tm3mVTmWJj3++LUZY3PpgY8zf/imYwKNi5j7
+tneedxeQN/6LXcuzGV40w/zWzSpk0c3Noyd0ryADqEjM/O+LKDLxrvT9+73
SaEuweffuXIonz48Mbxx2z+T6eq3yf2eX59P8110KOJqx/BPKs9/DRcdUG74
I53L97nogPLp6x4J9C+gA8rfcNEB5eZ9NpfHusaB8u2F6yOPyzG+D6YMCw5P
zCdntbJXsqK86c9TWTvfXzmDZkZQrwMHN9KRwQdo+pDhNPSJv7rsG7iFDs07
37hc7Ym0b4vzxYWdxtG3UT4H/Cp5F+inrwbM/W0sDfinxjepIXuoo+u7sa52
Dru+G+Jq5/Oloz6KqOBDl66sqOfsN42iejz9j+O9I/RiUNaeMq9Mp2Kzjl++
vDyEontPHTSp6ir6fviEWZcphM7RsWe+ObSSErd33Hfj6TDaW/bGM7Oz11Lr
/TlBsxMiKWN555Y9QjdT9a2hE58/Fk+543K+3bbBm7o2adTw3ZHx9O7gZRl5
33jTp65+v3fhgX6Bx+zHSw5+NSWJus046dvmcR9qVbXE3V5PXKQW8cPqX3rD
h7Z9eCZg/JQUevTxk1u+CztMpX9f2Cm5sYMGPJc8MvCfI/TeoC98641IpTsP
Tzr82E5fuvvn6EcfKZJGQ69Gtjt00I+GRT8wscLzabR51pahk3J9aeSFppvP
DFtLh1Y+llMmMoQmT6yY+0b7tfRx3vDw5ueDyXdA2zmll6ZRg+iVXafk+tO1
Uq1WeZ9Mo+P5/Z8Z8G4A1fgjrs/smHQKCg6M+fz8aarq/dzv7X9Pp4cyHviw
dekgqjDt0NdVSmVRz4/u3L67OYT+ufDC2e41siiyaErE2JEhlHKt3auOFavo
cOdHk0cX+N9btxUp+lqPHIq4vqBmcEYEDaOZ73wyIIeC+i39puepCGq4wtC5
vYvu3Z4en/hgmDfdCm/We/bpeHqk0u7RZRd5U82AQUGBQ+Pp4e0flai5cj99
FtY2Z+LjSZT96PKG/drn0aBW43JSo+LpQuCWUYMb5VG59Dln1kyOpzdPpkT8
HZ1HQ59vPMG7YhItqbZ0Y7/TefTUh7fuRi5PoFrtSjbptiiPbpcsnXf5bgL1
urJ43WevHaSY27U/r7zgEvVuWmFpuZCDFPBs9ovNj12iZQdmrZ/22lGqP7F1
vc11HDRu9GNFP7txlHo+0yGn7xSr76oXym0HZb19kmqd8C3Qwy8NGDo6lTa5
5gnz9uzWUzcOp/tReOiJ1TOvpVLVo6F/Ji/wp9GF8sTKt9OF6zCV+lR+6MX9
kaepVXLx06Oi0+k3v4AmjvJB9OGWvlnPXbXy78PC9ZjO84R5Q3nOlqO9r9fK
4nnBPGFeME9SHufQZwvnv1KngO7thpZpeig8j/oOmhr4a4VEulr+Pf+I6Zau
oPNzLjpAXvj+/tS0Cwut/DL6OV3p4yylf3Pc5I2R/3ku/WvlUbeWrWu8Pnkn
jfrbP9674ST66NG21zs2mUADvr7dbnWbfRR68c2jpQZNoI49zifO7mP3Ay43
7fDjmZvzOX74ctv2X27d6sX24Cs/T/y137otHBfsPWvynCTv7QxfnJ2RnLtl
J+fPBVap93bNRw5R8MCvhv45dwrNLl620uZJB6lJM9MP+m3nahf9IN7q+4Tj
19AyUbSg+e0dTUcG0Ot/NXqp1YB0GlVy809zXomjj54vGjO8Zh7zG+zrt8q0
Trk2KJkazU5/PTTc5muAPvBTKqnvAO/5bPm24WW3UPHH1r7TYGo0VX7E4E2D
zDgyvCeWeKyeL9EbHXzbXF7I8cHfqr7pV/T7JbSqU9frlUYXSNfNIQFzH1/L
8Y+usz7NSvr0CNW78v3JPQn2PmDE2+pn5abOjA2g73JmlN2zZTPHn1p0aH/m
40ex3xVHMfOfmDI1yv1+3V9bje+7u4a9n/LGS181/mpvKj05v8GmBqsTVX5D
JM0surdxaHnsKwTT4Ik914z/aCUdHvTsgK8bBFPXymXfLt5rJZWceHTeDx+s
5HoRvk/WnjpgJS08Mah0kSbB9Gz1P557vFoW7R599ljrEaHUrG187yJ1smjS
rICEBQtCeX7grwKG/wQY/uUzdU/GZcw9R2ldz9xcH5XJ5fAvWvUZVuZ4z0ga
PrLM7KCq1t7FPKOfSuK9U823tW/hxwCGH6TtU7RTX7VTX7VTX7VTX/Edxl1J
jbuSGifgx+eUyXH23EefN9z17Z8lZ5HfW9TltU576fLVMhO7jv6R84v+PlJ/
Z8If+9i/TW9QNyU0MoBmPDq49LwJ6VR275/Tw8YEUM2WJWqHT86kn4cM+7nE
jBD6ZWV66ccP76GwGvtHLP4sjpI2piW+2jeH9i+8cqjfX5E05fsWZzuVzGP/
+PDi19fMfSaPfsttlpZRJI66bqpwYumb+XRu8ak1I5+5REM+7fj6VwV294In
6+Y9WPcSfTXP+9DCvRHkM6vR6VtxXhyPHrembljEw/7Ur+fBue+Mx/5eAr2R
0zQ8Legg3akzKPXzAjsedgHsBKybR1qVnj4jNoUaLlrSpFNoPIW02Hx+8etW
70EPYn/gs4Hdc848l0chI/8+3ud1hzovYOcD9AOM+DBg+N+A4fcDXhay4pGK
L8TR5dWfDyv6/G5ety0u/9lite8eKrm4woro+vG83z3mVkDzpG+WUqtnolvl
Dbf7agPjVtzOuXWM99ffKvfDxTUnT/H+5YK+SyNf/uAM/eKXWq3RpQxa+eeI
mV3mnHXBOXT+h1aBW9pH00ef95qz91l73+bBH7+t3agE+DeJPhxX6uxzZew9
2k9umuubOtH+Hjrwb5J3Y/zfD+VRVMthYz/pb++tAN4YB/Z3ooKPv3N1bCD1
27m33e0zezjvYE5YmcbtnPZeY9AF/YAuaX7nBy2vHU8j+w46FHTbl/dRi1Cj
wddnJ9HcAQsbD2mbz/z/yed1u5X2y6MJT3Zuk3g8i76aNXnEdwHnyVnqYF7o
9zY/ZMPHKQNqdcmmu7GfTXlnejh9NKR2x+4rk4g2bQxulmPv49r5w2+txp4J
phhHu2HPzM9h/XTry6EJL/X2LRjf5d49mqfSb44vn81ZuIfXx6QBm4a8tauA
z28PH/T84ghalDdi8Zr8EzTe8UWnaa1SqcP8iMoDS2VzfthpZ6mI31KzaUFA
FS/n6QiqVL1GjXZ3sik04NSpMQ9F0o5RCwaf+zyckm+dKxpdZj19serUoFWR
DvprX9rR9+YcobIVXljQIyefnh50vH5G1xRqN+LP0L3X8mnXlQ9+qPV8Cr9H
PbxHvdt/94qo8uABahsw/9aRuGlUcu3wb+p7+1KD8r3ej+u3hDb4V53yvOME
Ld3wwOw2uxfSrsuvzb74ZwC91Nu7GU1cSlWP0NgbM+Po0W5/fbd3924qMuGv
GU1uxNHzye0GTJ6+h6Yvat76YpF42jB21tF2N/fQKX/TT66r388Xm3avB5l+
nm3UISyjfApF+rwb0rbiQXq+2JIf+72YQjtO+UW80O4wbal/IeutKik0dfMH
056pc5j+CF3/VakPHdShS7/x7xw4TGNKxLz+9SAH7en7wrJhvQ7TsqM+pa+v
SKVRoSvWpRb1o5YuvDGOqCF92oS/nE5NvkyJvvl+IJVxjQPjauEaR1HXuByu
cUx0jWtUnbOP+ufmUv+6b07pN7egvFPChzNO5dH52UtTy4ck8jgwrjddeALv
0y48J7nwBp7AG+2gXRNfsfLGxFcs/OTzr3V+cEUs+ZUYuWPsO7vomeUnR3ca
HUs9e1d+/EbmTnph4u5zlZ/II59RK0Ij9sfyc/Dc3W2qFrwvfeWV3hW2JVPX
zz+qc27jIZo58O3DdT5KpqVDHe9+V+UQ9e5aITC0cQZ9NezJc1MOBvF+5dFl
j704cas9j/ze18FXTqYUrJczMX3IL4fPK9fp+d3HcX3yOU5j1ls+fVGq2olS
DWxeW1KboU+2r3yC3hgz7JkxXznZXly/f0zGqR02HzyuY5WZNcpksn2C/KIK
jq1zi90+S5/0fK1ZyMhwqjM+PvHZaV5UptNrY71yw+nA21XbNiq1kYJ2HW/R
6kA41ZjjvScy0YuaLOjlf6dqJN2atilsx76NVOaXJqnXMyOozcK8rx+ovYEW
vdj6QvzgCOqTH907v+9GItf7sq56t13foZ2Naa1K9euWS+0/jho1aGMMVXzp
xVey+uZR6E9LZjVrm0A/Zr33VFC7/dTlqeyGVZrPouojmgyYHeBHJZPm9rj8
1xJ6a8P85t+v8qO3+tTZdmvOElr8ShefhpuOU+9a0z/2ip1NO//Od+7JPU5B
1cv6rCszhwbVKll8Z6Mw+u6NFTcH1VhHY72KPf5m9TBqfWpGdqPK62ip67u5
rnYef9p8t8/VTrVhv5dfWCeJUrsPHfba5/up680aCXvKJtGdt/tVaVxzP918
MeLlL1cn0d5OD+4YF7WfYtr06Fj8q1Rq0eC3b4uv9qUHG/7oc/FuKk2dsYPe
LfDPF8y/UeqRtmm0fUTnN7uf96XyheNPo01PN3zi06n+NO/cSq/SM9NpjVeD
xcHfBFCD5RXa31yQRqsbh7xwwOFPdQL3Va64OZ1q320fsWx/AB2NKtmy7LX1
dGr0k42GbQujyO/2HHrp0nq6cKfm6s4bQun7X15cWapAL/X44uzR1CsF/H09
oNbJ+AK/YHL3b35vkERRXo2e+yo0jxJTy6VfHpdANauX/3ZIgf97Z9tDv3Qo
kkg7XXgC7+IvzL52tACvlS48+5xv/9BPBXgAL/RTa/iltmVr23bRz6uF8VK7
Ptt/H9h++tJplD/0csPPp/uQ99vPfjEk9BS1K1Y66PKGuVRj5KuRk570pWWT
avbNKDqP2meET1t+8SQtzx+73uvkQhqxprH/tadxb5UXtWn+8Npdb4RTmw5f
TdlbDL9DFE5Pznu+fayXF/UNGPzO1Tdiqeg0n6kVfttGaZdMO5+52oU99tiO
j5/pGVvg12x+4vruqmn0UMiW68EzfKn1kq03vwix9tmPpZZOLpVcoGf3x5f3
CkqgU+MGpj737mFamd7u+t1PHFTS1Q7aRTtod8HFGptHHgqkMasf2fV4+Qxa
FJS/yRETQ12CR/WoGWntgqnObWsbv1ggj55++pkKw+NoXM6a8dQxj5aVea52
18/j6EvvGdu7t7d4AU/gBTw7txhdvkjrFPr22/21Wt2wv5eD+bjsmgd/17xg
P+rW0N/enF7vID3xy1OH2iQk04DjTefXO3eA7aS/r/11dPbaw7TdNe4cFx2Q
T1F/XMWml1oE0HTXOPe4xo1xYtzAC3ii/+43BzW8EXGIPnnvqUOViiOP+BAd
fqDI/nPRmXShb1Jum5nnXPZCJi2bMWHC1UdDqWP9t9r/Vi2HFty6u/zzHpF0
bc+B0RtapNKIyM6DHnzbl+2z3DE9J73VMID6f/vtlREd0inlo6kPFUvxp3U3
s4fGvZNOjds4P9ib60/95wzJHH85jyqs+7n0kUVJ9McH6T5FA/1p2Z6aW0rV
WEofdfWvdOB3f+rQ8HbI6E+Wch7TC1uLBzeasZH+LlEroOKDS+m4s+m4emf8
6U1XPXznvX9JyLq4QzTx67KvXPVNoQc7D8ycHXCIjiZFfdb9rxSq2KzHb7mV
4+hGeoMXKjy2m/njwTPxoX+f2U0pgz/qNW7yUs7Xgp3Yf8KgIYdzfenEit8a
/R6WQQU0+rtHn7O067Wg13Kzc2hKSPXN1QZGU93+meldT9v7RtCOw9Vut8f2
XHx2TDp90frpN/xvBFJq01tfd/HPpV5Z6ztsL1XAp88XX3at1UlKLL3/2Nyu
qfRW6vKZmX2SaH7lu0PWv5RP/SrtePz6jkzKGfNok+LFcd4jk2LXVy3ycS2c
w8mm2tO67T/9aCRN/eTVF9q0yaFXLmxzlN8ayXmUd0ZmZF48tp6O39y3yv+6
g0oVf/bRvq8dp18W12sdMy2DSs6r9OP0tWfogVGmHr7b2aTo1Mx0L47rHL94
pH/1Srl0Lt57xgfXCvTxqaNtro3KpyVlVgSNfTKZMqftX+0Vdo629Bz1Kl1e
RcWXd5jW/bk0WvqI3/qna/pTcIkGiY6Oabwviny+P35pcOloAXyn5vRv/5qf
xnlK0yc+t6RIu7X01WeL9i7MOUdLT/xUcfSoPPoj7LvrPTcksF/St/1zNRe0
3c5+9rQfOzStewO/H+Ck2dnfhMWdOkGdUh4eGnDFSUP+avF5lfGn6BPXd2gn
/8HR07oe3U5X3x+x8EyTGPr44+uzmpTexXEqub/mVPtrTrW/lqb219LU/lqm
2r/KVPtX1v/fXRj3s/DSwn2IXIZfK4wD2nviHor66cI0tu9s/MLYf04Vv0jn
+ma/zPqvZr8kXcU3Mrn+yUK8rH9r9k8yVbwsm+u/V4injY+Y/RQLwy9E/dTC
eKaVt+Zp42/Y18c+f0O/oFePFL/M/nl0y3F/LjuRT2Omvz+oTZXL7B+2y07f
Xfb3uQV6bNgjWwfvpsv5RR+a/uoMqtG66tbNdxbSO72PZHTzKtCjxcfUCV6+
jONi1SoavyZtjfFzcF6o/pK1OcOyD/D5iYeXPzRnw18+lNanYpsr3XAPlg8N
q/fckTrFllOfvJVjR6wLpl6dn1rzz/PbaOk7Jc+VvxFF7zW9+fIrz9hzSvtq
/LmodZl8+uz1P+qMqXGR5/vhQv6w8TDvwnmw8LJCutr4mNlftrDZX05X+8t2
v9jsL9v9YbO/nKX4P0fxv/19bcwf5Clg5CUCRp4gYOQ7ApbrKU+tpzw6XHN6
vxq+YbTj031vbC/qRcEdf1185sJ5Slrw88Nzn/KifgNqTa3/dyyfB7jRdOWi
Eq8lU/XWiw9cunuQqn/5bKlxoZfoSvNSL1+ZepAmLL9b7E6Ygxb07DS2dcIx
OlLHebPYcgc1jbzxWnbLY7Sm1MtFxg7CuQZfGvniz0UuP5hKr7/f9/Yv8aeo
zpmApBHlU9X5nlSavGr5+Qeq+1LnsTmj/oxZR5/VefDyjcwwunKrdmffRuvp
/IBFm97/+Tx1bjyi3LqsTGpeN7NW70oh9N3Ih1vmjMmhAZsqJp1qGkn7o7Z9
+erMHHq3+pVRzapFct7xjvR5d0s+n0SjCvHJp5JL4v6pcyPJhX8+zfB5tcxf
Ycl0ZcTBb+On5tON0CJ/PTQwWc23U81vmqJ/hpJf2Upe5fL6+75vg5Zv+uYr
eYX1bvffS/VsUnnisQJ+HPzExPMPXKZmM+ue+tkvmkacPPdwr6vbqEzekU2V
I6Kpwo+VfH+P2Eo9Hvf5YNc/0dRpbQ791GY7Da6a3Xj1W9EUNjSuQ4dq22is
67umrna6u+p96PoO96u8uPnm5fCtS+ho68XeN+PTyFFjeZspt/yoVc22FT86
mUa9H6ma37ihPw0qv+L60Ng0euun2nFDqhfYG2Uv7iqxJZ1aHvmp46VPT1N2
38tNenRKp4B+RXdPnhZIH7b4PuuPkel0tcIjxbo5AyiuVOP+Td+3eVK472PX
oq+j348MpP2F7eXSkotvbvx1byzn/a/3+6nL0MRYoqM/TthRPI/eW1y+2VPl
4qj01gnvr03Opbpt66zrPjiO6ftQIf3t+v6lkM52fTcofFr9cqxwvu367ezy
MyYc+GrstDpZnP/79mcRYz5Ybs/XQZ4/sKR+yes+EbTzo3ZjNpbOocaJo/p1
6B5BwQPH1d9eL4eaPTHt8O3mETRl5Ilakwdl0fNDy/X98JNzlFPujfA+PbKo
w/I/nvr69DnOq76d2HrIz11W0Iyljzb6u/JpmrUtpEi59Uvp99oxZxIanybn
sNd6v3xgKdU/0P37+heCiKZfDhqxYwWVOJbRafxjZ6jNsvNLms9YTj1HrvE7
NTuKVn7xSbZPwBb+vbaj/etvfzZoC03vNax5i9tRRPXWP54wYyvfi/Z4CZ9R
05/aRuWmvDrdmbyYftr1xPULtU/TD9cil1Tr8jO9UGF2yOHZp+nwtOqXP/3l
Zyr3U/ADT547TW1ceNRz4VXXhcejLrxeCc89XOeZDHops/2v16MDKafH5cDv
Sq+jD6Ie+7nluxfoTuS/5aKW3zr/x8n14R9JeZ6q5HUa10fcV653nR+UwfWR
3y3lgc4XyuL6iONIeWFhY9/kuvYnrf0x0oWnzAfKUPEpu5/RyNUOYPSPOJCU
TxY29hPsFSt/kPc98Mu1Tze9tJXuTH/5xTtTvai/K+4TndGzVLVSGznuM2RI
0x92JnrRWcR9Xsggvwm4nzCSfpqXd6fVzFy2F/d//VNW+29z6Z0Fx7OcfxXY
qd2XTZ3qbX+PoM68EwEZF/IppU1g5d+yUyhn8x/DemzKpzcarOo6s2gKfTP9
7Oq9uwrsu9ZFczJapKj9LCuv2W8U+0t2fnEOQ+4v5VLjQnra/YtThfSx9l7X
QrvB2nNphfNn9y++L5w/a599O7BRrQ7f76UNdZqUrJQ9k0qf8P1xReWdtMOv
ysbXm0yiM52rbn8lZju1XOTff8yYiXQ62LyvdtjUe8X1PthVr+9aP+ekISH0
0riaGakfrqLTtVN8Ukueo1eLj4t2pKzh+xzj0se/m/jjWnrzuU8n/F06lEI/
/rDB9hsr+dz7I+tCn5s3YTUdj+q+74NOkRRXObZ9xb2bacxLs8bP7B9FjxX3
+/Dxufb3Zr99c1no11u96dk9V5YdTFxCb//2YoniF/yoXF8TRxvqiqv99uLt
mumTLlFAXP6cBcUP0uijXYtf+uQSXQ+te7Jt5gHqm9cs7pUJDtp19stvO8Uc
pZRPJpScN9BB34UeKzt80VGKPfTMYz8Vy6AX2vt/kt0miIq78Bjtwut7Fx7A
C/MHO0vuj9r1DztL7o9mKf7JoevjjN7A/M1w6Q3AlV16A/AOl9747/3NPNp7
yPFhSpcgurp5UofHfl7B+xQl547rPb2tF43Mbzj3n8kXKDaw37Vnm62jL6tv
PbC7UTjtePqbCsdOraOM4h9cLt0zij7NWFdv18wttCxs9gNdK9p9/dJT3/Z9
v3YUNazWc/SRC7gvuqB89sHpz/y5md4ImheTXzeW3tvW0W/EhJ3sx/3m8uuQ
T7y81mMxm77aYfexOn1V5IvXfGj6q3NLzPlzFt8//P6j1fv2Pu+gq0mJH90Z
f4T+cI0L43x3YrmPF1TPoDM5HzYv+nsgJQyslLOtzHra7tp3wbhBB4wT4wYd
vnfR5ZALL+A596Ev958KyKWBdxPbp/jH0LSNge/XCC9YZ3kB7d76NJn1CvQM
6uG7mBvZqVc7xVP1E9OaLJmUR7OOjYvoPCWetty5NfWF7/Nc+Zg5yh+z8vU9
l18p/UErP/neiEux84b8XcAf9VvdKF9gh43vt2zg9//63dhO7Q1dbx/e1abd
pnMUXn3lnfarVnGcEnHLKndKFcYxl7Q3cc1FjmpXZ5R0UNrSJ1IjJh6hJ4Mv
RdQ/l0bPFG96suFFP1r4lFnHu13r+gsX36S7+GhSkYuDnVFnqdqV50b98fgy
/p2x2c3LL5n61Fo6+vbnvqcu/EJ7Ry+b3Gz1WXo9L3v2Wb9ltCW+3oRZXwbT
au93w9/+LouiD910/jXrHD1cbvKbk6rl0Mk1A/p9WSWCtlbcMPuTi/Z+gmrv
3DiR0SuHvqs3L/GubwTdGGf8NJn/6lT6TvvnaUr/pSn6Zyp9qP1v60+fdMUN
2L8ecqTcxKezaEZU3RJf/BzCcqHT+uExY+aHKv2u4xlOpc/Tlb5NV/pWxzMs
/JorDiD9AwtHuvz++kLO5NJMl18r85GtvNrp8ltZH+WfuzXgtjf9c2Dd7X8y
fuBzi3M+SC0R/94smnbAr875Q4nU4yHvWK+4fRzf+KzVhZq+u0LoD98AR7X1
maxnrhTr9vBDHfPZ7w9a2eT1JS8dp5W/Hj9z6/ECufHY/FrHHwlTv8txiSLi
mo/cFbqfas96fkDxArh/x4ZvXji1n/exGpSJ7jf2o4P0g6udLa52FzyR0qlO
kTT2W6DXoOdKuvQa9BzOE0bEvz7owN0Eahxz7sna3ePp2YstQgaOzqMhX7/R
Z/cX8fTxP8PLXJ+ZR9eyftl77NsB1Krz5AkhC/H7c/H0dv53o2o28KbsFzu1
T4p00CMzppVecfgINRxe/PCNclkU0mTykxf6hlDtrUNzb9zMpCd2vjI9oHgI
PTYipVWnz3NoS+XffyqXGEF/PTms+uPjc+jAntoNy5WJpGpdmpzMP5tPz/08
+Pu3eiXT4WJJi2+GpbMfgPtEux5bd7n05NN0JvuTwak/BVJWk0zfN6cvpdku
vwB+wrdbi/427KOC/ssPrnKloP+WQyfFxrXL5HX+RrtqVd8YnsnnM/F7EeWv
fLV+0UshdKRV3ZcfLMCv2p6/n67aOYr14tAxp8+MqhxFrR7c9GHSsBzWM581
63Tzp/dxvjKSz9uWHz+6TeCJSJp9aErc+78u4fhm+dbhxb/8dS1Nq9Ds40eX
hrLdteivt+LLDIylZyN+eeOHtfZ36ubG3TpVvyXykCJ5n+Z7177NY659GezT
vOHat8E+DvKzhrnywCY/EdJwTvgaOv9Yp1XD7oZQbJeD632LreXzFMg/6ffr
rnfafJ1AD6440HEhn09NoEUjwvZFvplH+8Iivy+bHM/n7SsdvVq9ZGo8zdty
4eMaX8bQZ5+G5vz+13aq1mKd9xvfOGlazNsV3w44QS912dEmbLWTSr/6RGan
CSfVerbxuqs/zGvx8418fuL98IfHTb1ZeR5VTC3Zx9lrOJVZ/Vf/CrcX0rUE
/08e/smX/Lv/Wifi8kV6pd1XezsPPUD7696ql7n7In12qkHzEw8eoBJ/fVWj
e1MfWrBwcrk+eUk04YnXgpvO9KHB86IrTC+G36nbQa0neScf3jKRzy+tPLmm
3BfnV3DeRtMWlc6M/GUzBRWbfmhew2Q+d4X75UOOLNvT3fsg36/Y8tEeDxUb
fYxWD1346uzQVNq9qNNzNfrbcz+Ll/cb9/lIP+p43PSDftP8Qr03f5RBi1/v
98nuhvbcfHzsSJ9lfwRR0Oj8nlQC930GUflhJd4Y/Hsm5e/t+cGjKcHUyIUn
8F7RZOvgJ1/MpRd+GLRmX6cY6vh2auRH7bBPFsP3RQwoXe/dSVdiqFvSkGs3
t+QV2NmXpuYNSqQVles7P/Oy55KQ77h72OiOFWKS6NKyjx6bcAv7aEl0oM0H
p+4ugH+RrOxPp7I/05T9mKH8lyzlv9j7XyqpdiqpdiqpdiqpdrT9ivNkeHK8
eUyltxIXRdOS3w++0qLUNsrYFBLQcwTuW/+/6HoLqKqa73/YBhQDAwsVAxED
kLB1o4KPCago2AGoKKKioIKIgoKFSkgZdIN0d3d3X/oWJhhgvPcPs8/5eb/r
Xeuuddbn3Dmz98yZ2bNr5gSAo8/e4JgJARB69ufnHlv6fhspd8FkeFzhOJNe
sE4r3w73s2dTeX3bOn3ATbMWDhzrLLhYSH+nfTfJ20K//mLn6Z+TrFNgQL/5
jKAM7XdEP2Sy0dW8k5dSQOdgXOEjZdoewDw1xJinhhjz1BBjnhpilBMt2ztE
Nv9phLXLlvuMH0f7GdHvKLRUZdNHj0b4OcQfFxSOvLjwwbgR/vv8eamDHBeK
7nG9yqfHUXHKwsDTV+7ey6PeG+ZhMEvepoWOob+rvrdaUofRygKZs1l33b9V
UnkiZYsWhNyRqYer7SdHmc6LAOa3x3oa/zXAl9Apz+SDwyDbJXiFG2/cZqkl
rtzwXwTciKsYO313A/RPKlX7+j4MJmmKO4T65YKg5V3xnxGO8Kw9Xvj4nHzw
XeZ3yiHUFQZ26t/aGZcHS+Lebkra7AoHid+mh/hx7DQHvuVsqYLdy98b+JT7
g83zm4VtIlXQMe9Cr+UrfzAY9enEMTNXan3z8BwnxEx0hP2Zoy+vW5lN+aXQ
T4V+oH/zOzv4xnsX33jv4RvvtD6P52j9O/5pfPeCgMzGykhqP2l39sGTGzlV
4NIuVu0f7Uedw7tF9+k04Z0pEKxr+Vp1TRvsVkpr+LEsGc4Qvwn6UULL8l0a
lP3gVO2tXU7eVTBtwRf2IlM/iG7+Nv59Dl0v0vl3fNL7lT4N7Ufiz5dt45Mn
7Xz5+O3Uvgzcp2GZ/uzKUf1MKLhpZy/H06svGEQcZShn/o+/BM/dwfoshvY7
8efndvLJr06+/H7++UTvn5o+dO3ikzfdfPKvmy8/n38+0vutfIf2Q/HnBzP5
+ovJt5+LyTef6f1V6zxq8w4a0PFEjMP9234O3/4v+rzgWXzvEXEzeY+4/wn7
fRZfvyO+Qvody6MfaxZfvyIeSfoVy6OfaxZfvyG2J/2G5VEfm8XXL4glSL9g
+X/7m8ZoB2P/FGSLH7sVS/8/fL49Dy99kbItgcbHWb7zX8dxQfjLZDWlP1yQ
23PA/Vr7G8j5/nfKydS74LhuWmF2qyMsXW0Rfm6qMYiZRWp4rPAGAzkN+9mT
r8MEcpUk92+cWjm4jlUHl5Q//hlRFwa/7gzbOWj34Hk1bR/yU8ur4yk/knWY
wCFRhQTIVwy6JX+AQZ3zsrNn2K+G9k9BrNSE+Ud5+uz5L93CqgX09wmsGeNU
G7JhRpHUPpNkX7jxG/qf2FZAUGTpIaFSX0pffv/0UbVltTesyLg02D25EhQX
DkTulOP8j38LzznC/lw/9B7a+eYLPf8Kh/q7k2/8d/Ptf+TXJ1h8+x9ZfPOT
w7f/kQMdIyz231EzgxlP7VVaFMPB15vp9OHsQyK/w6FSTeLQ6vRqar0ftstq
IHh7zfs344KpdiqXiCVzV4bC8TMP/T7Z1EFPzCSrshHvQebg2qM7XtWB9fbf
DXcnvQfra0alCVHtVPx5eB1pBz1T3WsCUumU361XbMaZJ44NvPHquzglmv7e
SIm6RKzK1FgqHxvzknD9xbwkzFNCPxb6tfTsZXdlOlbBmtQ2Q4a0H1zc4sR+
87UVXJ1z380/HE+d8yulPlKu4XccnH2zeIt3bwfsVmltl4jlyd2A6j7V6Z1U
XsynyIJ94RUd1LlPeC57WKR80j6LTAiS3mm9ZioHFHPjLGOX1FHfhTgdrCF6
traWkktznC/qvD1aByLTvr7UX8Ch7FZR3c2NjaYJ1LieoxxuK17NBRep5RL7
xjH41g8GmHycWda1NB/2FFd4zTn2mvLLnyJ+eikS10c73rJ/xaGBidkwoeVS
3fHrndCxfZnajtm18HZU9MX7SWxgLknbvOAIfg8zgnoP25+J73rsFAGnnDdr
i8py4eGZAAvdrCb4+d2vk3GUC64KP/PO2jeDpv1zsz9r0H/bBFLnnReszNQH
NaM/Vi2Kr0DyQd8JnZv0uVp4XlXId1HltSLVwCJ2MtrNtxcvv/m7rQeKWuUa
bh4spfRh257L6Z/TSkGyyzjsB5s+X/zqIZHBXdn0+eJ4XhZb94jD+tWlsN3B
4OlRpx6Y8qP2W4tCCaV/fIsLzc73LoHHddIXot7R5yv+Grl7W54hE67ULmLt
Li+j9rXM3m27w0akHG6d+VsgcZs+jztFxOF58WH6PG48T7JT1VPGKaOMOifJ
WuL3AfVblTBh53WhRSuYMD4+SGTspjJK/oseahbSNyoDa1+Wa7g8/X33Zapd
GQ4x9TDz7lwlDekISm9EPVJb0WpGjEoEbJB+27RmZwPMIuXwuZIlr/OqNKvA
6XLE6xlVLFgsmFg0dWEzmJ2aXqXzHxcCQreJqi5tBsaMhKAdO+k8Dszr2Ef8
0uinRjlRSuQGygmUG6P3y3gWJCeDpH9LX51+G7zQOHZy/X36+83y00br7GvL
pOLOGIfGuDTmuzUu1/MPb6XjxhhHxriyzMa/vsECHMj3LJzYb1cADgHhY6vN
u6Ew+E3foRGVoDbTJmnbMRaMn7DE5IZgBTA+hC0K1mNR+7ZwH5f8+nnFbMNC
sEjZtpu1naeXSkel/venALbk9U2aubAHPjf8V7v2Bf39X4wrY5wZ48rUd6am
LDaJnVEOxq3Ci6bOZcGNT/Hznyo3gLiGcFbKmgiYuqFtVEJZPQwEuG0ObAuH
0b8fzHFXaoD5v5amlCSGgX7D4XPWnXlwv/qu3EUDV5g+aV9N4iUfsMrJWRxz
vZKS73JD+gy93vgN6Qk0zhraP9rJtx7R+PDQftFuvvWIxswh/ZTFtx7R2GRI
f+TwrUf09wSaNfrfXTPjQl9nRdbY/S2gOeLVnxZfLjgM8UnrVypD7aDx0iE+
aX2qdqgdNI4b4pPWn/SG2kHj3UN80vrS4FA7aNw0xCetH9kMtYPGn58se9Ua
5wLVEf8ZXr1Af28W9ath+iw++jS+rbzJSO1IAdwe6M3IHqTzYjBPBv0tlL93
aJ1mUM8vHNKjaVxyMWFWoGsxtU8O8xww72GaRdHNWPtCqLv5YdsSox74YWFy
adWtcggPj9ursphF+flBSHq8XBMTLK6Itpcn8+RY39QpBkosSNE86/9yJW88
T2JqcanvStH+6lFDfLRT/EQO6eU0Rn8Plh9+v11875fG+D0ILD/8vnv43jeN
rUheJOZJvtu1xjYgNA8ch+RZFzACwk8VPdsGhdoiQlqRN+Dc3Jt+T2QNify0
gA9Fm8uSplyC8EEFxsSrL8DT8O/SjT/OQdgbk1Pey63hIsmr3EPyLJ2b11w6
u6cHVr2/3OU6l+73B5dljpc4FEPUjxKNVlX6e3df0nOXvHnjB2e3rghoelgJ
n6NZoX8c/ODpccv7e10qodrdVnV6fgKMPyLzyrSWt54fOSR4fXoSZTevJnla
mLf1i8TtNEkcD/cF4D4BzPt8dXmD9+ilbBC6G+qi9B/9vSVcb/49L4Ien8P2
Co2H5Tk9HuuG+p8ef5JD74fGqM9h+YtD458eD/FD84PGw+OJjnf8GpqP9HjY
MzRfu/jGEz0+hs/DoMfDsH1G4/aBgtxdm+nvGaHf4mmd1tKMok6qfTqn9unf
9kuA/lWNN4TPVfCdr1gBKe0yrPX76TxkzEvGc/LQ34R555iH7r1L9Mrn8/T5
/fpknxDuG+oKmCC5OKILxHKC57RNzaP8pOg3He4fBp89ym9v8tuTPXz2Im3/
GTp475gdz4RiZTupjXrlIKXz7AfTOh4iUubJXy9nUP55jdeZlq/HmsH9O8NX
vJ8pYu7c/CiG0gM8m9/Ezg1OAF+Nj8k7n1qDH7l6kfuKX2Dv6k2xYL7lxceM
H60wc/IvbWex19R+JYyD3yyumXNo2j3Y3DN8xfvY/xrbb8wJLvKFLJ8yw9S3
RWAS1Z8qHfAGNob7NShPqoT1rYc+C1V6w++fLud+VZeDWM+3Z08usWBkqkEA
40U8zNYdVF5axYCb2gL//VGOhTaxi3/U/7ZCJkf/sdqeGtjnfG919UAAXJcd
o6T/xAk6I4ojl57Ng1NKl9MfCpjB3UPLMmQnhcMguW7dOnz/LGezUTpPj056
kdfnlRYJP+tHdtV8vgRvU88aaH51h927JkSvvlEJgofGZpjr+8DFieNXKbTk
Q+2W6/OWfO6GudapbX2u52BL5sGjV6+vB/Vtq5KDBI3hvFm6omSbMjw5nfzg
w5l7IDv7yBZHwX0wzZTz7cviMCoeg/GROwdN17Gq8fuqhVQ8BP2klgsn6v+d
mQkLS9m3FcvTqeewXBO5/jgn3naoqZX633LflVejn4dT+zmRbkvfnVlN0RXU
vnsHwwWhDbx5Y2xS6OT+Oo3yv7nH/loyYgN9vlvUjqv+dkXd1HPiH5zKjVML
KD49Ei49fXme/q40zqv7RVcmV4vQ57oumFEY3vaY/n7wa9Zk6wrrdshayfh8
9FMD33dOGiF00e6Etbz5Hp00Im/0xwa+c0kb4ZelnYq0KouKq+F1+Yj1oL+/
FQp7b9YsfoDnt3qCA7mGXo1XsduTA2Gzyg/bPfKGpqcX7jE+N8Pcft+XnvcT
IJzcx3IX57rPqrjNBgdv401rM+tgPinXSJ47Hbt6fdrrLrj1d6Pnt/IuyOx7
vGT2FDac0BAcIWvBhuzvI4UZEmye/Hg5S0+fDbkDt7/6bmTDEdVZqz0Ps0GU
Kzq2b2IphLZAecl+PNepHsR6s7a9WRIFzpcTu/+GuFPv0byNE/T6NwOaZFNW
7LyZC02xh6feK/eg+jmE1DOT1Iv9FtheWXi2qApmOwYsdJxInzc1l9BBunnX
p/SvWsSG35uW+eeNaYFGQgfpdn3d1PmuugfOvOvR+araBjsipJwOnKb9+4j/
PUe+C6Zdd44W8uym/sdxgnwgX1gv0kF7se13wxfFefS51t76xT2+P5lUfdhO
5DuXtAP/x/iB76spsprQTPUnxr+XDbDMZ2dlgM8kUdcSly6qP5F/L78jt/3y
C0GKlMPn8D6WW5l55paOdjz1vMNj9qwMHsZxf115QnlcARv6VmmuV6mrhr60
ouDkbjaI3D3n+0CuAU5NDJj6Jb8agsqf6VqX0OXwOSyHz009rsMe8dwFFjcc
u/FS0IqMdzsy3u0gti/i3MDLGHghyKn4bGgPr9IzCtfOS4ONq099apezh2te
277tu1gMpY5b4rluwXBs4pS+kUol8PJuRZ+6XQi8lD0366luJcizAr5ODw2C
nTseqjiYVIKy3PKVnlVBYEHqTSB01pF6kc7Ig64uzc8a4Eeko8vjomjoPZyx
xsqMAbsM7tkyj6RC/1A72mH5r6K9QrpZIKCnod08rQtkP1QkilVnQX7Vowkv
R3WB8iN7eB2cD2WET+TbifB5nPAtTfi0JXxvJHz+R/jmzpsrW+/AgsuHPzBb
B6phkPA1gvCp8KW0N2M6FxYdMLX7OqYV/iN8It9ShE/kG/lEvr+x+66FxebD
vDufUgp4elK2wAKLizw7WinbomMaT09bTOpVJHQWJDO2Di7A81LswEPVfpWz
1gu+8+6LIXTOguQvIV7UOQO2Rn8/WMdGQBi5j+UCGwJmfnKhz7EtK0i9e31R
LGzdd6tWuasVPrm7tKyRioWJU48NGrJbQfWVlgc4Z1NxzOjrupv9T3ZR4xnj
XNONPiRNu8+m8Gxuw54iPRov0M5teHCADexs7eVjdubDQNWR2/t5dONInDqK
XKsMlY2POwVQ69WP3P4ma4Fo2CPesz+svRLsSbuwnW8P62XvsuRQ+gvO8xbm
J6H9X+jzqrdpPZl6upbGvrmL515JYsFNLd37sd30OfSmqsv2pYyiv7t1T5kz
K3s+jVG+pC6LbzwsWkHxWWpZKx8/nQkev2UW/ZxTQZV70Cr4us2M+T/XtIi5
78N8mfDm0mK7qr5uKv8u4ZOH7NyQUkr+4f1VI5kGll/w3PAgsr4HUXF+lcMl
/TJWXqBGrni/unmSvk51KsgNqo3+kBFE5flvXeUe8DnFE+TJ/SpSTuJx8/6x
p99Q+0PWkHL43MuR2mvGtNbD7+vnX97VTIFq47rEH1cb4HNMxpHQ06nw67DJ
s/IxTbC3U0b245x0yNLdKGv4soU65xX9uq330x0dOxNB8ccVjSN7u6Hu2Vxd
wcBiYC+InKAv0Q21eScP/pQshlyx+G6zV0x4OVlcc9/5SvhD6CIfXwhd5APp
iNn9mnnPrgWaCR2kO/W70wHNfjbkpFY/OnWLARk3VDsezOKAnPrY/adLGVDj
8LZFJagY1hhP/ia0l+YD+XoxrW0al8dHnqvWI2keX9JpLkzJ6Eoo3LcsaGQM
EzwZQU+rFbpBYWz/vAHee757odv5+gka/zD/cdppdw+MuSfgdiGaCaNrDqha
nuqBn1Ih4XfcmZDU236o5iX9f7jTowtsU/p/PL/jRpn5wXohJnQJ6ydkyDVR
6xfOA5wXgr6D727cZEDZFMNN276x4TuZdywyD9G/NV167mz1k+GU3f3M5yi7
7ks6qIaVqDw9EUG9/8u18PG7fDal7600Njurd5AJZ98XyiT2t1Hje9aYA6vG
5baD2v6/3mfu0N+Fw//5v1sf7NfhJKdD46dj/FdlK9P44hn9TE0JFjUul5Jx
qv3AaeFCjy6qX0yXuj6Z19tF2fF1t3Y8Tw/shsY+h2XBskzo6G4cscU8i8//
nQUHSDunkX7AfpFQ8M2Nkg+j8l1RL7D6me/5rrsNbEg/Yb/NIO2+T9pZ7vyQ
+bqpBHzU97a9iOmA0JPnNzPs6qDApWVs/U4mOGp5yH592EbJC6zn7eL7SVZL
mOBLnisj9eBzWI/jnqDQ3a96KP1hmUDupzzRHggN9WX3HmbCCUdjY2dOB8WP
m97jx+end1IY5Tri+PJrW66zi2BxWHCG9aQOSv+S/LW8L+N5N4xSUe3bNq0G
poxaNMsSeuDuCEW944EMuPe3wNHrEI/uvrap4pFtsCHfJMpcPp/SxwNqElvU
v8bA6k1KMqNP0udCS6csc2rSCaT0IfQ3/5nksVrqRhH1vnU8FPKnljXAovGy
Y0ZFsqnxh/kpkXdkl3xV4dn9E7MWzdIoovKYNG7664rcyaP0TczfyHTuLpSu
6IQggcCZJu0V1HqG/RjgUPEz1bEHsiXSmixNaqjxhP+vaH/lO8hgwbUSuQue
x2qo9QH5MQ0rMLC5yKHwo5dvLt/UorHjVQP9Mzto7KWudGmPAgf89avdFy/g
0W8tyR7tHwaB5Ir3LVYGRtsrtEHodOs9OwyrQKIuIOXqGA7c+Nnlsfx1A3x4
d2PPnjkcOKexMWKQZxf5GW1qaMrh6R2+QQ51js3Uc1gPzsfTZJwgfkPGibj7
ZKvP8zhgV1woeye5g6oH68X/l3yZnuk+rpvCMaInD2Wr8dY78pw0uS9KyiGe
GlrYZfkjGXZdmDM4/bwriEHZ03P/JYOdSuXBjlAX+PvuxbIQr2zQq5SPUK5y
Bc0xvct04rPB5krSyGtHXkNH/nz3qJV5kHr+ZoOIoCvsJvVgvc9JPXNIvdWH
GNeFxJph+gPFd9E74uEoqfc3ofOU1It0cki97YTOTPJcFakH7bsHI7JOCEl3
g+2XkscD37rgb/HD79UhPeC37HXq8ild1PzC/t20r3O/2pEeOP1gvbD8ih6q
PzRYHoEbwmiM/TkiwOKd5g0Whesmcjad+smi5gnOm83tlS+fxPlR6yDOv5vE
jsd5hPPq8j2ND0qTefNosXu05/IsyCLzAufJSc1XUwX76O+64rlw29JzFbIH
cqhxj/MA89c2769u+DizDt5PLolQ3cqm9DWc99nzla/o8eQA0kU+sH27N/r1
sJzbKbxo6ErzgXxtJXwgX22DiaU/75XDnea6hye/0eO36dSn25PaaRyVpTVL
9HwXaNbqKFV/pOX1+qH3QstD1MOKBZ5Lvj7EW8+jLTUdS7qpOB7WZ0DeI+Id
5D1iP2C/YD9gv2wi7cT3LUvaibiE8I04g/CNGN/zdvLecR15xdggvdCqDV5d
fSpZtJhJrSvmlnnWqcoMSu7guoz1FTWeUaiTqKPqRX6N53w4o6OQSN3Hcngf
y6Gcxfqw/xBjP5yd8bJTPp9N4f/COjibomi8cs/arypubBjfq22feZRN8ds/
ZuJNwSs0bhOLObrPksZe32sTv1mWQXib4LWGC77wSDRSP8i1DBxHVRsdc/aF
8o5dTqsGy6Ei7Prov7/9IXfT2reB18vAaLX+PBOTMLC9JXSEUVgGEclN5ce7
w8DK1/ieychq+OLxMmFrz3vQ750S7ni2DUbFOX2Zuj8dbiawVn9/1AZJ7tO9
7G3TIYTQRT7sCV3k4yahk0PoRhM6doTuV0IH6SIdpHuO5apR4ZQOHnv3tFg9
aQNxk32sqqdsUM5snTh/PgfurwooKJwVBrUj8sOsx78Gt4nrvlSU+sCVnTf/
GiregR8CU86emu8HTxONu05svg/ihZNgT6wvcN+bXntfbwGrA+54PJ9rCvvq
HVvHDYbCNvKcK6lHMHS43GzynA2p5zupt4XQNSd8gFWtRZJcPKxVW/M8a54V
PDYwTSvZGg8x4ye7XVxpBRk/mo8m+aaDF3udnoC5G5g0hq4aW5EGGpenxS4Y
9Q62TWuMLd5QBB91JbfaSb2Dw/uXbJsRUQTQkXtqRvxbyHaoTxVdWQp52gJN
x5Lfg8DShB/xoythTVCX3wQXH4oO0kU+kK9QQjeL8KFK6CIfy15lmo4uroMZ
s4tzT/lFgrb1CHv2mlpYol5/MfNvPKhc/ZRU2lMLX2/KlPYLJ4LpOovuPyH1
wKzS2ZoYHQWeAcLy6+QZwI1wPb/lXArkHWpfOupRO+x6sKqiwjETPpB2YTsz
SDtySbvkSTuwXUgX+UC6yMd0wifyzSF8mBC+Rkw9uj0xiLeuSLS8rdjQDEEq
9RcnuHIg+5ze9i/sJsIvF2KCu11euLTCB8I3tgP5xnZ0e/vsOqjOgs8iebba
89jQKHXigugJFvx+NuW6+xQ2lL6fbl2vxwIhwSMazaPZFF3kI4fQRT6QLvLB
cfnc0H6QBeZbs+1+nOVCfiWr8Yk1jYVfj//vqSQHfCvKrrRHcqCUyXZLl+FA
x4NPosG8+u3WFP74vpbX3rVTUoy8OHDoQdB+aSUOnGDJ6MJrDsyqeBqos5MD
rq/VhIXsOaAY6r7r3BYOVb+mkf/OlPE01iVXx5QNlwXecii89YecQWgZB8zI
fSx/jNxHjOv06d2BD6q9rWHM1V2H0suCIFx0xChW+30qTrLj8pTFOoL2lN+n
wF2cK2sdDQnrGpdXvbWlzutQJOXwOTxHTnj0tbPvGmyp9ZJlU6Tl7/OGir8M
fM3vlYsKpL8HO/65l/0TP8pv+f3VSE7U0gQo8YvRsWRbU+v2chuzeNcASzCZ
UjpK1j0Gnka/GLspxxIuzrbpjU+JgZmELvLR+g/dHKgldJAuu8FITOl2NJW/
30/oIh8X/BYXS5lngvbMuQF5dzpBoTw/xGAcb50RjX2mKE73P+bFY/6wzSvu
ft9IGjN847u+h9BYPs7q9i5/GlvlH5z42pPGDQ3iHtw3NF7F7VXY4sSFxIBK
0R1tHOq+6Nap43720PhqnXp/0AcaF1550Xmyn8YSAiWVIr9ojHwbWWSnGNbQ
+EGmToteOY3tx4z5c7qIxp4qXvO0cmkcbrVts1oGjdNy247vSKZxieD9O5vj
uJCQtkJ2mhOdH3r577XX7Nc0Ft8SNy7DncaVd/5cc/GhsVWicvPVQBpvGHiy
c2cojXvXlUcuiKLxWC8xlacz/aBgwdgAwUdVlN190kKvZ/M6N1hTO/LMuuNh
1Pcac8g4x3GP4zyJjPu7ZN7gPMJxmUnG6fjeLiGnulxoW3i9JX+zLyg+WLdJ
WDQPWo//zN5k6UuNMxYZd1uOC1yUrQ2DRMGLvvNHZYLP5O7Jt5siYdUP4VuZ
Ijnwi8wTnDe2Vs9m+lRFwrEWsYSa8ZXwy5zFPmERDTHFr1aP3VQFB558e14l
kgwLC+fZ/3Bshf4/7g+MIpIpexXnhfuaCY3OIxmgP+dajKUCA2KkFxpkn+DC
0TkpYtyzDNAautJxCZQfK35ZiXFOV1J+EZxHtXFOgise94AJ11z/t1wFjH/T
aTdtApOya/ntD37/5LC9R//vP2S3sCi/MfN+0rUnat2w/3nZh4DeMsoeLn1x
OSq8shTShdJ23e/uhnf351VoNjtS7yeZ9Osm0s9oV8wwSZ5wLsMP+sbMOmh2
JY+SXzgOukLMFEZsToWFG30KY3zrwfX47/7L35Mp/9aWpKR92lZxVD+rk37H
947joJm8dxwHSBf5QLr9hA+Z1DVBnwa74PTe2JtWnkWgeQIc3GuZkCi+TsVV
oIriA/kSPmPpYyaaSo0rfI/4XteR97iBvFeUV1Vid0ZUzW6nsFSH5d8V3W0U
Vl0pusToFv3/T91JEvOCaXxu6NpJ4USBYlt1GRoz1E/FuKTT+OkTzdit/Z1U
u7Cd+P+Pofq7KbxviD6NDYfWwR4KzxtaJ3vgzX27gPmCVdC9curZk7X095XK
vS9aznamxxOOV3z+yRA/NG4d4pfGY1yH133EoWTdRyxG1mnE18g63Uv6FefL
ZNKviBVJvyKedm64XxGbk35F7EH6FXEu6VfEPqRfEYucG+5HxPKkHxEfIf2I
eC3pR8RepF8QZ5N+QYxyCeXUUSKH7Ihcmutn9XlwXRW87ApmrzOOhgj9Q19c
3Iop/+iu2cJnbr+ops4Zw/tYDuXtxZWXdxY4VVL+0Rfj3GJn32gF/YUGY7fq
MKHh15LrYnNpfy76EXH/29Wo8Cjn6B5K7u1ckDaY/v/WQzvWrpJfrdT6h3LC
kciNSjLvUQ7gvJpA5tm2b0XOr5zjKDlQkM0+OdW5kuL71MoLl96nMCh9Y/g+
A4zNL5WZGOdQ7cZ+kHteMffZCdr+H7tb9HDTqBKqPSj/HNt9R4461AHrzvgL
C1blwjbhBS8WaXRSdq/7lycbSybx5K189P03IVWweJ69K1OUBWY96W0JmrUQ
0lP96/d4NnXF++inRPpYL9JxLjBi/dlXCzblEedic+jvlfaNDswYLRwBOj8K
RMtUqkFx8sWKUzeywZr4pdFPjfuScr5eqZK+k0H5L8V49rWlWS5IM54uFNWr
4fPvtIL82wMCkiuz4esPg0/3jFupcYD2/bWoW0pe/pmQdlxZvedxJ+yVfRtR
fi8TXocajgg+3QzlK5Qvyxwug9Dblsy3i7rhrfBP6ayESopPXcI30k1VClxS
daEG1E+PuvLtZQcch8GF01rqKP/BmzXJ12crVsMy4odGvzSjok2mdgZ9fj8r
Usu+cAEH7uy4eWo1t4biA/nCvBH0i+H6qLLQ4ICQYTOcIHSRD4yTOliOzX4Y
2UGVw+cmB0h8MdiXBunJImUNv8sovzf6wTcSu/yrbGLW0580FipV3nhjXDv8
3TdTJo733i9LlbyxV+im5pP00Ljspvy66OdFvy76ebE+/uv+M3oPxq2g5WPb
kBxh8MlTer25PiSXOvjsGRqPHZLH9HpROSRn6fXBacjuodeH4SsTPq047lzw
gY4P93vulLSspePDg7MVYzam0fHhf9dDWt5/H1qf2ET+MvjswTY++drBZ3/R
eNie7KJwL2kHYjPSjn/XAybfesLik/dsCvcnTZ9abhVN5dehXDpzXqmkz8SD
yufN/rDne1SQJzWOpYISvJWeZIHd5liFv/b11HM4/oSyExZcsyoAN6I3oh4Z
qbNwx3XdLioOjeMS4xpYL9LBuA3GcZDOS0IX4zDlT0Y9qy+l6SIfnjJyE/Vt
8yC4ZFy7fkwtbecQuY7jr7Rnmfu2820wfelL7zVXm6ArP3pVhQ8L3uhsbkh1
aSLzgwV1pBz6r8TufuyPusOi/IBZM3XvMx1orB/eICwWQmM8D+G1vois13oa
q7ccS3gtTuMx6r7KDgJsqh+2MF7Nu/0nBIBc8f6ngll3jj9ooerHuPFi8a49
Z86yoaA26cmE+kRqXcD2ziR+uBFD85r2x1VESpaedrgNMsfzPsmuegcLV06Z
3eRpCK4yNs6Nnx1BQSz36LUvjyE4IhhObHOD/rAV6Y0zeXZ3/PML3rOKQF7O
wj6Bt+4aT3i0M/c5G+qtDVZaa7SCR/jUfeEP2dT+qjXHbXfqLKDPOYrZmvlh
9Swar5Hsd/g75f/8Lyy5sViIxmu/aLW5juJCJNGH48m1jqzP/9pbvpBErrgu
sGx2vy575gJscsX7//rfGVR/oT96U4TqZqH4Huh03N4D9Uxgb9jqI1LUA2sm
7Tdfm8OEuE3iX9raGFR/Pj80RjNsG5PCEe8cTX9W0ThaxvhnQRsTdpQ9HqfI
w8Pji0X9L5wpy/tFUVcc/3jF9Qj1iJtEb0A9YlFFa3N7VjZ0dW+J8VRhgOX6
6MINrGyYlZSnl3SIQclvWdQrSJ7jv/lsDLi7MrhaaFsPnM3Zmmn4mkmNUzfI
qImKp3Fj3Db2t1oaY/2BJK6E+1QYartmJtoyKbzYTj17gSmT4hP5nkn4RL7R
HtcRvLW+oKccvhG9AvUMWx3/O0bmtB6BcWGME6OehHoT6kk4P+YmLhSL+NgN
yYN7UsfcZcIXdfG9nT10PKVduaVj35Qe6n+M22Acx1T8u858CzoeYzF0pePX
avtV53bINgJr0GNMZFjn/+SdHv2Yd3hwRxs1vzGvFPUF5L/yR59Rn3Md1R/T
tLK2jvWrBcmdVkzByRHUPqW/Qswz2lXFlP6A+hDmqb4iegLKSxfBIKkW73RK
X0V7HvM2Grur3Redxu+IN1J8It+1FwLcL1aXUXTQ3p/T6yaSktEJVYRvbAeO
DyyPehOOP8xj2JQgXNM8g7b/8f8oN1+TT+318PKptqx2NpPSv98WTO6PZDIp
/tUu7v6ZVMuhsMZs6+imUhofycu89iuXxidujpAWS6Px2aWb2RvjOJBzsfvZ
5L0cSg7dyNGVWaBB40WLusqlj9O4zEznxhYdGt+t7xBV1adx6XrXMcYx76Fm
9J/cPuN0cN4j55o2oR1WfjOXWjSnAH4RPQzlwQiihyHGdfsLWcdP/bNuR1H7
Qtm1TOVeRw/gkivez9H7j1kTXws1upGzlZzzIO2fdb6IWgdxXcR1ENdFfB8a
JC75b7y4g5KnaGel1zvUuHt3Ufv1Z84r8J+f2EOfg/pV+tJRBo3xOWwvrnMK
fjJSXhb0OofrHs7jXLLuoZ6Lei/Gf7E+nCfLybxRi7xR/U65A9Q0jTcFrMkG
C9FbGlPudFD7Nu4bv34++lc7tV7geRKzXTss9HqzYOXF9rBDEWzQdBE9lGFc
Dyaz/3PzycJ1r56qF+lgvVtk7ZodTOl6sN6tC0SMFmh3wXXVgq2qt7qofRwn
uWeYT9K6KDpI91vFZM1WgXpqHz7SRT5ep3pPuHSOp0ctjdG+FRoHYhxTx/V/
kuGrlE1dNrTDBpFRNfmrMW+QBezxdeGle2jsOua9TbUujfE9yVv4XZYMovGY
6scfZz2ncbWk/rXx11iw5MzslEnyPXA5yH+DulEZJf9XL4jcOupoGSV3nIgc
ery5du8ToXR4d6h+5J0vjfBn2Vo3yzGJ1D4+1DNQ70A9A/UOHGeYzzZ8pTHK
MZRruM7j+Ng1ZJfQ48WeyFuUuzjPFv+zHsdAOLlK8K3XqCeh3oTvAd/LRWMZ
xSkCdL5ZY7GmiYwUjTGO39fX2VKhTeNQyXNaUttZoCb+ar9ULr1+PXKse2zj
S2NDxSqR3KxSKv8A5b7ZZRP2TnMmlGyI+DV4qJ7yf3l5/J1791E7pWej/a9N
8pbQj4B+BZTDKJe9f6l+/8mm5TLSQbpIx0opb2afRj21TuC6gXwi32MvbP6w
cFQV5Qdyd97a3pbeAPu/Zhefzi6Cs7K7d44Ky4RNmba7GloqqTwvzPtCOVtC
5O4cM/lj1vuZ4Jk0TsK/oAIu1i3bFXshH/q4sSGdubxxcNDo6LO5BXCgr2/i
OZ5cRj0I9aKR75VSxzflUnLqv8Cgds3sHojbXGzZ7lJO+W8Uc0TGz5HMoMZN
D8nrW14SNG3srnBKHqMdg/2N/ZZdLu56ZF4RTE1SELho1E6V37F2oa6BdCbl
x8T9/AXWjp9XzGik9pGU6NoujZ7XDhNaVE6ZtrCpdW3RPPtnXz7SeMNxRrze
SHrd2/96VQ9jKo31Gkymay2hMdIbFP+4tiSMxp4l71RF3Wm8646q7skXNP4k
9cfU9y6NHWtD7D7w6ivfyzkXk5oAk54sM/Ke1wLsLwYfUwTL4bHVzkfupj0w
abtqyH+qXFijVvN6dw0Xmu9EiN8+yIXzMwyXzS7nQkiMqEOgFs++b5wY3VPI
hTufTASaTnAhzyNga0wOF/YubzWZqM2FH+dVSh6kc2GuzvYPWy7w7HfptqMH
k3j29lu/M1cv8+zyvjs9C2O5fPY8F7yX2wgttaHpV39a5thnTdMfG5u1KNOC
pr/G7HSorRlN/9z2XxtP36LpOwk550lfp+nnlsof+v1/6OM4wLzDX5rw48Bn
nlx5a+jvNjufkq/7pzz0+TilirrifczH5upHMrJSQmGUjW295vwyalxW3dy8
6tH3Lmq9x3L4HJYbSZ7Dcvgc6q97Sd4sfg9y+6KMX3ui6fwqzKf55JQkoTzd
D0yKi/fdXWkJMr7T50fsDoRt50Os11ZbgTe5P0DKnST3l5FyLUXvtUoeRfNs
z1Xyqr8fw/bqAIlC6RiwTTl23uTQI5hhNf6CUhRPzspeePBfui3MM5pWWvs6
DQaElBoGzzhCsaaEPKsoE9RCw+YtueEMLonmb7nbs8Bsd71nxYAzrCb11hE6
RaQeUVLvW0JnK6G7i9SD9V4g9TiSerMCvsL0JCYUmBw6MMWGBcfXd8X1FDBB
jqNdv+kuC/rzalYn8uxIl2OGp/WusKDpYYToihv0enNR2FDufBiNjSzjeqqS
OGB9579ZK7ZzgTUpNickkwPTPu9cf2ATF064RvtYFXDATXf30duKXCiXiHpw
qpwDKxr2mLpLc2FHeIT2ujqePa26702uJH1ezz23RuUawXrQu7q09U8F7bfF
dRfXYVx31XqNg1iTEyn7uGuIb9pfeGaI7zbSnja+9tAY1zXEfdDMGmEdB0nF
3K29TgUwXlFv+byZTMpfhOvd5dotFTaxFdT6cfrpDAuvU5XAGPjvZaQWk4p/
juvP6/p9gM4/f2R9Zf1rq25wTl/ECZnApOSoJJHDAZ9uVqhG9VDyHOOGJSJv
i23yGFAaLlb1sbMEDFcK9G+M7wBJv88zHtnw7LDKH+OzdjDhKrmfS8rhfSyH
9aVcPrFxklkNZdc5k31VSmTe4DzaeMbdRtQxiJp3gaaFrinMLsr+ofL3iByN
kHzTa817n4jzgid1nfShccvq+02KcTTui/laKVxIY5zPinz73hT59rkp8u1T
Qxy5XuF3VH4NhH3fuldrNgeKzy0LWpATAMFZlV8OOL8Cf60Vj8ot/cB4gKnA
dbEHX3K/jJTTIvddSLnE08qx7ZWp4OuxNtrlpx1ILV4CQfOTwHOsw96uAGfw
J/cTSLl35P5yUu6V4vKnLmfbodCQ9b1doBD2eo3dJrCFBWUOQayiDY3UFe8f
1GkTChnJheLOsDlvXnJBbrlES44AFz7Mv7zD4gkXRD5diGBM5MLkI1KGFx5w
4XN0sNXANC7I2He9Vb3LhTLTT0enz+GCerFHvgJPzodtVZCRFufCVYGT/XMM
udT6b/uPHpkBk8m+2nVET0C5i+8dx4FAc5VigmwL5Es+XNS+KRM+MNYtb1Nv
gflbngdtPkmfwyZvkby5bU8OtV8QxzNitL8Rox8W3y/qx3iOGu5HwPIYj8d6
FfnqVeSrV5HvOcRYH64T6M96dvHsm/KTPtQ69M2u9vfHPh9Kb3S0gdN1YsnQ
pDdvxLoH9ZR/2Yo8h/X0keewHnvyHNaDzzWTenD8475g1JtQj7pN9jmjPMJ9
zfgcyhPU0/j3IaNehvMN2439cfL8wcnbxMsgS05p04l6H+g6cd7jZVEEKEPZ
oRsbX4JEetq6nSciYVPuymsZNk9447vAzPhIFGjVLPter2sLSiniZlt3RILi
Z5cktqo7aH3nLLtfHQkD9365OpS6Q4HOto1m8emwX/Dm4tpgRyj09fpxOjwd
6s5I+5S9cgTzCzo2A8YVYOBkP0rgbwA8Plef1ZzIw2Yn9qy9FggbCB9Mwtdh
Qhf5iGnrn2PKfgBL9t8Q2MD7fz3hYwvha+T9YT6OEb4kOnTvS7zuhFerK/aE
uGbCJUL3HuFDn9B9RPg46+90nC3OgTsCohUOnTVw3UeHqXInE07/6nOMtumE
CqcvxVPv2lHnpBuo/rl/xvQx9E/Y/vbg8ygqj3xKtIHp/ChbODHpw7flgmkw
YceN6lDmMxAaJyWwTSKVyuc5qOKw5HZjCsR/Felt2m5HjRfb9iXxcxe5Uucq
5TzTyHR7SO97/DV2uJ4V5DkNUs8j8hzWo3DF/VR2chaEGFzxCpvZRfkjTjqv
0svYwQELPzXdSB7OdLyQVcTD2K460k5slytpZ8a1PQ5fZSqg8iM8YYZEQPGB
BVfFl7WD56VPcxSLM2C+0QYB4dntIPJTLlQjJAPaVAbEpLaHgcV/OeLxFzNA
q3Om//MyNkgsXhj/rqwaZnRtj4/Yy4GzR9MXpIY2QvxW+apADQ6kzHj6uae4
Eerlzo2c/Iw+dwjPr/o83eNCi2k5XFKYXuI6mgkNJ6aYfhdnQUnPw7wxM5hw
M/DdPZvJLMqeRnl4l/BRT/jiWvWtXiXMW89FT0sXyFbAHI38LXuAXs+RL+Qz
mfCFfJaTfsB+wX7AfsF+wH7pEVz4/GF5F2xQuuaYmdZNjZc53UEW8SL2MEJN
Mt/8YDnErd5iZ2ATDp1nd48b6V4Oetuc+hJ6w+Gad5vE9Jw2uDfiXfhW4Qzq
XCmrd7uOfevMgE0rtfYt5eEP3ic+FPEwnpeA5x9YLHUFj4+tMOnP+wOWRypg
QfmUEFOPcLC3kPqkObYWLJguRjH94VDTs1WjUasWNGu1DJ+fb4cVgknfXN7V
APtgMKvTPQKkFCTZk9m1cPDyG7fNBUXw7tjh29dTGyi/M/qhkQ7SbTF3tv94
hwOzYjdF1V5voupFOu8sr85bbMiB9fK/k+0HOTDj2tWvwbc5kKHyu0eojwPP
Tl7NX3OfA3u0fovc43Jg9N6rbmmPOFB18ffGb50cMFl/1Wj3Sw6cMPutq9/M
oeI0LeSK/peGXTY6uZvyYcOv3zOjrqXw2SNp8Gjhi+nlSWVUPBrXGdQH+fej
YL496qepQ3EaNtwuH2Uz2MSG6Qd3jJXS50CuM6xv7WJDzlOhIyravPadvtOV
8YENt7KKgs8c5c0DyXhb3+9sWPH7xYi7++n4dclQ3IYDTq9OMX7e6YHSKiUQ
HlcOi35Ltny+HAMJY8O2iy3xglRyXUDut86w16k0yQLfzyp2g76eUHgr4dEG
vwwIqbSMKypzB48lfZ6lspkQ3Hg2zPqQBxRodyrXNmTA4fmLJRNqHIElt6b8
V2MG6Iy1OHqyzhG8QkR0t1wshuTG5ihnUy8Ilet6ZxRWBMkFDqY16Z5w0yHa
uMGnEC4pqRosswmEcEKnAOkSOp6ErruE6PNxPDqP1rjc4fDoniN0mITuO8J3
G2nHvuVr+1Qk6qh8tQuEzi1CN5Pw5Un4jCV8hRA+0a+6Qn/R6m0uVZBbo33h
4UA63CzcKHnjagXlX0Y/FPb/wSE/XRuVh2teJaP+W5ANRgYfN4r7NFF+392k
HNobsl0NIoddWVA0R+JDgC4bXk0LLVTwZcF5rrpC4RE2DGy1fDgtggWjUu6Y
cPexqXk4j8zLWjIPH5B5ifOORebhYIDgoaORTpReMMy3I4xdzxgV9j2Duv+D
lJtM7mO5Z8J222rMGmFZ9bojgcCFJx2ZdVmjOZT/Cecpzlu8T5WbVXsq2ZmO
Ny5UMl1SdI1np7/euGuyCgtOzIxfX3efCcJZv+VHK7LA5cM31U5bJpRxU+d/
5+n1S7Q1nW/q8eykMjm1LmUWzGYIPcnh2Vdl+7qUFBRYEEPkIMrFC0QOolxE
OXiVyEX052E8TNn5T570mwywX3j8wGGbZljsaT9V/3oZiNzaOddeqxOW2j5a
58+ogqhdjJVbomh5fODE58Mln4NAg1zxPsqJjURuoJyg9o+ReNK2FYFT74fE
wmZyxfs4bnAc4bjBcfTSVvns1+Au0DdIfCt8sJvCO/4umH3mUTc4kHZsJ+3C
OCj2/6uaD0Gnj3TA0aOJoRa62aAvJaLh5suG5gOL/Lfsq4dj5L4jKYf3sdwk
n5PzYBwLfPLuuEhXs6AyO9jz1zQWMPykp1/LZYFz94BkwkIWzLVmPI+MZ8Gk
22Hr72a3gNHj2WU3shPhOrlOJveVs6sezanuhpHFamk31Ziwu0JYKPlpFqhM
1cjfdDgCeqVjvu3K6YG6yVfy61VrqfeC72kbKbeXPGf06dKLNRfr4f5Ai6pB
ewGca9Wa0XyHV59Dv5i9dRVcCpAOEvkdQ8mHjf/EYdqoK/YX+u/3fnqkw5Ch
7Xc8hxjXCVw30O9FxddJXKjq2qc33E+ZsKLrVcWqMy3UvDOIjOGoDnbAd7cR
gnIfcogek0/qz4ct3Bk+m6Y2wbpXofp9MSWUnnNfPWjOwbtpMHBix2Gpqi5q
vDjmBidfU+0Gf8nppyvLWqj156KcQqnltk6+/aad1HNYD/7/67DZGf+ntH2/
c2jfHY2fm+Z8Laqi9/M1DOUroB8+F7xlFnFkbvmCaovn6ZeBuXAi63CN/Ox3
ME4sU6pGKBdOSgUZDjDeUPGnpWYv7r345gUrO3YbdSvngM12lzD1+97UuaUn
d9eoVPKw4JpG81MapXB9b5Od73dvYBWLuX6yKwUtH9UFspI+IEz8tgXEj7uQ
1It0PAlfyGeP6oS6de48eTBRN0tXJAeOEDpI9yqhI0ToHiB0egjdf/OFGXz5
YW18+b/8+WEdfPllXXz5YV08fSmk4uc6Oh+98NqqzuueNEb9A/06/+aj9fDl
h/Xw5aPR+WPD+dBsku/Vxpdv28aX79XBl0/WwZfv1cWXT9bFlx/M5MsnY/Ll
/7L58slorPv/cx3Ov+ZC+wRbYw2zInCZrbr7+xtPKHrlGCX/sBCK/X1WreZ4
UPPe88wFpfo/tB8b/dr7C+Ov/VxZAh6O1zu+HEmCUvIc1uNA6u0kdLxIuQPk
ucPal++UHGaB6noJAe0D1dS+d/SzYdzSeLyg80rFWvAl+/zRTtepXlEfX8sB
d9lTiecFWuCkxN5RNnkcvvWAA/Pn33/84mwz3/7ZDr79zl18859J1Yt0NMhz
qK92k+cQpz/VtpvkkAvuqwv/rrgYDY3pYSHn4qug8ckZu+9beHwrLkgOyWuC
JXtkzhxrSqfOVY47UX5yUCYD3p9XX7T3FwP0AtVfz/JIAw9SD9ZbmpSa2+AT
xZd/HAVHA5tzL+bnkP7sAnfD3ZNyvAuo+PPIszXXbDgFUE/4QL78nv3xyB0V
Q+WFIF3kw/xi6bfC5jTKbzQsT9OBexU2xqm2wf31/U/VHIohZuDTu5KIRBix
+HSvpFYxtY8X/WGHF8Y/a3ZLoPykdhtcB80UCym/tYHQWIc1Xf5QOfd39O5H
5fDsYsCNr2r+oLFMTGisUjlMmu8cMzoW91VUw5PL5vnSp0NBoMe0u3ZtNUw4
qjKjUjcUHpH7WE6Q3MdycxkOGmnzemGB2wa9O81cOHBc8uQ8Hn4k4pa9rIML
bvaFRS/n0N/P1l2+a6yECI1rW+95d2Tw7j8VSE+Y2wsN1lZq0nlc2P8yYe5a
sV5olnk2cKuYC5tfXTaO5GFGra1PZgVPnriKl8vw6HSYO6lPquPCDLfKFcHz
6Hptlq/rOTabxnkVc7XeCNPf67bv/zV3rZUthaP0rnxN/fOCwtHeKf7cPlcQ
fm45wTg7BDyrjVYvnfEU4uJNxr8QfQ872zbOPSz1GJRSTFpuTwwBiW1m72Tz
HsG0RoOPUg9DYeTlPQnjb7nCXx3l9M8DwWB/NG3y1oPOkELqRTqTSbk55DlH
Uu4PeQ7f72XnW8Kbzr6kcMOdji+ny1+Bhv+csgLHODB9pu4YEfAIAjW7ZBT1
YuGTe7F0wGNruLfy4AY3tyLYpXxNbrJXELWu/LgS1h9i/J7wUQW3fKR3uC0O
gRZSL9LR46PrPH44jjSFxJUwf6B/ueQXnfJYGGdcnsHd3gRSCS2bW6fHga7W
tMVmB5tgf+my7Wel4sB6pVMq+4oL2Gm7Fe3Rwf08nfD5zQYxGcgndHh27NFx
zgUiBXB+zZVs9XVdlP8R24Ht+k7age3aa3Vsla5XCDT+PLVolGoJ3CXtwnYG
B7EWDvgFw7n7sk6xdZVgrPfniI0pi9J/UV9dZb/Q6OSLasjS+rxOIQzPJayB
06pKcsl7YgjfDZQ8RXklnXG40emmDURGLtQr0Q2HHCnmBPukZ8DdPiMzZiAM
auSf2iw69oDyg6uZ99z1L7QDLaVnaStcfcG/5W0yVy0BTj58JLQvjWffzqz8
r3NzAohsHG2j/96RkgPqIZcmbetxgp0xGeNSjRMoe8l9ifz82EUlcGLXBg37
H17QVCVu23uqBH5Zy0tJrPWG5jMfUwJu1YLVrW1jjsyj8+aQn2H5XgsBM9nW
A8cj4CDhI4jwNZLw0UX4OkXoeBC6g4QO0v13vcf1mMW3X4ZeXyXqPuj8v7gc
7getyFlYbrSK3g9qHq2xeYk8vR90pbd1QMU6ej9onV3CjPtb6P2gD+/33pdR
pveDst4/9VdYSu+z1Hk4MUByJY1bj70ImCNH46NyIoET19G4WtA+cMQWGqu3
Tg/6up3G+H0cjJ8gxvgJYoyfIMb4CWKMnyDG+EmYh5RoI8cPvC38b228WgWJ
JE74jcQNxUZbeCyo6oC/TQU37n1IB1/Tyase5nZAsFe3g9m4DKiYILzx1KQA
KJ2SeSZnVAX1fanQ4gNHv0ytAAVzCYmbTnR+cpTL17sB7+j8ZIWo9LpGHzo/
OarkhdykEDo/WZ514plSFJ2f7OQcI+7miPmSHNh36OSI0e9oPHrqOMY5HxrH
l4SkFgTT+OrTQ27SUTTG72ig/w0x+t8Qo/8NMfrfEKP/7X7Idgj8GgvLvGd7
vb3tDWY/Lt8tGBMHUloxklGPvGEuuW9Kyi0h981JOXeN8vHd8VlgcUBlhXOP
Jwi1tUVfPp0NCye9vdbo6QXztowJPBGUB2u1rlYdW+sG10m5N+S5eaTcePLc
COWMhjvn3MB7xIbHt33y+PYTMvj0/XY+/b6LT5/vgayhc+vo/NvxNudiDOZ2
wxdDl122nT0UxrjU8HjrhnCbovhiQSafPs8i++8YfPp4G5/+3cGnb/Pvr6P1
bbQfUO7/a3+08dkPHXz2Av/+R/79iWyy36+dz57o4rMf6P0je4825Fn1tFFx
dvVidfcx/p3w8bHf/rk/y+h8FHIu6Euid+H6qF2fMXWWXiPYdVjVM3vpdeIU
WTe+knUO171Jk1oOhwfXgNLT6LfrS2i9HNcVXHdwHUK9UUj5+sEQzSr4aK7N
2KXJgGtLphyM+14By7n9ao5ODCi96vtATLuS7xxD2v5GP5T4P+e80PY1+pH/
VL1VeaQWC2HpB4qfz3aAu+GJxWbn4yDJj2tuvPkVdF2av90pPQuq3YV7VL66
UHbtebXAGXU334EveW6Q1JNDnjMl9TRBiPzsv/bg4+gpt2pbNvj+EmtTX+AA
Searrz45lQ2GvRd/jtnpALsyzr7VfpANet2jTnCVHOCEwcark+7y5tmn6VOk
DF0g96O2XWRBHnh6152Q2OhG9OQ8aDtXYJQe5wLP7vXMY1nlgYGL/HqXuV3w
Zn7+WbXcLGrc8e+3Hs7n7SbnYf3v+U7D5xGx+M7Tou1Z3Gez5Mq+22sa/CGm
wUz4ZmwS5e9PF3taO/5+KtydVBF+oy2AioddEtundZ83z+I579sW+tfAqcMh
Y1ZxYyBs008Ba964+rK3/m3ZQCbl18klcfBxJC6OcfCPJC6OcvP7qDizEp8W
kPp4MzqaRX8Homf8orl/ZnMofzI1Pob8L+185yV1wMUbaetefMyB/SlWbt8H
6Dg7xt2xPuxXanwN+Ws6+c7H6qLKo//g3/OjaGxH3gO2A9uF7cB2nSZ84vv6
4j9MB/GrwS0BmsFJcGFVIRh98ocDp+Q18l4lUPtkssh7wfeE7+UWeU9N7MVt
QuPyqTxXHO8Vu/9etK6Nhu3H9SOOra6m/ke7yeKL5MWjBTFw78/i9FkhDMof
O1yOARrbxZdLHUmjnmsmdMpJvUgH/0c6WC/SwXqRzr/1MmDR0L4nOn9e//0C
U32VRJhrMc156vg6+OXNYLGXJVHflbpF/HbYf3ZfbYqd1Tqp56OG9vPQeLzm
sN8Oyw/737up/3cMXXvo8uS8qA0+adEl+fR5UWo2MyseR9PnRWkbGXxQ9mBT
53Fj3haex40Yz+NGTOWBV4Qf2L+EQ+HL08tnVU6hscHhTy0av+nyV5wn+9Sw
2JSeVEn0puF+rIKYE9O9Pv/1A6O2ihCvzCow2TwYvcLoPSWf0c5Hux7t/GyS
14B5DmG3Yv/7LRBA3lsF3CX13CD1nrGL0pl4kw1GS+KNA76x4Sk36Mmfe2zY
U5CuHsdlQ9QOr7CPT3h8Xy1YntvOJu+H3s8WTeyQ9cQu4RA7JI/YJRW35Y1X
7AkHR5Nvhr3rnkDa4sgZHzpMwXiO8Xpb/TD4ZVuu1O57j/AfDs/WFG1/xnpB
7bsYvlrw9J2PkoI7fWHVW9vo7atfgjLTe8SMQ17wQkPxv9OzE2Ew/c2l9bLP
oSkkRZU5NwEe6Kd/d659BqpiE9eO3F8AZl/CTUae8oCua6ePH9tRCIlTpjvG
BHnAId7aYm9TANbhR5v01nqAy7XuxDlu+bDfb2vuqFPusHTpGinVunxoX/67
t+ChO7Q2ckNmdZfCnSuRsWedQ8F43MmvibKVoJPG+G+Lvg/8Wv5o9Vj1Kpjr
n3K9xpxn17cLHSjfVAWfC5MubdUIocb9uPDKimvmkSCeMcy3LWlHIuG7mrTj
5sHUfElfR8hcfOJWa2I6rD07nEdSQfJK/l6O6PvTVwcj4vIrBisjQWGyV3y5
RB3onqm+dYkRAWH3Yn/tOlYH2juiVi+UiIQn4XIW+UaNcFPr4/64wRg47Ppr
76zqRtAaw7IQto6FQ8oih7U/uVP28FHSD06kXz6TfpAi/WJC+gH7ZRZp92/S
Dx9Ju7EfzpB+wn4bQ/oB+wXbge3SI+1QJO3SIe3AdqHfEP2I84jfEP2IaG9j
/s+wPknbh5gnhP+zh/zD9Pkqw+cv0Pbjv/lc9H7q90N6HodPn+TZBSF7YrMb
OZBg/Lvh5GUuxIz4mbO1nQN1i9UL289xweWgb00ykwP9ZZ6J53j1mvoe7F7/
kQPT7vYHsY9w4eTPEd+i+zkgu2LnG4ODXFDa+36s3C8OqNa5Pvuyl2c/euyc
efepJTDNdx3v+hkOvVkmn+s/3oOdOzadmqgaDqq58msTByyo9edR7cR3b+Jz
QO1CgwfceQOdT5a/HbU6hzpfYfi95/DsCbWpuq6vQZrJ/mjQWwFiHZ+nhjQH
ggXxAx0kfqFB4gcKIn6h/SQOok7iIlhvD6GjSOpFOug3RD/ieOI3RD8id3nl
zAet0TDmxGy1628aICdf4szWkbx1InrH2ZwXDdD034Xe9Zp1EK23pH7TAw6E
C7b59F+tg2maOa6n73Igadvgru176e9dntD6IVywn8Z/LveXqmvS2M3yi13t
cRoruXw8dPIsjRnvubO6ztP4fhar8dJlGg/rTXT+MGLMH0aM+cOIMX8YMeYP
I8bxh+c1iX3bGuRVQ5/XpBc7CEXl9HlNMbeiq/qK6POaRm+4ojcvjz6vSX1w
2R+VTPq8pjdJ7XYGKfR5TSyzN5JO8XS7cnQiOZN/0FiZ+2JX5FcaZ1zX9zv8
8f/02+DOsQNsGqdYSGi/7abxxvGj0pXaaRxv2zK/s5kLhpMD3aaIPQZlH1/5
2FnvYRvxe+4kflC0j/A7FubiyztdpHPhpaf7yOTnPjCKjJNuMm4wDw31lkNp
XkHbMp/BQG3vXCNOKswl4xrHOeplf1oyLpzYVQk2mft3z5ELIutuJYh6LUgo
d4ukz017usq+cmMUvLSefnO2ViU0pjLiT7UkUd9lzHBr36z5Ppn3/sf3tfxu
hRM1OnFaK5LAUXG2dM34VghzKixin08Cny2irVIyreQ8Gtr+zSNyBTHaD7eG
9sH28J3X20Ppb88nqB7aEmVP+e1i6tN35F8KAtN/7seAX/8rvZFuecBJEN+Q
Ue5E52GR/rrBSFnv/74Jxiga9s2IjINXhO+jpB3I93vSDjvyHvC9jJ+zepRD
iTOMvM5ac8EoH4ynPfFddxrzdBkwMnj7LMXdXLhqPfBwykja/6BG+uHffNg2
Pn8BnW87vH7wn4dE4+HzLtr58mE7+fyHndT/aD//ex5SJ1/8s4sqj3H0f+N2
3Xz5wXR8cvi8I7r8cLy0hyqPcfZ/98cw+fKL+c8/YvH5N1hUeVzn8P/HZF3D
fsX1z3PI79HOF9+k/S/Yz1g+l/Sr+T92KZ3PrjD0Hjv54qE0xn7G8kdIv+L/
2K/4f84QvW6++CmNsZ+x/HC8l/a/YL/i/1pD9PjP72Dy8ZcDJSSOd4zE7TCO
h3JgBpELAU+yx1mZVEBv0gadwEmRsLSGqffxbQVUWUzLmQeRlJz4TuQGxvEC
SFyv9/yOQplvwdQ+WykXjbO7k4Oo/Wf/zv8Oat7gPEoh8xznPcYpdpK4BdbL
IXQwThFA4hZIZzWhy1ZsnP3bgwFuCbFtb9/kUHZi1sBgpJ5uJyyZ2HPTS4RN
5dUOPmmumhPYBR4/KrbEuxdS+xsOkXPXDzyKfx03rRMEXqRLqC/PhWfbHqjM
WdYJef0fWI6ncsH8/BMvMRUWZW/Wbd0TVj6TBaPYyocLgujzAqPJd0/Qbjht
N2xHXCF+qg/Eb4V+KvRbYd4I5pFQ58aT71ahPwDzzScclQz41ldC3pM3DDxR
ei/kyoD9n20iBtNTqftTSbnqre8fpwlwQYB914tb2AIHSDl8TvefcUVj3I+M
GOPAiDHvFzH675AO0sX8HvN/nqP9pfh98n/nK5NvvtH6rqW216yW+iio+rg0
cCDeg4oPJe0W9m0ReAna38SPnTUvgskzQi47fXhLf3eMfLclhPj9MQ6A+0Zx
H+lykoeIeYl5pF6kk9V18oj+CAb8F5LqeSsyGd7pGhvtVn4D06QmGajvK4KB
PW2CH/90UeNW517IlRddBWAZMuavz4V6yCL7OnGfJ+ZHYB7lwfH+nJe7uHBL
Yds+Sd44CKlY1z9FkAECrz3Tj1d2w/5uyR8+hlVk3oRQ1wPkfjP5TtpwuzMo
Pv4j+0b/9X+yyXkl/+c8GG839+2G2uApaeaYnecE4Wf8XhRe14Hxo26FpP11
hpfzQ+8eNNIFwybDrMQ1rjC1abxuzmlzSq+uihq9V5itBzbnxiYYWrrBwp3N
TddlL0DU8/gCh1tvYceOT84CTWZw/bxDn2K+B6/e99qVBU9Aofdjc9wyd9h1
8IXsh0QOFQdq2SkcPpBB4+tbHq8WKKCxkMK4iGnlNH4nZSknXkfjUuKnRb/t
7BzR2kZ5R9gkOe/hg/XZUJyoedxl8St4KGhU9exYNpWfdjNw0F8tmf7uBfp3
UN5lkDgD+v20C4JkDpSVU/IF/aulW554JX9tovIUcb+77+aKM6VXS+EhiUti
nBLjkBiXxDwPzPvA9+pNvgOWQPI+MA8E/S5zDrzOmDKlCTgq6Yzbh8phWsKW
BVaBLdR8+Em+uzfGz+//K+u747H+3v9F2lMoaWmnlN7VO6Nc7fJukJBoGyVN
pSWrQhRSkhkRErJDtgay997jvt3udhShn0/3uc7r5/7+dR7XeZ31Oq/rnNc1
nudc6lzTImpfDZs1Sef440KqxyL+7WjtO73Ws/V03eE6fGBQfTHrih89p7B0
mr5T9P03sM/HKGNl8lN4tXaXwifnMnDqs74991wcOFWq5FUludL3UCPlsB7a
WRQXTT39U/otKDcq32mW8qPxz0eRdY3r3IG0G0f6+eXUuyEooggO/Q75vGRa
OlwKqFZyiC+CdQO1gculGFwx4oxXhBzvmHGtAzSmireu6qgh928w+M2zf/mA
oYPtpd2v5nLg1tNpwe9KqyjOfJLiuOfVwtXQ0f0oKbkK5Zgqok9w4OAiq/9W
WVdR3Bvi4JSJH2U7SfG74Xdc4DSQ/ftlDtRs2rZwRlACPZ+F57WKFvcXz85h
zvuPcDw/6rEfQyfAi6Y1Wiw4sVZi2s5k5l7U6BMHVsi0FcLSwGt7P5xEOb0Q
Vgt0TT2wmUXPuWD808ziF6423oUw0VfXdZFgBwiMzvnZ48DENUwpM/Raxx2k
d84qC5jVQf1AKN8YbVz5tW1GNZWvUrPNjO6pFFEclpzoGD+DpDyYO7dm5OhT
NVQuqFt1sP+/jCIoz4jeZyDJ3AOE/120I76NUigIPhVF+Rz5Hvka+XxAZO7C
OrlMEJGU+xMbWg5bzd5LC17OpHgx3Gdx360vtgk5aZ1D5UzcP3Gd43rCe85u
3W3ft6W06P/4A/jPb+K8YX2jTaI+K3PTQTbsUn1gYhH9/og7xXWoQ/j6J+Fz
RcLXJoTPC2fMPtA2KRLed95nH3IoB/dj/UvGTI8EVbGDyzpdyuHAtuU62Q8T
4JFw1oM/fQHUDqNN/AIPSb42KYd2sN/ETh4qsi13a3Ul7I5l5bNdk+D+o4jf
6+or4S67fa2NdxLdhyZJJY5t0UiA3mM5W3vX1MHEolTFf04lwO8Zch+X2NTB
hHuzd2qxEsCR4E5lCA5VlbQbQvpxJu06k35ESbvYjwhpF/sZT9rFfobqM/z4
0CY+/YQfH9rCZz9r49P32uBQkFlV3M82GL9a3mVeKovPX8vm0+cYejfBXQ7V
z9B/y+jbBwiudag/l/++QH58KCNPmRFc61D9idE/JhKc6lB9iJG3nhKcKtIG
V3+HpDV4w4qYBbP8QiOhcMOkjRfYT/jWoy8Ib7bvmt0VBXaHvYqOL8ul+zrv
+SD92tzz13I/eo/ILo81bm0/suBPeVNtxIRK2NF61El2ZDaIETtFFrFboHzs
JfxH6ktkMqQRu3k7saM7Erv5PmJHx34tyTg8SL84DtovGQf2S8dB7oWl8WMR
f/134TD+ZDyPhPKuX5YM1+Aji8//zKL1lvPVWz6kXANEay1V6o7hgPvBIHVd
ywYqB8cTnKQlwU2iXDowl4ebVCc4Sd66zaXyjCfxkyAt89dPxdDBf/1aHJAQ
WitmONiPSqWFlvGgft4cVOo14MkBm1XNhbXTOyFkl/F8lwAOJDtuUd4+uRMu
fZ0YuiScAz86AtMjR3bCaO+yPQf6b0Pkfjn3tXMt4abY8bGOkbbwRExlw6Nu
U+h1+JSZoW8P1aYyexKfXwGPneIvHdtMYP882zwrHztwJP4VV5Ly6Af0nCX6
XzLbvj5OD3OltA9Jz2dldyUFWQNXLyz4VIo7+Y+UwAHzPL0HWqFgNeDzKKfA
hXzvOIhqfdbycKwLma80en+STgmU7H0bAxl6GiCcWQVmZ8cZfSmOgbYtz++w
JauhNFNsp/z2WGo38v7T5bQtKQW4DiqdU080wj+xuWv1J6XS/0aI2QLRlpdv
YKPQ+PBTUc2g6qMlvP7TG5ALqM2fEd8MZZUnTXt738AFQxMp2S+t8K/Vve+e
V7IhsmGGkIRfB8yUEUv2mV0OR8i4cJxWZFxvyDjLyLhayTi7CU4RcYsLCU4R
cYs7CU5Rl+AWx24YtvzKYi61F+43HHHg+8zB/a/16JLClQ3gS94T33sleU98
7xfkPfG98T3xvfE98b2xH+wX+8F+1QhOUJvgBpEP2Kv7N5+bFgg6erXeDUud
qd6L+s7mXdH2Ak8D4CDBDeI6QTuEOsERVi3qC0wwboGLU82g0I+JIyrgLSQ9
8OgdbCTtYLu7IkZG3ZteBXNez/my8zETpzRpmoWJpQeHTx/upOeJhtp7OHz6
L+OPQRr9MUijPwZp9Mcgjf4YpNEfo7tTtUdDAO/p50Lo13VZISMYuuvxksfD
xjO0kpK4wf4pDG3bKrgmTIKhC+0/CwnNYWj0y91q7bGfMDcYonY/CPhdnw2r
s18ZTr79HHrrkh/YnMkGM68NdUp/gii+Z4f69m5Zu3g4ZTRiwfoR5fA8TMLl
x7R4WH9MdvGy/jIYY6p0RGVsPCQSuzDahxF3tI2kqD+3/zwsUtPkA7F53/zN
N2bT/9BLJytpIUkvyBmtyA0tTYWbZJw4bhwnjhvHieOuJ+1iP9huPOlHKiJv
j0kpm+JtX0wVfLYnng3cfbur0xNK4OfRJVsGXrFBo7Ao7dHgPpSzdOEzRfF0
[truncated: 428,940 more chars]
